# Supplementary material for: Sixteen isostructural phosphonate metal-organic frameworks with controlled Lewis acidity and chemical stability for asymmetric catalysis
Source: Nat Commun. 2017 Dec 19;8:2171. doi: 10.1038/s41467-017-02335-0 (PMC5736719; doi:10.1038/s41467-017-02335-0)
Supplement: Supplementary file 4 — Supplementary Data 1 [file 41467_2017_2335_MOESM4_ESM.cif]

data_1-Cr 
 
_audit_creation_method            SHELXL-97 
_chemical_name_systematic 
; 
 ? 
; 
_chemical_name_common             ? 
_chemical_melting_point           ? 
_chemical_formula_moiety          ? 
_chemical_formula_sum 
 'C78 H79 Cr3 O23 P2' 
_chemical_formula_weight          1602.35 
 
loop_ 
 _atom_type_symbol 
 _atom_type_description 
 _atom_type_scat_dispersion_real 
 _atom_type_scat_dispersion_imag 
 _atom_type_scat_source 
 'C'  'C'   0.0181   0.0091 
 'International Tables Vol C Tables 4.2.6.8 and 6.1.1.4' 
 'H'  'H'   0.0000   0.0000 
 'International Tables Vol C Tables 4.2.6.8 and 6.1.1.4' 
 'O'  'O'   0.0492   0.0322 
 'International Tables Vol C Tables 4.2.6.8 and 6.1.1.4' 
 'P'  'P'   0.2955   0.4335 
 'International Tables Vol C Tables 4.2.6.8 and 6.1.1.4' 
 'Cr'  'Cr'  -0.1635   2.4439 
 'International Tables Vol C Tables 4.2.6.8 and 6.1.1.4' 
 
_symmetry_cell_setting           orthorhombic
_symmetry_space_group_name_H-M   C222(1) 
 
loop_ 
 _symmetry_equiv_pos_as_xyz 
 'x, y, z' 
 '-x, -y, z+1/2' 
 'x, -y, -z' 
 '-x, y, -z+1/2' 
 'x+1/2, y+1/2, z' 
 '-x+1/2, -y+1/2, z+1/2' 
 'x+1/2, -y+1/2, -z' 
 '-x+1/2, y+1/2, -z+1/2' 
 
_cell_length_a                    26.8122(5) 
_cell_length_b                    29.1445(5) 
_cell_length_c                    29.4502(5) 
_cell_angle_alpha                 90.00 
_cell_angle_beta                  90.00 
_cell_angle_gamma                 90.00 
_cell_volume                      23013.2(7) 
_cell_formula_units_Z             8 
_cell_measurement_temperature     123(2) 
_cell_measurement_reflns_used     13840 
_cell_measurement_theta_min       2.24 
_cell_measurement_theta_max       13840 
 
_exptl_crystal_description        block 
_exptl_crystal_colour             ? 
_exptl_crystal_size_max           0.08 
_exptl_crystal_size_mid           0.08 
_exptl_crystal_size_min           0.06 
_exptl_crystal_density_meas       ? 
_exptl_crystal_density_diffrn     0.925 
_exptl_crystal_density_method     'not measured' 
_exptl_crystal_F_000              6664 
_exptl_absorpt_coefficient_mu     2.980 
_exptl_absorpt_correction_type    Multi-scan 
_exptl_absorpt_correction_T_min   0.788 
_exptl_absorpt_correction_T_max   0.836 
_exptl_absorpt_process_details    'SADABS (Sheldrick, 1996)'
 
_exptl_special_details 
; 
 ? 
; 
 
_diffrn_ambient_temperature       123(2) 
_diffrn_radiation_wavelength      1.54178 
_diffrn_radiation_type            CuK\a 
_diffrn_radiation_source          'fine-focus sealed tube' 
_diffrn_radiation_monochromator   graphite 
_diffrn_measurement_device_type   'Bruker SMART CCD area-detector' 
_diffrn_measurement_method        ? 
_diffrn_detector_area_resol_mean  ? 
_diffrn_standards_number          ? 
_diffrn_standards_interval_count  ? 
_diffrn_standards_interval_time   ? 
_diffrn_standards_decay_%         ? 
_diffrn_reflns_number             27381 
_diffrn_reflns_av_R_equivalents   0.0260 
_diffrn_reflns_av_sigmaI/netI     0.0498 
_diffrn_reflns_limit_h_min        -16 
_diffrn_reflns_limit_h_max        28 
_diffrn_reflns_limit_k_min        -30 
_diffrn_reflns_limit_k_max        30 
_diffrn_reflns_limit_l_min        -31 
_diffrn_reflns_limit_l_max        31 
_diffrn_reflns_theta_min          2.24 
_diffrn_reflns_theta_max          55.00 
_reflns_number_total              13840 
_reflns_number_gt                 13059 
_reflns_threshold_expression      >2sigma(I) 
 
_computing_data_collection        'SMART (Bruker, 1997)' 
_computing_cell_refinement        'SAINT (Bruker, 1999)'
_computing_data_reduction          SAINT 
_computing_structure_solution     'SHELXS-97 (Sheldrick, 1990)' 
_computing_structure_refinement   'SHELXL-97 (Sheldrick, 1997)' 
_computing_molecular_graphics     'SHELXTL-PLUS (Sheldrick, 1990)' 
_computing_publication_material    SHELXL-97
 
_refine_special_details 
; 
 Refinement of F^2^ against ALL reflections.  The weighted R-factor wR and 
 goodness of fit S are based on F^2^, conventional R-factors R are based 
 on F, with F set to zero for negative F^2^. The threshold expression of 
 F^2^ > 2sigma(F^2^) is used only for calculating R-factors(gt) etc. and is 
 not relevant to the choice of reflections for refinement.  R-factors based 
 on F^2^ are statistically about twice as large as those based on F, and R- 
 factors based on ALL data will be even larger. 

CheckCIF Alert and Discussion:

Alert level A
THETM01_ALERT_3_A  The value of sine(theta_max)/wavelength is less than 0.550
            Calculated sin(theta_max)/wavelength =    0.5313

Discussion: A full set of data was collected, however the very high angle data was 
dominated by noise beacuse of the weak diffraction and so was omitted.

PLAT602_ALERT_2_A VERY LARGE Solvent Accessible VOID(S) in Structure  
  
Discussion: The voids contain disordered solvent at partial occupancy. 
but only part of them could be modeled in the difference map.
So missing solvent gust molecules in the model resulting
in apparent large structural voids.

; 
 
_refine_ls_structure_factor_coef  Fsqd  
_refine_ls_matrix_type            full 
_refine_ls_weighting_scheme       calc  
_refine_ls_weighting_details 
 'calc w=1/[\s^2^(Fo^2^)+(0.2320P)^2^+0.0000P] where P=(Fo^2^+2Fc^2^)/3' 
_atom_sites_solution_primary      direct 
_atom_sites_solution_secondary    difmap 
_atom_sites_solution_hydrogens    geom 
_refine_ls_hydrogen_treatment     constr  
_refine_ls_extinction_method      none 
_refine_ls_extinction_coef        ? 
_refine_ls_abs_structure_details 
 'Flack H D (1983), Acta Cryst. A39, 876-881' 
_refine_ls_abs_structure_Flack    0.282(6) 
_refine_ls_number_reflns          13840 
_refine_ls_number_parameters      790 
_refine_ls_number_restraints      33 
_refine_ls_R_factor_all           0.0919 
_refine_ls_R_factor_gt            0.0893 
_refine_ls_wR_factor_ref          0.2788 
_refine_ls_wR_factor_gt           0.2676 
_refine_ls_goodness_of_fit_ref    1.158 
_refine_ls_restrained_S_all       1.165 
_refine_ls_shift/su_max           0.000 
_refine_ls_shift/su_mean          0.000 
 
loop_ 
 _atom_site_label 
 _atom_site_type_symbol 
 _atom_site_fract_x 
 _atom_site_fract_y 
 _atom_site_fract_z 
 _atom_site_U_iso_or_equiv 
 _atom_site_adp_type 
 _atom_site_occupancy 
 _atom_site_symmetry_multiplicity 
 _atom_site_calc_flag 
 _atom_site_refinement_flags 
 _atom_site_disorder_assembly 
 _atom_site_disorder_group 
Cr1 Cr 0.80957(3) 0.20025(3) 0.25332(3) 0.0434(3) Uani 1 1 d . . . 
Cr2 Cr 0.74078(5) 0.20913(4) 0.13395(4) 0.0629(4) Uani 1 1 d . . . 
Cr3 Cr 0.72768(4) 0.27497(3) 0.01179(3) 0.0438(3) Uani 1 1 d . . . 
P1 P 0.77924(8) 0.11259(6) 0.19444(6) 0.0629(5) Uani 1 1 d . . . 
P2 P 0.63492(6) 0.23539(7) 0.06979(6) 0.0625(5) Uani 1 1 d . . . 
O1 O 0.7570(3) -0.16853(16) 0.45533(18) 0.0789(15) Uani 1 1 d . . . 
O2 O 0.7495(2) -0.21920(17) 0.39953(15) 0.0662(12) Uani 1 1 d . . . 
O3 O 0.7300(2) 0.08289(16) 0.20370(17) 0.0699(13) Uani 1 1 d . . . 
O4 O 0.82292(19) 0.07549(15) 0.18836(16) 0.0634(11) Uani 1 1 d . . . 
O5 O 0.7941(2) 0.13663(18) 0.23685(17) 0.0759(14) Uani 1 1 d . . . 
O6 O 0.7682(2) 0.13806(15) 0.15277(15) 0.0646(12) Uani 1 1 d . . . 
O7 O 0.77630(17) -0.22872(16) 0.00067(16) 0.0611(11) Uani 1 1 d . . . 
O8 O 0.76339(18) -0.18336(16) -0.06064(14) 0.0579(11) Uani 1 1 d . . . 
O9 O 0.24820(16) 0.23519(17) 0.23012(14) 0.0591(11) Uani 1 1 d . . . 
O10 O 0.29231(15) 0.21610(17) 0.29176(14) 0.0566(11) Uani 1 1 d . . . 
O11 O 0.60127(16) 0.27989(19) 0.07791(15) 0.0626(12) Uani 1 1 d . . . 
O12 O 0.59630(19) 0.1955(2) 0.05878(17) 0.0704(13) Uani 1 1 d . . . 
O13 O 0.6641(2) 0.2466(2) 0.02884(16) 0.0758(14) Uani 1 1 d . . . 
O14 O 0.66020(15) 0.2187(2) 0.11140(15) 0.0668(12) Uani 1 1 d . . . 
O15 O 0.37195(17) 0.2785(3) -0.22389(16) 0.0799(16) Uani 1 1 d . . . 
O16 O 0.31097(18) 0.26981(18) -0.17577(15) 0.0633(12) Uani 1 1 d . . . 
O17 O 0.8415(2) 0.1914(3) 0.31403(19) 0.0931(19) Uani 1 1 d . . . 
C1 C 0.7500(3) -0.1792(2) 0.4116(2) 0.0588(16) Uani 1 1 d . . . 
C2 C 0.7435(2) -0.14095(12) 0.38063(12) 0.0655(18) Uani 1 1 d G . . 
C3 C 0.7296(2) -0.15038(11) 0.33615(13) 0.0653(17) Uani 1 1 d G . . 
H3A H 0.7217 -0.1803 0.3276 0.078 Uiso 1 1 calc R . . 
C4 C 0.7272(2) -0.11516(14) 0.30440(11) 0.0636(17) Uani 1 1 d G . . 
H4A H 0.7179 -0.1215 0.2746 0.076 Uiso 1 1 calc R . . 
C5 C 0.7389(2) -0.07051(12) 0.31712(12) 0.0660(18) Uani 1 1 d G . . 
C6 C 0.7529(2) -0.06108(10) 0.36160(14) 0.085(3) Uani 1 1 d G . . 
H6A H 0.7607 -0.0312 0.3701 0.101 Uiso 1 1 calc R . . 
C7 C 0.7552(2) -0.09630(14) 0.39336(11) 0.080(2) Uani 1 1 d G . . 
H7A H 0.7646 -0.0900 0.4231 0.096 Uiso 1 1 calc R . . 
C14 C 0.6667(3) 0.0825(3) 0.2845(3) 0.089(3) Uani 1 1 d D . . 
C8 C 0.7349(2) -0.03198(12) 0.28506(14) 0.0677(18) Uani 1 1 d G . . 
C9 C 0.76146(19) -0.03061(12) 0.24458(14) 0.0634(17) Uani 1 1 d G . . 
C10 C 0.75847(18) 0.00778(14) 0.21671(12) 0.0595(16) Uani 1 1 d G . . 
C11 C 0.7289(2) 0.04480(12) 0.22932(14) 0.0683(18) Uani 1 1 d G . . 
C12 C 0.7023(2) 0.04343(13) 0.26981(15) 0.0677(18) Uani 1 1 d GD . . 
C13 C 0.70525(19) 0.00504(15) 0.29768(13) 0.077(2) Uani 1 1 d G . . 
H13A H 0.6874 0.0041 0.3248 0.092 Uiso 1 1 calc R . . 
C15 C 0.6327(5) 0.0693(4) 0.3268(4) 0.127(5) Uani 1 1 d D . . 
H15A H 0.6120 0.0436 0.3190 0.190 Uiso 1 1 calc R . . 
H15B H 0.6121 0.0949 0.3348 0.190 Uiso 1 1 calc R . . 
H15C H 0.6536 0.0613 0.3521 0.190 Uiso 1 1 calc R . . 
C16 C 0.6966(4) 0.1234(3) 0.3037(3) 0.084(2) Uani 1 1 d D . . 
H16A H 0.7191 0.1347 0.2809 0.127 Uiso 1 1 calc R . . 
H16B H 0.7153 0.1136 0.3298 0.127 Uiso 1 1 calc R . . 
H16C H 0.6741 0.1475 0.3124 0.127 Uiso 1 1 calc R . . 
C17 C 0.6345(4) 0.1003(4) 0.2467(4) 0.104(3) Uani 1 1 d D . . 
H17A H 0.6551 0.1082 0.2212 0.156 Uiso 1 1 calc R . . 
H17B H 0.6169 0.1271 0.2569 0.156 Uiso 1 1 calc R . . 
H17C H 0.6110 0.0771 0.2379 0.156 Uiso 1 1 calc R . . 
C18 C 0.8018(3) -0.0686(2) 0.2340(3) 0.0643(17) Uani 1 1 d . . . 
H18A H 0.7994 -0.0927 0.2560 0.096 Uiso 1 1 calc R . . 
H18B H 0.8345 -0.0552 0.2353 0.096 Uiso 1 1 calc R . . 
H18C H 0.7961 -0.0809 0.2042 0.096 Uiso 1 1 calc R . . 
C19 C 0.78109(16) 0.00733(14) 0.16825(11) 0.0583(16) Uani 1 1 d G . . 
C20 C 0.77243(16) -0.02914(12) 0.13887(13) 0.0612(16) Uani 1 1 d G . . 
C21 C 0.79989(18) -0.03306(12) 0.09903(12) 0.0618(17) Uani 1 1 d G . . 
C22 C 0.83600(18) -0.00053(14) 0.08856(13) 0.0681(18) Uani 1 1 d G . . 
H22A H 0.8544 -0.0032 0.0619 0.082 Uiso 1 1 calc R . . 
C23 C 0.84467(16) 0.03594(13) 0.11794(15) 0.0700(19) Uani 1 1 d GD . . 
C24 C 0.81721(17) 0.03987(12) 0.15779(13) 0.0589(16) Uani 1 1 d G . . 
C25 C 0.8891(3) 0.0693(2) 0.1090(3) 0.0733(19) Uani 1 1 d D . . 
C26 C 0.9280(5) 0.0631(5) 0.1461(5) 0.128(4) Uani 1 1 d D . . 
H26A H 0.9555 0.0835 0.1407 0.192 Uiso 1 1 calc R . . 
H26B H 0.9398 0.0319 0.1459 0.192 Uiso 1 1 calc R . . 
H26C H 0.9134 0.0698 0.1751 0.192 Uiso 1 1 calc R . . 
C27 C 0.9140(5) 0.0590(4) 0.0637(4) 0.115(4) Uani 1 1 d D . . 
H27A H 0.9412 0.0800 0.0590 0.172 Uiso 1 1 calc R . . 
H27B H 0.8901 0.0625 0.0397 0.172 Uiso 1 1 calc R . . 
H27C H 0.9264 0.0281 0.0639 0.172 Uiso 1 1 calc R . . 
C28 C 0.8767(4) 0.1202(2) 0.1068(3) 0.080(2) Uani 1 1 d D . . 
H28A H 0.9066 0.1374 0.1012 0.120 Uiso 1 1 calc R . . 
H28B H 0.8624 0.1298 0.1352 0.120 Uiso 1 1 calc R . . 
H28C H 0.8533 0.1256 0.0827 0.120 Uiso 1 1 calc R . . 
C29 C 0.7271(3) -0.0616(3) 0.1463(3) 0.0725(19) Uani 1 1 d . . . 
H29A H 0.7268 -0.0847 0.1230 0.109 Uiso 1 1 calc R . . 
H29B H 0.6968 -0.0441 0.1448 0.109 Uiso 1 1 calc R . . 
H29C H 0.7297 -0.0760 0.1755 0.109 Uiso 1 1 calc R . . 
C30 C 0.7947(2) -0.07345(11) 0.06787(13) 0.0660(17) Uani 1 1 d G . . 
C31 C 0.7853(2) -0.06710(10) 0.02188(13) 0.075(2) Uani 1 1 d G . . 
H31A H 0.7820 -0.0376 0.0102 0.090 Uiso 1 1 calc R . . 
C32 C 0.7809(2) -0.10485(13) -0.00668(10) 0.0724(19) Uani 1 1 d G . . 
H32A H 0.7746 -0.1006 -0.0374 0.087 Uiso 1 1 calc R . . 
C33 C 0.78581(19) -0.14894(11) 0.01074(12) 0.0532(14) Uani 1 1 d G . . 
C34 C 0.7952(2) -0.15528(10) 0.05673(12) 0.0664(18) Uani 1 1 d G . . 
H34A H 0.7985 -0.1848 0.0684 0.080 Uiso 1 1 calc R . . 
C35 C 0.7997(2) -0.11754(13) 0.08530(10) 0.0687(19) Uani 1 1 d G . . 
H35A H 0.8060 -0.1218 0.1161 0.082 Uiso 1 1 calc R . . 
C36 C 0.7739(2) -0.1897(2) -0.0193(2) 0.0528(15) Uani 1 1 d . . . 
C37 C 0.2890(2) 0.2300(2) 0.2527(2) 0.0483(13) Uani 1 1 d . . . 
C38 C 0.33613(11) 0.24444(16) 0.22753(12) 0.0531(14) Uani 1 1 d G . . 
C39 C 0.33382(11) 0.26782(17) 0.18644(13) 0.0669(18) Uani 1 1 d G . . 
H39A H 0.3033 0.2783 0.1755 0.080 Uiso 1 1 calc R . . 
C40 C 0.37712(13) 0.27560(18) 0.16165(12) 0.0658(18) Uani 1 1 d G . . 
H40A H 0.3756 0.2912 0.1342 0.079 Uiso 1 1 calc R . . 
C41 C 0.42273(11) 0.26000(18) 0.17794(13) 0.0611(16) Uani 1 1 d G . . 
C42 C 0.42503(11) 0.23662(16) 0.21903(13) 0.0576(16) Uani 1 1 d G . . 
H42A H 0.4555 0.2262 0.2299 0.069 Uiso 1 1 calc R . . 
C43 C 0.38174(13) 0.22884(15) 0.24382(10) 0.0575(15) Uani 1 1 d G . . 
H43A H 0.3833 0.2132 0.2713 0.069 Uiso 1 1 calc R . . 
C50 C 0.5900(2) 0.3369(3) 0.1604(2) 0.0630(16) Uani 1 1 d D . . 
C44 C 0.46888(12) 0.26893(18) 0.14921(13) 0.0673(18) Uani 1 1 d G . . 
C45 C 0.47520(13) 0.24751(17) 0.10743(13) 0.0644(17) Uani 1 1 d G . . 
C46 C 0.51957(14) 0.25291(17) 0.08363(11) 0.0595(16) Uani 1 1 d G . . 
C47 C 0.55764(12) 0.27972(18) 0.10160(13) 0.0684(19) Uani 1 1 d G . . 
C48 C 0.55132(12) 0.30113(15) 0.14337(13) 0.0586(16) Uani 1 1 d GD . . 
C49 C 0.50694(14) 0.29574(16) 0.16718(11) 0.0606(16) Uani 1 1 d G . . 
H49A H 0.5027 0.3101 0.1951 0.073 Uiso 1 1 calc R . . 
C51 C 0.5961(4) 0.3759(3) 0.1260(4) 0.091(3) Uani 1 1 d D . . 
H51A H 0.5641 0.3895 0.1200 0.136 Uiso 1 1 calc R . . 
H51B H 0.6096 0.3638 0.0982 0.136 Uiso 1 1 calc R . . 
H51C H 0.6183 0.3986 0.1380 0.136 Uiso 1 1 calc R . . 
C52 C 0.6422(3) 0.3155(3) 0.1697(3) 0.074(2) Uani 1 1 d D . . 
H52A H 0.6646 0.3390 0.1800 0.111 Uiso 1 1 calc R . . 
H52B H 0.6549 0.3022 0.1422 0.111 Uiso 1 1 calc R . . 
H52C H 0.6393 0.2922 0.1926 0.111 Uiso 1 1 calc R . . 
C53 C 0.5738(3) 0.3580(4) 0.2057(3) 0.090(3) Uani 1 1 d D . . 
H53A H 0.5417 0.3723 0.2022 0.135 Uiso 1 1 calc R . . 
H53B H 0.5978 0.3805 0.2151 0.135 Uiso 1 1 calc R . . 
H53C H 0.5716 0.3343 0.2283 0.135 Uiso 1 1 calc R . . 
C54 C 0.4356(3) 0.2133(4) 0.0912(3) 0.085(2) Uani 1 1 d . . . 
H54A H 0.4449 0.2014 0.0620 0.128 Uiso 1 1 calc R . . 
H54B H 0.4040 0.2286 0.0889 0.128 Uiso 1 1 calc R . . 
H54C H 0.4331 0.1885 0.1126 0.128 Uiso 1 1 calc R . . 
C55 C 0.52454(18) 0.2359(2) 0.03485(13) 0.070(2) Uani 1 1 d G . . 
C56 C 0.48995(18) 0.2475(2) 0.00163(15) 0.080(2) Uani 1 1 d G . . 
C57 C 0.4915(2) 0.2261(3) -0.04054(14) 0.100(4) Uani 1 1 d G . . 
C58 C 0.5276(2) 0.1932(3) -0.04950(16) 0.117(5) Uani 1 1 d G . . 
H58A H 0.5287 0.1789 -0.0777 0.140 Uiso 1 1 calc R . . 
C59 C 0.5622(2) 0.1816(2) -0.01627(19) 0.098(3) Uani 1 1 d GD . . 
C60 C 0.56069(18) 0.2029(2) 0.02590(15) 0.077(2) Uani 1 1 d G . . 
C61 C 0.5968(5) 0.1406(6) -0.0271(5) 0.177(10) Uani 1 1 d D . . 
C62 C 0.5869(6) 0.1163(8) -0.0704(8) 0.207(7) Uani 1 1 d D . . 
H62A H 0.5922 0.1369 -0.0953 0.311 Uiso 1 1 calc R . . 
H62B H 0.5530 0.1057 -0.0707 0.311 Uiso 1 1 calc R . . 
H62C H 0.6091 0.0906 -0.0731 0.311 Uiso 1 1 calc R . . 
C63 C 0.6497(5) 0.1474(8) -0.0194(8) 0.207(7) Uani 1 1 d D . . 
H63A H 0.6621 0.1702 -0.0400 0.311 Uiso 1 1 calc R . . 
H63B H 0.6671 0.1190 -0.0244 0.311 Uiso 1 1 calc R . . 
H63C H 0.6551 0.1574 0.0113 0.311 Uiso 1 1 calc R . . 
C64 C 0.5858(6) 0.1020(7) 0.0078(8) 0.207(7) Uani 1 1 d D . . 
H64A H 0.6067 0.0760 0.0016 0.311 Uiso 1 1 calc R . . 
H64B H 0.5514 0.0931 0.0055 0.311 Uiso 1 1 calc R . . 
H64C H 0.5924 0.1130 0.0379 0.311 Uiso 1 1 calc R . . 
C65 C 0.4548(3) 0.2895(4) 0.0096(3) 0.080(2) Uani 1 1 d . . . 
H65A H 0.4331 0.2931 -0.0161 0.119 Uiso 1 1 calc R . . 
H65B H 0.4746 0.3167 0.0134 0.119 Uiso 1 1 calc R . . 
H65C H 0.4352 0.2844 0.0364 0.119 Uiso 1 1 calc R . . 
C66 C 0.45749(15) 0.2384(3) -0.07806(13) 0.091(3) Uani 1 1 d G . . 
C67 C 0.47531(12) 0.2493(3) -0.12104(15) 0.136(6) Uani 1 1 d G . . 
H67A H 0.5095 0.2505 -0.1263 0.163 Uiso 1 1 calc R . . 
C68 C 0.44207(17) 0.2584(3) -0.15611(12) 0.110(4) Uani 1 1 d G . . 
H68A H 0.4540 0.2658 -0.1849 0.132 Uiso 1 1 calc R . . 
C69 C 0.39100(15) 0.2566(2) -0.14821(12) 0.067(2) Uani 1 1 d G . . 
C70 C 0.37317(12) 0.2457(2) -0.10523(14) 0.0665(18) Uani 1 1 d G . . 
H70A H 0.3390 0.2445 -0.0999 0.080 Uiso 1 1 calc R . . 
C71 C 0.40641(16) 0.2366(2) -0.07015(12) 0.088(3) Uani 1 1 d G . . 
H71A H 0.3945 0.2293 -0.0414 0.106 Uiso 1 1 calc R . . 
C72 C 0.3556(3) 0.2676(3) -0.1840(3) 0.074(2) Uani 1 1 d . . . 
O18 O 0.7087(3) 0.3053(3) -0.04450(18) 0.108(2) Uani 1 1 d D . . 
O19 O 0.6977(5) 0.3358(3) -0.1114(2) 0.150(4) Uani 1 1 d D . . 
C73 C 0.7177(7) 0.3098(6) -0.0838(5) 0.158 Uani 1 1 d D . . 
C74 C 0.7511(9) 0.2732(8) -0.1036(9) 0.195 Uani 1 1 d D . . 
H74A H 0.7641 0.2544 -0.0795 0.292 Uiso 1 1 calc R . . 
H74B H 0.7782 0.2874 -0.1196 0.292 Uiso 1 1 calc R . . 
H74C H 0.7322 0.2544 -0.1242 0.292 Uiso 1 1 calc R . . 
O20 O 0.4804(7) 0.4479(7) 0.1204(7) 0.219 Uiso 1 1 d D . . 
O21 O 0.4235(7) 0.4154(7) 0.1618(7) 0.221 Uiso 1 1 d D . . 
C75 C 0.4507(8) 0.4179(7) 0.1278(7) 0.160(6) Uiso 1 1 d D . . 
C76 C 0.4384(12) 0.3904(10) 0.0850(9) 0.221(11) Uiso 1 1 d D . . 
O22 O 0.5517(7) 0.1586(7) 0.1562(7) 0.235(8) Uiso 1 1 d D . . 
O23 O 0.4942(7) 0.1393(6) 0.2064(3) 0.222 Uiso 1 1 d D . . 
C77 C 0.5238(7) 0.1299(7) 0.1751(6) 0.214 Uiso 1 1 d D . . 
C78 C 0.5198(10) 0.0809(7) 0.1575(9) 0.223 Uiso 1 1 d D . . 
 
loop_ 
 _atom_site_aniso_label 
 _atom_site_aniso_U_11 
 _atom_site_aniso_U_22 
 _atom_site_aniso_U_33 
 _atom_site_aniso_U_23 
 _atom_site_aniso_U_13 
 _atom_site_aniso_U_12 
Cr1 0.0333(5) 0.0728(6) 0.0239(5) -0.0110(4) 0.0006(3) 0.0074(4) 
Cr2 0.0640(7) 0.0770(7) 0.0476(6) -0.0023(5) -0.0013(5) 0.0035(5) 
Cr3 0.0562(6) 0.0549(5) 0.0204(5) -0.0005(4) 0.0044(4) 0.0104(4) 
P1 0.0883(13) 0.0593(9) 0.0410(9) 0.0006(7) 0.0076(8) 0.0098(8) 
P2 0.0472(9) 0.1034(13) 0.0368(9) 0.0023(8) -0.0036(7) 0.0046(8) 
O1 0.119(4) 0.058(2) 0.061(3) 0.006(2) 0.020(3) 0.004(3) 
O2 0.086(3) 0.063(3) 0.049(3) -0.002(2) 0.016(2) 0.005(2) 
O3 0.088(3) 0.059(3) 0.063(3) 0.010(2) 0.012(3) 0.008(2) 
O4 0.072(3) 0.061(2) 0.057(3) -0.006(2) 0.000(2) 0.007(2) 
O5 0.110(4) 0.070(3) 0.048(3) -0.001(2) 0.005(3) 0.009(3) 
O6 0.094(3) 0.054(2) 0.045(2) 0.0050(19) 0.002(2) 0.009(2) 
O7 0.062(3) 0.075(3) 0.046(2) 0.000(2) -0.017(2) -0.009(2) 
O8 0.068(3) 0.076(3) 0.030(2) -0.0024(18) -0.0062(19) 0.001(2) 
O9 0.046(2) 0.088(3) 0.043(2) 0.018(2) -0.0042(19) -0.001(2) 
O10 0.046(2) 0.088(3) 0.036(2) 0.013(2) 0.0073(18) -0.005(2) 
O11 0.042(2) 0.100(3) 0.045(2) 0.006(2) -0.0031(19) -0.003(2) 
O12 0.059(3) 0.098(3) 0.055(3) -0.004(2) -0.012(2) -0.001(2) 
O13 0.063(3) 0.125(4) 0.040(2) 0.000(3) -0.002(2) 0.015(3) 
O14 0.038(2) 0.115(4) 0.047(2) 0.004(2) -0.0095(19) 0.004(2) 
O15 0.041(2) 0.154(5) 0.045(3) -0.016(3) -0.007(2) 0.013(3) 
O16 0.051(3) 0.089(3) 0.050(2) -0.013(2) -0.002(2) 0.010(2) 
O17 0.084(4) 0.144(5) 0.052(3) -0.012(3) -0.010(3) 0.031(4) 
C1 0.075(4) 0.055(4) 0.046(4) -0.001(3) 0.011(3) 0.002(3) 
C2 0.080(5) 0.059(4) 0.058(4) 0.003(3) 0.021(4) -0.003(3) 
C3 0.074(4) 0.066(4) 0.056(4) -0.007(3) -0.001(3) -0.009(3) 
C4 0.070(4) 0.074(4) 0.046(4) 0.008(3) -0.001(3) 0.003(3) 
C5 0.080(5) 0.065(4) 0.053(4) 0.014(3) 0.013(3) 0.011(3) 
C6 0.138(8) 0.052(4) 0.063(5) -0.007(3) 0.017(5) 0.002(4) 
C7 0.122(7) 0.066(4) 0.052(4) 0.001(3) 0.008(4) 0.005(4) 
C14 0.098(6) 0.094(6) 0.075(5) 0.023(4) 0.028(5) 0.034(5) 
C8 0.085(5) 0.057(4) 0.061(4) -0.003(3) 0.006(4) 0.012(3) 
C9 0.075(4) 0.058(3) 0.057(4) 0.004(3) 0.014(4) 0.016(3) 
C10 0.076(4) 0.067(4) 0.035(3) -0.002(3) 0.006(3) 0.014(3) 
C11 0.068(4) 0.074(4) 0.063(4) 0.010(3) -0.001(4) 0.015(3) 
C12 0.075(5) 0.074(4) 0.054(4) 0.010(3) 0.001(3) 0.011(3) 
C13 0.085(5) 0.073(4) 0.072(5) 0.005(4) 0.012(4) 0.001(4) 
C15 0.131(9) 0.128(8) 0.120(9) 0.039(7) 0.084(8) 0.044(7) 
C16 0.109(7) 0.068(4) 0.076(5) -0.017(4) 0.013(5) 0.015(4) 
C17 0.085(6) 0.117(7) 0.109(7) 0.003(6) -0.008(6) 0.037(5) 
C18 0.070(4) 0.059(3) 0.064(4) 0.001(3) 0.012(3) 0.019(3) 
C19 0.072(4) 0.063(4) 0.040(3) 0.001(3) 0.006(3) 0.014(3) 
C20 0.075(4) 0.064(4) 0.044(3) 0.012(3) 0.004(3) 0.003(3) 
C21 0.077(5) 0.053(3) 0.055(4) 0.000(3) -0.002(3) 0.002(3) 
C22 0.082(5) 0.065(4) 0.057(4) 0.002(3) 0.022(4) 0.010(4) 
C23 0.076(5) 0.062(4) 0.072(5) -0.004(3) 0.016(4) 0.011(3) 
C24 0.073(4) 0.069(4) 0.035(3) -0.005(3) 0.001(3) 0.009(3) 
C25 0.070(4) 0.077(4) 0.073(5) -0.007(4) 0.008(4) -0.008(4) 
C26 0.105(8) 0.108(8) 0.170(12) 0.012(8) 0.029(9) -0.036(6) 
C27 0.137(9) 0.088(6) 0.120(8) -0.036(6) 0.069(8) -0.014(6) 
C28 0.099(6) 0.066(4) 0.074(5) 0.001(4) 0.018(4) -0.010(4) 
C29 0.085(5) 0.082(4) 0.051(4) 0.000(3) 0.003(4) 0.003(4) 
C30 0.067(4) 0.072(4) 0.058(4) 0.000(3) 0.006(3) 0.009(3) 
C31 0.103(6) 0.054(4) 0.069(5) 0.008(3) 0.010(4) 0.006(4) 
C32 0.099(6) 0.074(4) 0.045(4) 0.000(3) 0.001(4) 0.003(4) 
C33 0.061(4) 0.058(3) 0.041(3) 0.008(3) -0.003(3) -0.002(3) 
C34 0.092(5) 0.048(3) 0.060(4) 0.002(3) -0.023(4) 0.000(3) 
C35 0.093(5) 0.070(4) 0.043(3) 0.001(3) -0.003(3) 0.007(4) 
C36 0.057(4) 0.057(3) 0.044(4) -0.001(3) 0.001(3) 0.006(3) 
C37 0.046(3) 0.066(3) 0.033(3) -0.001(3) 0.000(3) -0.013(3) 
C38 0.049(3) 0.071(4) 0.039(3) -0.010(3) 0.003(3) -0.007(3) 
C39 0.051(4) 0.090(5) 0.060(4) 0.026(4) 0.000(3) -0.007(3) 
C40 0.053(4) 0.102(5) 0.042(3) 0.028(3) 0.012(3) 0.001(3) 
C41 0.050(4) 0.089(4) 0.044(4) 0.002(3) 0.000(3) -0.003(3) 
C42 0.044(3) 0.084(4) 0.044(4) -0.003(3) 0.000(3) -0.004(3) 
C43 0.052(4) 0.077(4) 0.044(3) 0.003(3) -0.007(3) 0.002(3) 
C50 0.052(4) 0.087(4) 0.050(4) -0.003(3) 0.000(3) -0.006(3) 
C44 0.051(4) 0.095(5) 0.056(4) 0.006(4) 0.006(3) 0.003(3) 
C45 0.054(4) 0.103(5) 0.037(3) -0.001(3) -0.003(3) -0.001(3) 
C46 0.041(3) 0.098(5) 0.040(3) -0.004(3) -0.013(3) 0.004(3) 
C47 0.050(4) 0.114(6) 0.040(4) 0.003(4) 0.008(3) 0.011(4) 
C48 0.054(4) 0.072(4) 0.050(4) 0.001(3) -0.005(3) 0.006(3) 
C49 0.045(3) 0.082(4) 0.055(4) 0.006(3) 0.004(3) -0.005(3) 
C51 0.073(5) 0.081(5) 0.118(7) 0.009(5) 0.002(5) -0.010(4) 
C52 0.055(4) 0.116(6) 0.051(4) -0.011(4) -0.008(3) 0.006(4) 
C53 0.068(5) 0.115(7) 0.086(6) -0.029(5) 0.002(4) -0.025(5) 
C54 0.065(5) 0.108(6) 0.084(6) -0.014(5) -0.006(4) -0.017(4) 
C55 0.046(4) 0.125(6) 0.039(3) -0.014(4) -0.004(3) 0.008(4) 
C56 0.047(4) 0.131(7) 0.060(4) -0.005(4) -0.007(3) 0.013(4) 
C57 0.047(4) 0.203(11) 0.050(4) -0.021(5) -0.013(3) 0.049(6) 
C58 0.079(6) 0.206(13) 0.066(6) -0.054(7) -0.025(5) 0.035(7) 
C59 0.071(5) 0.159(9) 0.064(5) -0.035(6) -0.028(4) 0.041(6) 
C60 0.052(4) 0.093(5) 0.087(6) -0.010(4) -0.031(4) -0.002(4) 
C61 0.144(13) 0.25(2) 0.136(12) -0.105(13) -0.086(10) 0.126(14) 
C62 0.120(6) 0.240(13) 0.261(14) -0.159(12) -0.073(8) 0.072(7) 
C63 0.120(6) 0.240(13) 0.261(14) -0.159(12) -0.073(8) 0.072(7) 
C64 0.120(6) 0.240(13) 0.261(14) -0.159(12) -0.073(8) 0.072(7) 
C65 0.055(4) 0.132(7) 0.052(4) -0.009(4) -0.011(3) 0.007(4) 
C66 0.064(5) 0.171(9) 0.038(4) -0.019(5) -0.004(3) 0.038(5) 
C67 0.065(5) 0.279(18) 0.063(6) -0.049(8) -0.008(5) 0.028(8) 
C68 0.069(6) 0.212(13) 0.049(5) -0.022(6) 0.000(4) 0.014(6) 
C69 0.051(4) 0.108(5) 0.043(4) -0.025(4) -0.006(3) 0.021(4) 
C70 0.053(4) 0.101(5) 0.045(4) 0.000(3) -0.005(3) 0.012(3) 
C71 0.061(5) 0.147(8) 0.056(5) -0.021(5) -0.012(4) 0.024(5) 
C72 0.050(5) 0.107(6) 0.065(5) -0.025(4) 0.007(3) 0.011(4) 
O18 0.140(6) 0.149(6) 0.035(3) 0.020(3) 0.017(3) 0.050(5) 
O19 0.287(13) 0.114(5) 0.050(3) 0.020(3) -0.026(5) 0.049(7) 
C73 0.158 0.158 0.158 0.000 0.000 0.000 
C74 0.195 0.195 0.195 0.000 0.000 0.000 
 
_geom_special_details 
; 
 All esds (except the esd in the dihedral angle between two l.s. planes) 
 are estimated using the full covariance matrix.  The cell esds are taken 
 into account individually in the estimation of esds in distances, angles 
 and torsion angles; correlations between esds in cell parameters are only 
 used when they are defined by crystal symmetry.  An approximate (isotropic) 
 treatment of cell esds is used for estimating esds involving l.s. planes. 
; 
 
loop_ 
 _geom_bond_atom_site_label_1 
 _geom_bond_atom_site_label_2 
 _geom_bond_distance 
 _geom_bond_site_symmetry_2 
 _geom_bond_publ_flag 
Cr1 O9 1.917(4) 4_655 ? 
Cr1 O5 1.961(5) . ? 
Cr1 O15 1.983(5) 7 ? 
Cr1 O17 2.000(6) . ? 
Cr2 O6 2.267(5) . ? 
Cr2 O14 2.277(4) . ? 
Cr2 O2 2.324(5) 8_655 ? 
Cr2 O16 2.332(5) 7 ? 
Cr2 O8 2.365(4) 3 ? 
Cr2 O10 2.369(4) 4_655 ? 
Cr3 O7 1.911(4) 3 ? 
Cr3 O18 1.947(6) . ? 
Cr3 O1 1.954(5) 8_655 ? 
Cr3 O13 1.959(6) . ? 
P1 O6 1.464(5) . ? 
P1 O5 1.486(6) . ? 
P1 O3 1.601(6) . ? 
P1 O4 1.604(5) . ? 
P2 O13 1.475(6) . ? 
P2 O14 1.482(5) . ? 
P2 O12 1.591(6) . ? 
P2 O11 1.598(6) . ? 
O1 C1 1.338(9) . ? 
O1 Cr3 1.954(5) 8_645 ? 
O2 C1 1.219(9) . ? 
O2 Cr2 2.324(5) 8_645 ? 
O3 C11 1.343(6) . ? 
O4 C24 1.383(5) . ? 
O7 C36 1.283(8) . ? 
O7 Cr3 1.911(4) 3 ? 
O8 C36 1.262(8) . ? 
O8 Cr2 2.365(4) 3 ? 
O9 C37 1.290(8) . ? 
O9 Cr1 1.917(4) 4_655 ? 
O10 C37 1.223(8) . ? 
O10 Cr2 2.369(4) 4_655 ? 
O11 C47 1.362(5) . ? 
O12 C60 1.377(6) . ? 
O15 C72 1.295(10) . ? 
O15 Cr1 1.983(5) 7_455 ? 
O16 C72 1.222(9) . ? 
O16 Cr2 2.332(5) 7_455 ? 
C1 C2 1.450(7) . ? 
C2 C3 1.3900 . ? 
C2 C7 1.3900 . ? 
C3 C4 1.3900 . ? 
C4 C5 1.3900 . ? 
C5 C6 1.3900 . ? 
C5 C8 1.471(4) . ? 
C6 C7 1.3900 . ? 
C14 C17 1.501(12) . ? 
C14 C16 1.545(12) . ? 
C14 C12 1.547(8) . ? 
C14 C15 1.590(10) . ? 
C8 C9 1.3900 . ? 
C8 C13 1.3900 . ? 
C9 C10 1.3900 . ? 
C9 C18 1.579(7) . ? 
C10 C11 1.3900 . ? 
C10 C19 1.551(4) . ? 
C11 C12 1.3900 . ? 
C12 C13 1.3900 . ? 
C19 C20 1.3900 . ? 
C19 C24 1.3900 . ? 
C20 C21 1.3900 . ? 
C20 C29 1.556(9) . ? 
C21 C22 1.3900 . ? 
C21 C30 1.499(4) . ? 
C22 C23 1.3900 . ? 
C23 C24 1.3900 . ? 
C23 C25 1.561(7) . ? 
C25 C26 1.520(14) . ? 
C25 C27 1.522(11) . ? 
C25 C28 1.522(10) . ? 
C30 C31 1.3900 . ? 
C30 C35 1.3900 . ? 
C31 C32 1.3900 . ? 
C32 C33 1.3900 . ? 
C33 C34 1.3900 . ? 
C33 C36 1.515(7) . ? 
C34 C35 1.3900 . ? 
C37 C38 1.524(6) . ? 
C38 C39 1.3900 . ? 
C38 C43 1.3900 . ? 
C39 C40 1.3900 . ? 
C40 C41 1.3900 . ? 
C41 C42 1.3900 . ? 
C41 C44 1.522(4) . ? 
C42 C43 1.3900 . ? 
C50 C51 1.531(11) . ? 
C50 C53 1.531(10) . ? 
C50 C48 1.554(7) . ? 
C50 C52 1.557(10) . ? 
C44 C45 1.3900 . ? 
C44 C49 1.3900 . ? 
C45 C46 1.3900 . ? 
C45 C54 1.532(9) . ? 
C46 C47 1.3900 . ? 
C46 C55 1.525(4) . ? 
C47 C48 1.3900 . ? 
C48 C49 1.3900 . ? 
C55 C56 1.3900 . ? 
C55 C60 1.3900 . ? 
C56 C57 1.3900 . ? 
C56 C65 1.561(10) . ? 
C57 C58 1.3900 . ? 
C57 C66 1.476(5) . ? 
C58 C59 1.3900 . ? 
C59 C60 1.3900 . ? 
C59 C61 1.545(10) . ? 
C61 C63 1.450(16) . ? 
C61 C62 1.483(14) . ? 
C61 C64 1.552(18) . ? 
C66 C67 1.3900 . ? 
C66 C71 1.3900 . ? 
C67 C68 1.3900 . ? 
C68 C69 1.3900 . ? 
C69 C70 1.3900 . ? 
C69 C72 1.453(9) . ? 
C70 C71 1.3900 . ? 
O18 C73 1.189(14) . ? 
O19 C73 1.234(14) . ? 
C73 C74 1.511(17) . ? 
O20 C75 1.203(15) . ? 
O21 C75 1.241(16) . ? 
C75 C76 1.529(18) . ? 
O22 C77 1.251(16) . ? 
O23 C77 1.246(16) . ? 
C77 C78 1.524(16) . ? 
 
loop_ 
 _geom_angle_atom_site_label_1 
 _geom_angle_atom_site_label_2 
 _geom_angle_atom_site_label_3 
 _geom_angle 
 _geom_angle_site_symmetry_1 
 _geom_angle_site_symmetry_3 
 _geom_angle_publ_flag 
O9 Cr1 O5 113.2(2) 4_655 . ? 
O9 Cr1 O15 128.8(3) 4_655 7 ? 
O5 Cr1 O15 111.5(3) . 7 ? 
O9 Cr1 O17 100.8(2) 4_655 . ? 
O5 Cr1 O17 100.9(3) . . ? 
O15 Cr1 O17 94.0(3) 7 . ? 
O6 Cr2 O14 119.4(2) . . ? 
O6 Cr2 O2 152.67(19) . 8_655 ? 
O14 Cr2 O2 82.6(2) . 8_655 ? 
O6 Cr2 O16 81.34(19) . 7 ? 
O14 Cr2 O16 152.55(19) . 7 ? 
O2 Cr2 O16 84.08(19) 8_655 7 ? 
O6 Cr2 O8 81.36(16) . 3 ? 
O14 Cr2 O8 90.92(17) . 3 ? 
O2 Cr2 O8 82.50(16) 8_655 3 ? 
O16 Cr2 O8 111.03(17) 7 3 ? 
O6 Cr2 O10 88.52(17) . 4_655 ? 
O14 Cr2 O10 84.47(16) . 4_655 ? 
O2 Cr2 O10 110.88(17) 8_655 4_655 ? 
O16 Cr2 O10 77.99(15) 7 4_655 ? 
O8 Cr2 O10 165.04(17) 3 4_655 ? 
O7 Cr3 O18 109.6(2) 3 . ? 
O7 Cr3 O1 123.1(2) 3 8_655 ? 
O18 Cr3 O1 95.4(3) . 8_655 ? 
O7 Cr3 O13 110.2(2) 3 . ? 
O18 Cr3 O13 100.5(3) . . ? 
O1 Cr3 O13 114.3(2) 8_655 . ? 
O6 P1 O5 121.3(3) . . ? 
O6 P1 O3 104.5(3) . . ? 
O5 P1 O3 109.4(3) . . ? 
O6 P1 O4 113.3(3) . . ? 
O5 P1 O4 102.5(3) . . ? 
O3 P1 O4 104.8(3) . . ? 
O13 P2 O14 120.4(3) . . ? 
O13 P2 O12 109.9(3) . . ? 
O14 P2 O12 103.1(3) . . ? 
O13 P2 O11 104.0(3) . . ? 
O14 P2 O11 113.6(3) . . ? 
O12 P2 O11 104.9(3) . . ? 
C1 O1 Cr3 108.1(4) . 8_645 ? 
C1 O2 Cr2 169.1(5) . 8_645 ? 
C11 O3 P1 124.2(5) . . ? 
C24 O4 P1 119.9(4) . . ? 
P1 O5 Cr1 135.3(3) . . ? 
P1 O6 Cr2 137.2(3) . . ? 
C36 O7 Cr3 120.2(4) . 3 ? 
C36 O8 Cr2 153.0(4) . 3 ? 
C37 O9 Cr1 119.5(4) . 4_655 ? 
C37 O10 Cr2 150.5(4) . 4_655 ? 
C47 O11 P2 124.0(4) . . ? 
C60 O12 P2 118.7(5) . . ? 
P2 O13 Cr3 139.9(3) . . ? 
P2 O14 Cr2 135.7(3) . . ? 
C72 O15 Cr1 100.8(4) . 7_455 ? 
C72 O16 Cr2 155.3(5) . 7_455 ? 
O2 C1 O1 120.2(6) . . ? 
O2 C1 C2 123.4(6) . . ? 
O1 C1 C2 116.4(5) . . ? 
C3 C2 C7 120.0 . . ? 
C3 C2 C1 118.2(4) . . ? 
C7 C2 C1 121.5(4) . . ? 
C4 C3 C2 120.0 . . ? 
C3 C4 C5 120.0 . . ? 
C6 C5 C4 120.0 . . ? 
C6 C5 C8 118.3(3) . . ? 
C4 C5 C8 121.7(3) . . ? 
C5 C6 C7 120.0 . . ? 
C6 C7 C2 120.0 . . ? 
C17 C14 C16 107.6(8) . . ? 
C17 C14 C12 113.7(7) . . ? 
C16 C14 C12 110.5(7) . . ? 
C17 C14 C15 109.6(9) . . ? 
C16 C14 C15 101.4(9) . . ? 
C12 C14 C15 113.2(6) . . ? 
C9 C8 C13 120.0 . . ? 
C9 C8 C5 122.3(3) . . ? 
C13 C8 C5 117.6(3) . . ? 
C8 C9 C10 120.0 . . ? 
C8 C9 C18 120.1(4) . . ? 
C10 C9 C18 119.1(4) . . ? 
C9 C10 C11 120.0 . . ? 
C9 C10 C19 120.9(3) . . ? 
C11 C10 C19 118.4(3) . . ? 
O3 C11 C12 121.2(3) . . ? 
O3 C11 C10 118.6(3) . . ? 
C12 C11 C10 120.0 . . ? 
C11 C12 C13 120.0 . . ? 
C11 C12 C14 122.4(4) . . ? 
C13 C12 C14 117.6(4) . . ? 
C12 C13 C8 120.0 . . ? 
C20 C19 C24 120.0 . . ? 
C20 C19 C10 120.9(3) . . ? 
C24 C19 C10 118.1(3) . . ? 
C19 C20 C21 120.0 . . ? 
C19 C20 C29 120.6(4) . . ? 
C21 C20 C29 118.8(4) . . ? 
C20 C21 C22 120.0 . . ? 
C20 C21 C30 122.2(3) . . ? 
C22 C21 C30 117.7(3) . . ? 
C23 C22 C21 120.0 . . ? 
C22 C23 C24 120.0 . . ? 
C22 C23 C25 120.0(4) . . ? 
C24 C23 C25 119.7(4) . . ? 
O4 C24 C23 123.6(3) . . ? 
O4 C24 C19 116.4(3) . . ? 
C23 C24 C19 120.0 . . ? 
C26 C25 C27 107.8(9) . . ? 
C26 C25 C28 107.3(8) . . ? 
C27 C25 C28 104.5(7) . . ? 
C26 C25 C23 109.2(6) . . ? 
C27 C25 C23 111.0(7) . . ? 
C28 C25 C23 116.6(6) . . ? 
C31 C30 C35 120.0 . . ? 
C31 C30 C21 120.6(3) . . ? 
C35 C30 C21 119.4(3) . . ? 
C30 C31 C32 120.0 . . ? 
C31 C32 C33 120.0 . . ? 
C34 C33 C32 120.0 . . ? 
C34 C33 C36 120.3(3) . . ? 
C32 C33 C36 119.2(3) . . ? 
C33 C34 C35 120.0 . . ? 
C34 C35 C30 120.0 . . ? 
O8 C36 O7 125.7(6) . . ? 
O8 C36 C33 119.8(5) . . ? 
O7 C36 C33 114.5(5) . . ? 
O10 C37 O9 125.8(5) . . ? 
O10 C37 C38 119.3(5) . . ? 
O9 C37 C38 114.8(5) . . ? 
C39 C38 C43 120.0 . . ? 
C39 C38 C37 121.5(3) . . ? 
C43 C38 C37 118.1(3) . . ? 
C38 C39 C40 120.0 . . ? 
C39 C40 C41 120.0 . . ? 
C42 C41 C40 120.0 . . ? 
C42 C41 C44 122.1(3) . . ? 
C40 C41 C44 117.9(3) . . ? 
C43 C42 C41 120.0 . . ? 
C42 C43 C38 120.0 . . ? 
C51 C50 C53 108.1(8) . . ? 
C51 C50 C48 110.8(6) . . ? 
C53 C50 C48 111.2(5) . . ? 
C51 C50 C52 108.5(6) . . ? 
C53 C50 C52 105.2(6) . . ? 
C48 C50 C52 112.8(6) . . ? 
C45 C44 C49 120.0 . . ? 
C45 C44 C41 121.0(3) . . ? 
C49 C44 C41 118.8(3) . . ? 
C46 C45 C44 120.0 . . ? 
C46 C45 C54 120.6(4) . . ? 
C44 C45 C54 118.9(4) . . ? 
C45 C46 C47 120.0 . . ? 
C45 C46 C55 120.9(3) . . ? 
C47 C46 C55 118.5(3) . . ? 
O11 C47 C48 123.8(3) . . ? 
O11 C47 C46 116.0(3) . . ? 
C48 C47 C46 120.0 . . ? 
C47 C48 C49 120.0 . . ? 
C47 C48 C50 120.4(3) . . ? 
C49 C48 C50 118.9(3) . . ? 
C48 C49 C44 120.0 . . ? 
C56 C55 C60 120.0 . . ? 
C56 C55 C46 121.7(3) . . ? 
C60 C55 C46 117.7(3) . . ? 
C57 C56 C55 120.0 . . ? 
C57 C56 C65 120.2(4) . . ? 
C55 C56 C65 119.1(4) . . ? 
C58 C57 C56 120.0 . . ? 
C58 C57 C66 117.1(4) . . ? 
C56 C57 C66 122.8(4) . . ? 
C59 C58 C57 120.0 . . ? 
C58 C59 C60 120.0 . . ? 
C58 C59 C61 116.4(5) . . ? 
C60 C59 C61 123.2(6) . . ? 
O12 C60 C59 122.5(4) . . ? 
O12 C60 C55 117.3(4) . . ? 
C59 C60 C55 120.0 . . ? 
C63 C61 C62 112.0(13) . . ? 
C63 C61 C59 116.7(12) . . ? 
C62 C61 C59 116.0(9) . . ? 
C63 C61 C64 100.5(15) . . ? 
C62 C61 C64 100.9(18) . . ? 
C59 C61 C64 108.0(13) . . ? 
C67 C66 C71 120.0 . . ? 
C67 C66 C57 121.6(4) . . ? 
C71 C66 C57 118.3(4) . . ? 
C66 C67 C68 120.0 . . ? 
C67 C68 C69 120.0 . . ? 
C70 C69 C68 120.0 . . ? 
C70 C69 C72 119.0(4) . . ? 
C68 C69 C72 120.9(4) . . ? 
C69 C70 C71 120.0 . . ? 
C70 C71 C66 120.0 . . ? 
O16 C72 O15 119.9(7) . . ? 
O16 C72 C69 120.5(7) . . ? 
O15 C72 C69 119.4(6) . . ? 
C73 O18 Cr3 145.6(9) . . ? 
O18 C73 O19 128.4(15) . . ? 
O18 C73 C74 114.7(15) . . ? 
O19 C73 C74 115.9(16) . . ? 
O20 C75 O21 125(2) . . ? 
O20 C75 C76 112(2) . . ? 
O21 C75 C76 120(2) . . ? 
O23 C77 O22 124.1(18) . . ? 
O23 C77 C78 114.3(16) . . ? 
O22 C77 C78 121.3(16) . . ? 
 
_diffrn_measured_fraction_theta_max    0.988 
_diffrn_reflns_theta_full              55.00 
_diffrn_measured_fraction_theta_full   0.988 
_refine_diff_density_max    1.535 
_refine_diff_density_min   -0.780 
_refine_diff_density_rms    0.093 
#===END
data_1-Ga 
 
_audit_creation_method            SHELXL-97 
_chemical_name_systematic 
; 
 ? 
; 
_chemical_name_common             ? 
_chemical_melting_point           ? 
_chemical_formula_moiety          ? 
_chemical_formula_sum 
 'C78 H79 Ga3 O23 P2' 
_chemical_formula_weight          1655.51 
 
loop_ 
 _atom_type_symbol 
 _atom_type_description 
 _atom_type_scat_dispersion_real 
 _atom_type_scat_dispersion_imag 
 _atom_type_scat_source 
 'C'  'C'   0.0181   0.0091 
 'International Tables Vol C Tables 4.2.6.8 and 6.1.1.4' 
 'H'  'H'   0.0000   0.0000 
 'International Tables Vol C Tables 4.2.6.8 and 6.1.1.4' 
 'O'  'O'   0.0492   0.0322 
 'International Tables Vol C Tables 4.2.6.8 and 6.1.1.4' 
 'P'  'P'   0.2955   0.4335 
 'International Tables Vol C Tables 4.2.6.8 and 6.1.1.4' 
 'Ga'  'Ga'  -1.2846   0.7763 
 'International Tables Vol C Tables 4.2.6.8 and 6.1.1.4' 
 
_symmetry_cell_setting           orthorhombic
_symmetry_space_group_name_H-M   C222(1) 
 
loop_ 
 _symmetry_equiv_pos_as_xyz 
 'x, y, z' 
 '-x, -y, z+1/2' 
 'x, -y, -z' 
 '-x, y, -z+1/2' 
 'x+1/2, y+1/2, z' 
 '-x+1/2, -y+1/2, z+1/2' 
 'x+1/2, -y+1/2, -z' 
 '-x+1/2, y+1/2, -z+1/2' 
 
_cell_length_a                    27.4162(7) 
_cell_length_b                    29.2521(8) 
_cell_length_c                    29.6153(7) 
_cell_angle_alpha                 90.00 
_cell_angle_beta                  90.00 
_cell_angle_gamma                 90.00 
_cell_volume                      23750.9(11) 
_cell_formula_units_Z             8 
_cell_measurement_temperature     123(2) 
_cell_measurement_reflns_used     20356 
_cell_measurement_theta_min       4.25 
_cell_measurement_theta_max       68.41 
 
_exptl_crystal_description        block 
_exptl_crystal_colour             ? 
_exptl_crystal_size_max           0.08 
_exptl_crystal_size_mid           0.06 
_exptl_crystal_size_min           0.06 
_exptl_crystal_density_meas       ? 
_exptl_crystal_density_diffrn     0.926 
_exptl_crystal_density_method     'not measured' 
_exptl_crystal_F_000              6832 
_exptl_absorpt_coefficient_mu     1.461 
_exptl_absorpt_correction_type    multi-scan
_exptl_absorpt_correction_T_min   0.900 
_exptl_absorpt_correction_T_max   0.916 
_exptl_absorpt_process_details     'SADABS (Sheldrick, 1996)' 
 
_exptl_special_details 
; 
 ? 
; 
 
_diffrn_ambient_temperature       123(2) 
_diffrn_radiation_wavelength      1.54178 
_diffrn_radiation_type            CuK\a 
_diffrn_radiation_source          'fine-focus sealed tube' 
_diffrn_radiation_monochromator   graphite 
_diffrn_measurement_device_type    'Bruker SMART CCD area-detector' 
_diffrn_measurement_method        ? 
_diffrn_detector_area_resol_mean  ? 
_diffrn_standards_number          ? 
_diffrn_standards_interval_count  ? 
_diffrn_standards_interval_time   ? 
_diffrn_standards_decay_%         ? 
_diffrn_reflns_number             39265 
_diffrn_reflns_av_R_equivalents   0.0529 
_diffrn_reflns_av_sigmaI/netI     0.0971 
_diffrn_reflns_limit_h_min        -32 
_diffrn_reflns_limit_h_max        30 
_diffrn_reflns_limit_k_min        -28 
_diffrn_reflns_limit_k_max        34 
_diffrn_reflns_limit_l_min        -27 
_diffrn_reflns_limit_l_max        35 
_diffrn_reflns_theta_min          4.25 
_diffrn_reflns_theta_max          68.41 
_reflns_number_total              20356 
_reflns_number_gt                 12961 
_reflns_threshold_expression      >2sigma(I) 
 
_computing_data_collection        'SMART (Bruker, 1997)' 
_computing_cell_refinement        'SAINT (Bruker, 1999)'
_computing_data_reduction          SAINT 
_computing_structure_solution     'SHELXS-97 (Sheldrick, 1990)' 
_computing_structure_refinement   'SHELXL-97 (Sheldrick, 1997)' 
_computing_molecular_graphics     'SHELXTL-PLUS (Sheldrick, 1990)' 
_computing_publication_material    SHELXL-97
 
_refine_special_details 
; 
 Refinement of F^2^ against ALL reflections.  The weighted R-factor wR and 
 goodness of fit S are based on F^2^, conventional R-factors R are based 
 on F, with F set to zero for negative F^2^. The threshold expression of 
 F^2^ > 2sigma(F^2^) is used only for calculating R-factors(gt) etc. and is 
 not relevant to the choice of reflections for refinement.  R-factors based 
 on F^2^ are statistically about twice as large as those based on F, and R- 
 factors based on ALL data will be even larger. 

CheckCIF Alert and Discussion:

Alert level A

PLAT602_ALERT_2_A VERY LARGE Solvent Accessible VOID(S) in Structure ! 

Discussion: The voids contain disordered solvent at partial occupancy. 
but only part of them could be modeled in the difference map.
So missing solvent gust molecules in the model resulting
in apparent large structural voids.

; 
 
_refine_ls_structure_factor_coef  Fsqd  
_refine_ls_matrix_type            full 
_refine_ls_weighting_scheme       calc  
_refine_ls_weighting_details 
 'calc w=1/[\s^2^(Fo^2^)+(0.1500P)^2^+0.0000P] where P=(Fo^2^+2Fc^2^)/3' 
_atom_sites_solution_primary      direct 
_atom_sites_solution_secondary    difmap 
_atom_sites_solution_hydrogens    geom 
_refine_ls_hydrogen_treatment     constr
_refine_ls_extinction_method      none 
_refine_ls_extinction_coef        ? 
_refine_ls_abs_structure_details 
 'Flack H D (1983), Acta Cryst. A39, 876-881' 
_refine_ls_abs_structure_Flack    -0.09(3) 
_refine_ls_number_reflns          20356 
_refine_ls_number_parameters      787 
_refine_ls_number_restraints      36 
_refine_ls_R_factor_all           0.1187 
_refine_ls_R_factor_gt            0.0851 
_refine_ls_wR_factor_ref          0.2563 
_refine_ls_wR_factor_gt           0.2356 
_refine_ls_goodness_of_fit_ref    1.101 
_refine_ls_restrained_S_all       1.106 
_refine_ls_shift/su_max           0.000 
_refine_ls_shift/su_mean          0.000 
 
loop_ 
 _atom_site_label 
 _atom_site_type_symbol 
 _atom_site_fract_x 
 _atom_site_fract_y 
 _atom_site_fract_z 
 _atom_site_U_iso_or_equiv 
 _atom_site_adp_type 
 _atom_site_occupancy 
 _atom_site_symmetry_multiplicity 
 _atom_site_calc_flag 
 _atom_site_refinement_flags 
 _atom_site_disorder_assembly 
 _atom_site_disorder_group 
Ga1 Ga 0.80042(3) 0.19760(3) 0.24818(3) 0.0729(2) Uani 1 1 d . . . 
Ga2 Ga 0.73162(4) 0.20995(4) 0.13124(3) 0.0957(3) Uani 1 1 d . . . 
Ga3 Ga 0.72345(3) 0.27843(3) 0.01186(2) 0.0720(2) Uani 1 1 d . . . 
P1 P 0.76656(7) 0.11169(5) 0.19061(5) 0.0674(4) Uani 1 1 d . . . 
P2 P 0.62971(6) 0.24194(7) 0.06687(5) 0.0709(5) Uani 1 1 d . . . 
O1 O 0.7596(2) -0.16690(16) 0.45339(15) 0.0876(15) Uani 1 1 d . . . 
O2 O 0.75396(18) -0.21765(15) 0.39975(15) 0.0753(11) Uani 1 1 d . . . 
O3 O 0.71935(19) 0.07940(17) 0.19995(16) 0.0826(13) Uani 1 1 d . . . 
O4 O 0.81182(17) 0.07730(14) 0.18263(14) 0.0703(11) Uani 1 1 d . . . 
O5 O 0.7804(2) 0.13588(15) 0.23304(14) 0.0871(15) Uani 1 1 d . . . 
O6 O 0.7540(2) 0.13689(13) 0.15002(14) 0.0771(13) Uani 1 1 d . . . 
O7 O 0.76735(17) -0.22793(15) 0.00238(14) 0.0712(11) Uani 1 1 d . . . 
O8 O 0.7503(2) -0.18554(16) -0.05804(13) 0.0772(13) Uani 1 1 d . . . 
O9 O 0.25520(14) 0.23498(18) 0.23432(14) 0.0740(13) Uani 1 1 d . . . 
O10 O 0.29939(16) 0.21864(18) 0.29569(13) 0.0769(12) Uani 1 1 d . . . 
O11 O 0.59536(15) 0.28512(17) 0.07589(14) 0.0721(11) Uani 1 1 d . . . 
O12 O 0.59292(16) 0.20155(18) 0.05437(16) 0.0812(13) Uani 1 1 d . . . 
O13 O 0.65767(16) 0.2553(2) 0.02711(15) 0.0857(14) Uani 1 1 d . . . 
O14 O 0.65508(15) 0.2256(2) 0.10781(13) 0.0802(13) Uani 1 1 d . . . 
O15 O 0.36195(16) 0.2821(2) -0.21852(14) 0.0981(18) Uani 1 1 d . . . 
O16 O 0.30370(16) 0.27294(18) -0.17052(15) 0.0787(12) Uani 1 1 d . . . 
O17 O 0.8347(2) 0.1884(3) 0.30817(18) 0.125(2) Uani 1 1 d . . . 
C1 C 0.7547(3) -0.1773(2) 0.4123(2) 0.0687(16) Uani 1 1 d . . . 
C2 C 0.7484(2) -0.13990(11) 0.37956(12) 0.0748(18) Uani 1 1 d G . . 
C3 C 0.7350(2) -0.14973(11) 0.33535(14) 0.0761(18) Uani 1 1 d G . . 
H3A H 0.7280 -0.1803 0.3268 0.091 Uiso 1 1 calc R . . 
C4 C 0.7319(2) -0.11479(14) 0.30368(11) 0.088(2) Uani 1 1 d G . . 
H4A H 0.7227 -0.1215 0.2735 0.106 Uiso 1 1 calc R . . 
C5 C 0.7421(2) -0.07001(12) 0.31622(13) 0.090(2) Uani 1 1 d G . . 
C6 C 0.7555(3) -0.06019(10) 0.36044(15) 0.108(3) Uani 1 1 d G . . 
H6A H 0.7625 -0.0296 0.3690 0.129 Uiso 1 1 calc R . . 
C7 C 0.7587(2) -0.09513(13) 0.39211(11) 0.092(3) Uani 1 1 d G . . 
H7A H 0.7678 -0.0884 0.4223 0.111 Uiso 1 1 calc R . . 
C14 C 0.6613(4) 0.0785(3) 0.2846(4) 0.131(4) Uani 1 1 d D . . 
C8 C 0.7349(2) -0.03254(14) 0.28323(14) 0.089(2) Uani 1 1 d G . . 
C9 C 0.75942(19) -0.03061(13) 0.24220(15) 0.083(2) Uani 1 1 d G . . 
C10 C 0.75324(19) 0.00685(14) 0.21390(13) 0.0761(18) Uani 1 1 d G . . 
C11 C 0.7225(2) 0.04239(13) 0.22663(14) 0.082(2) Uani 1 1 d G . . 
C12 C 0.6980(2) 0.04047(15) 0.26766(16) 0.095(2) Uani 1 1 d GD . . 
C13 C 0.7042(2) 0.00301(17) 0.29596(14) 0.097(2) Uani 1 1 d G . . 
H13A H 0.6874 0.0017 0.3240 0.116 Uiso 1 1 calc R . . 
C15 C 0.6276(6) 0.0624(5) 0.3228(6) 0.202(9) Uani 1 1 d D . . 
H15A H 0.6063 0.0877 0.3320 0.304 Uiso 1 1 calc R . . 
H15B H 0.6473 0.0526 0.3487 0.304 Uiso 1 1 calc R . . 
H15C H 0.6076 0.0368 0.3122 0.304 Uiso 1 1 calc R . . 
C16 C 0.6906(5) 0.1220(4) 0.2983(6) 0.180(7) Uani 1 1 d D . . 
H16A H 0.6679 0.1456 0.3089 0.269 Uiso 1 1 calc R . . 
H16B H 0.7086 0.1335 0.2720 0.269 Uiso 1 1 calc R . . 
H16C H 0.7136 0.1144 0.3225 0.269 Uiso 1 1 calc R . . 
C17 C 0.6324(8) 0.0978(11) 0.2470(6) 0.38(2) Uani 1 1 d D . . 
H17A H 0.6104 0.1214 0.2587 0.570 Uiso 1 1 calc R . . 
H17B H 0.6133 0.0735 0.2328 0.570 Uiso 1 1 calc R . . 
H17C H 0.6544 0.1114 0.2247 0.570 Uiso 1 1 calc R . . 
C18 C 0.8004(4) -0.0653(3) 0.2312(3) 0.096(2) Uani 1 1 d . . . 
H18A H 0.8005 -0.0896 0.2540 0.144 Uiso 1 1 calc R . . 
H18B H 0.8319 -0.0496 0.2314 0.144 Uiso 1 1 calc R . . 
H18C H 0.7946 -0.0786 0.2013 0.144 Uiso 1 1 calc R . . 
C19 C 0.77235(17) 0.00659(13) 0.16619(12) 0.0700(16) Uani 1 1 d G . . 
C20 C 0.76524(17) -0.03059(13) 0.13771(14) 0.084(2) Uani 1 1 d G . . 
C21 C 0.79156(19) -0.03399(13) 0.09774(13) 0.084(2) Uani 1 1 d G . . 
C22 C 0.82500(17) -0.00022(15) 0.08625(11) 0.0733(18) Uani 1 1 d G . . 
H22A H 0.8430 -0.0025 0.0589 0.088 Uiso 1 1 calc R . . 
C23 C 0.83211(16) 0.03695(13) 0.11473(13) 0.0715(17) Uani 1 1 d GD . . 
C24 C 0.80579(17) 0.04036(12) 0.15470(12) 0.0714(17) Uani 1 1 d G . . 
C25 C 0.8750(3) 0.0705(2) 0.1024(2) 0.082(2) Uani 1 1 d D . . 
C26 C 0.9117(5) 0.0698(5) 0.1412(5) 0.169(6) Uani 1 1 d D . . 
H26A H 0.9386 0.0906 0.1343 0.254 Uiso 1 1 calc R . . 
H26B H 0.9244 0.0387 0.1450 0.254 Uiso 1 1 calc R . . 
H26C H 0.8955 0.0795 0.1691 0.254 Uiso 1 1 calc R . . 
C27 C 0.9003(5) 0.0570(4) 0.0588(4) 0.138(5) Uani 1 1 d D . . 
H27A H 0.9266 0.0787 0.0523 0.207 Uiso 1 1 calc R . . 
H27B H 0.8766 0.0573 0.0340 0.207 Uiso 1 1 calc R . . 
H27C H 0.9140 0.0262 0.0619 0.207 Uiso 1 1 calc R . . 
C28 C 0.8569(4) 0.1202(3) 0.0991(4) 0.123(4) Uani 1 1 d D . . 
H28A H 0.8843 0.1403 0.0916 0.184 Uiso 1 1 calc R . . 
H28B H 0.8429 0.1295 0.1282 0.184 Uiso 1 1 calc R . . 
H28C H 0.8319 0.1224 0.0756 0.184 Uiso 1 1 calc R . . 
C29 C 0.7222(5) -0.0638(3) 0.1473(3) 0.115(3) Uani 1 1 d . . . 
H29A H 0.7080 -0.0567 0.1768 0.173 Uiso 1 1 calc R . . 
H29B H 0.7342 -0.0953 0.1473 0.173 Uiso 1 1 calc R . . 
H29C H 0.6973 -0.0602 0.1238 0.173 Uiso 1 1 calc R . . 
C30 C 0.7856(2) -0.07413(12) 0.06621(13) 0.087(2) Uani 1 1 d G . . 
C31 C 0.7677(2) -0.06839(10) 0.02270(13) 0.084(2) Uani 1 1 d G . . 
H31A H 0.7597 -0.0387 0.0121 0.101 Uiso 1 1 calc R . . 
C32 C 0.7614(2) -0.10611(13) -0.00525(10) 0.0753(18) Uani 1 1 d G . . 
H32A H 0.7491 -0.1022 -0.0350 0.090 Uiso 1 1 calc R . . 
C33 C 0.77310(19) -0.14957(11) 0.01033(12) 0.0702(16) Uani 1 1 d G . . 
C34 C 0.7911(2) -0.15531(11) 0.05384(14) 0.088(2) Uani 1 1 d G . . 
H34A H 0.7991 -0.1850 0.0645 0.105 Uiso 1 1 calc R . . 
C35 C 0.7974(2) -0.11759(15) 0.08179(11) 0.100(3) Uani 1 1 d G . . 
H35A H 0.8096 -0.1215 0.1115 0.120 Uiso 1 1 calc R . . 
C36 C 0.7637(2) -0.1912(2) -0.01818(18) 0.0622(14) Uani 1 1 d . . . 
C37 C 0.2943(2) 0.2314(2) 0.25428(19) 0.0683(16) Uani 1 1 d . . . 
C38 C 0.33984(11) 0.24417(18) 0.22974(12) 0.0661(15) Uani 1 1 d G . . 
C39 C 0.33604(11) 0.2658(2) 0.18808(14) 0.092(2) Uani 1 1 d G . . 
H39A H 0.3050 0.2753 0.1772 0.110 Uiso 1 1 calc R . . 
C40 C 0.37759(15) 0.2735(2) 0.16229(12) 0.107(3) Uani 1 1 d G . . 
H40A H 0.3750 0.2882 0.1338 0.128 Uiso 1 1 calc R . . 
C41 C 0.42294(12) 0.2596(2) 0.17815(13) 0.081(2) Uani 1 1 d G . . 
C42 C 0.42674(10) 0.23796(18) 0.21981(14) 0.079(2) Uani 1 1 d G . . 
H42A H 0.4577 0.2285 0.2307 0.095 Uiso 1 1 calc R . . 
C43 C 0.38519(13) 0.23027(17) 0.24561(11) 0.0752(18) Uani 1 1 d G . . 
H43A H 0.3878 0.2155 0.2741 0.090 Uiso 1 1 calc R . . 
C50 C 0.5838(3) 0.3406(3) 0.1589(2) 0.085(2) Uani 1 1 d D . . 
C44 C 0.46787(12) 0.26768(19) 0.14926(13) 0.082(2) Uani 1 1 d G . . 
C45 C 0.47384(13) 0.24672(17) 0.10750(14) 0.0809(19) Uani 1 1 d G . . 
C46 C 0.51622(14) 0.25398(17) 0.08276(11) 0.0777(19) Uani 1 1 d G . . 
C47 C 0.55264(12) 0.28219(17) 0.09978(12) 0.0715(17) Uani 1 1 d G . . 
C48 C 0.54668(13) 0.30315(16) 0.14154(13) 0.0782(18) Uani 1 1 d GD . . 
C49 C 0.50429(15) 0.29590(17) 0.16628(11) 0.0790(19) Uani 1 1 d G . . 
H49A H 0.5002 0.3102 0.1948 0.095 Uiso 1 1 calc R . . 
C51 C 0.5906(4) 0.3765(3) 0.1212(4) 0.129(4) Uani 1 1 d D . . 
H51A H 0.6136 0.4000 0.1313 0.194 Uiso 1 1 calc R . . 
H51B H 0.5591 0.3908 0.1143 0.194 Uiso 1 1 calc R . . 
H51C H 0.6033 0.3616 0.0940 0.194 Uiso 1 1 calc R . . 
C52 C 0.6347(3) 0.3209(3) 0.1669(3) 0.097(2) Uani 1 1 d D . . 
H52A H 0.6565 0.3452 0.1775 0.146 Uiso 1 1 calc R . . 
H52B H 0.6474 0.3082 0.1386 0.146 Uiso 1 1 calc R . . 
H52C H 0.6330 0.2967 0.1897 0.146 Uiso 1 1 calc R . . 
C53 C 0.5677(3) 0.3621(4) 0.2030(3) 0.121(4) Uani 1 1 d D . . 
H53A H 0.5917 0.3849 0.2124 0.182 Uiso 1 1 calc R . . 
H53B H 0.5650 0.3383 0.2262 0.182 Uiso 1 1 calc R . . 
H53C H 0.5359 0.3768 0.1988 0.182 Uiso 1 1 calc R . . 
C54 C 0.4369(4) 0.2114(4) 0.0922(3) 0.116(3) Uani 1 1 d . . . 
H54A H 0.4461 0.1999 0.0623 0.174 Uiso 1 1 calc R . . 
H54B H 0.4045 0.2254 0.0906 0.174 Uiso 1 1 calc R . . 
H54C H 0.4363 0.1860 0.1138 0.174 Uiso 1 1 calc R . . 
C55 C 0.52015(16) 0.23839(19) 0.03455(11) 0.079(2) Uani 1 1 d G . . 
C56 C 0.48498(15) 0.25019(19) 0.00282(14) 0.086(2) Uani 1 1 d G . . 
C57 C 0.48665(16) 0.2314(2) -0.04028(13) 0.093(2) Uani 1 1 d G . . 
C58 C 0.52348(18) 0.2009(2) -0.05164(13) 0.112(3) Uani 1 1 d G . . 
H58A H 0.5246 0.1881 -0.0811 0.134 Uiso 1 1 calc R . . 
C59 C 0.55865(17) 0.1891(2) -0.01991(16) 0.101(3) Uani 1 1 d GD . . 
C60 C 0.55699(15) 0.20783(18) 0.02319(13) 0.0762(18) Uani 1 1 d G . . 
C61 C 0.5957(4) 0.1514(5) -0.0339(4) 0.191(8) Uani 1 1 d D . . 
C62 C 0.5826(7) 0.1234(8) -0.0756(6) 0.258(8) Uani 1 1 d D . . 
H62A H 0.6084 0.1010 -0.0816 0.387 Uiso 1 1 calc R . . 
H62B H 0.5791 0.1438 -0.1017 0.387 Uiso 1 1 calc R . . 
H62C H 0.5517 0.1073 -0.0704 0.387 Uiso 1 1 calc R . . 
C63 C 0.6409(7) 0.1741(6) -0.0482(6) 0.258(8) Uani 1 1 d D . . 
H63A H 0.6649 0.1510 -0.0572 0.387 Uiso 1 1 calc R . . 
H63B H 0.6540 0.1922 -0.0231 0.387 Uiso 1 1 calc R . . 
H63C H 0.6340 0.1942 -0.0738 0.387 Uiso 1 1 calc R . . 
C64 C 0.6209(7) 0.1237(7) 0.0016(6) 0.258(8) Uani 1 1 d D . . 
H64A H 0.6427 0.1016 -0.0128 0.387 Uiso 1 1 calc R . . 
H64B H 0.5965 0.1074 0.0197 0.387 Uiso 1 1 calc R . . 
H64C H 0.6399 0.1440 0.0211 0.387 Uiso 1 1 calc R . . 
C65 C 0.4497(3) 0.2899(3) 0.0121(3) 0.099(2) Uani 1 1 d . . . 
H65A H 0.4525 0.2991 0.0438 0.148 Uiso 1 1 calc R . . 
H65B H 0.4162 0.2800 0.0059 0.148 Uiso 1 1 calc R . . 
H65C H 0.4580 0.3158 -0.0074 0.148 Uiso 1 1 calc R . . 
C66 C 0.45096(13) 0.2421(2) -0.07621(13) 0.097(3) Uani 1 1 d G . . 
C67 C 0.46706(11) 0.2554(3) -0.11873(15) 0.114(3) Uani 1 1 d G . . 
H67A H 0.5010 0.2583 -0.1245 0.137 Uiso 1 1 calc R . . 
C68 C 0.43351(15) 0.2643(2) -0.15279(12) 0.107(3) Uani 1 1 d G . . 
H68A H 0.4445 0.2734 -0.1819 0.128 Uiso 1 1 calc R . . 
C69 C 0.38386(14) 0.2600(2) -0.14433(12) 0.082(2) Uani 1 1 d G . . 
C70 C 0.36775(11) 0.2467(2) -0.10180(14) 0.091(2) Uani 1 1 d G . . 
H70A H 0.3338 0.2437 -0.0960 0.110 Uiso 1 1 calc R . . 
C71 C 0.40130(15) 0.2378(2) -0.06774(12) 0.091(2) Uani 1 1 d G . . 
H71A H 0.3903 0.2287 -0.0387 0.109 Uiso 1 1 calc R . . 
C72 C 0.3469(2) 0.2719(3) -0.1794(2) 0.0795(19) Uani 1 1 d . . . 
O18 O 0.7103(3) 0.3087(2) -0.04580(15) 0.109(2) Uani 1 1 d D . . 
O19 O 0.6947(6) 0.3337(4) -0.1121(2) 0.234(7) Uani 1 1 d D . . 
C73 C 0.7201(5) 0.3113(5) -0.0859(4) 0.158 Uani 1 1 d D . . 
C74 C 0.7651(6) 0.2864(6) -0.0951(7) 0.195 Uani 1 1 d D . . 
H74A H 0.7759 0.2707 -0.0677 0.292 Uiso 1 1 calc R . . 
H74B H 0.7904 0.3080 -0.1049 0.292 Uiso 1 1 calc R . . 
H74C H 0.7593 0.2639 -0.1190 0.292 Uiso 1 1 calc R . . 
O22 O 0.5576(4) 0.1380(4) 0.1516(4) 0.183 Uiso 1 1 d D . . 
O23 O 0.5172(5) 0.1295(4) 0.2094(3) 0.222 Uiso 1 1 d D . . 
C77 C 0.5333(6) 0.1132(6) 0.1749(6) 0.214 Uiso 1 1 d D . . 
C78 C 0.5207(8) 0.0629(5) 0.1632(7) 0.223 Uiso 1 1 d D . . 
O21 O 0.4251(5) 0.4177(5) 0.1669(5) 0.229 Uiso 1 1 d D . . 
C75 C 0.4476(7) 0.4250(6) 0.1292(6) 0.194 Uiso 1 1 d D . . 
C76 C 0.4175(6) 0.4043(6) 0.0890(5) 0.195 Uiso 1 1 d D . . 
O20 O 0.4752(7) 0.4565(6) 0.1159(6) 0.296 Uiso 1 1 d D . . 
 
loop_ 
 _atom_site_aniso_label 
 _atom_site_aniso_U_11 
 _atom_site_aniso_U_22 
 _atom_site_aniso_U_33 
 _atom_site_aniso_U_23 
 _atom_site_aniso_U_13 
 _atom_site_aniso_U_12 
Ga1 0.0675(4) 0.1057(6) 0.0456(4) -0.0076(4) 0.0039(4) 0.0075(4) 
Ga2 0.1063(7) 0.1143(7) 0.0664(5) -0.0009(5) 0.0020(5) 0.0071(6) 
Ga3 0.0939(5) 0.0771(5) 0.0449(4) -0.0040(3) 0.0074(4) 0.0095(4) 
P1 0.1000(12) 0.0580(8) 0.0441(7) 0.0028(6) 0.0033(8) 0.0033(8) 
P2 0.0546(8) 0.1174(14) 0.0408(7) 0.0014(8) -0.0056(7) 0.0046(8) 
O1 0.135(4) 0.076(3) 0.052(2) 0.014(2) 0.014(3) 0.005(3) 
O2 0.095(3) 0.066(3) 0.065(3) 0.001(2) 0.009(2) -0.001(2) 
O3 0.088(3) 0.086(3) 0.074(3) 0.034(2) -0.005(3) -0.003(3) 
O4 0.093(3) 0.068(2) 0.050(2) -0.008(2) -0.002(2) -0.002(2) 
O5 0.145(4) 0.074(3) 0.042(2) -0.0022(19) 0.000(3) 0.012(3) 
O6 0.131(4) 0.055(2) 0.046(2) 0.0094(17) -0.005(2) 0.006(2) 
O7 0.091(3) 0.073(3) 0.050(2) -0.0012(19) -0.020(2) -0.004(2) 
O8 0.111(3) 0.079(3) 0.042(2) -0.0029(19) -0.016(2) -0.017(3) 
O9 0.052(2) 0.118(4) 0.052(2) 0.026(2) 0.0078(18) -0.007(2) 
O10 0.073(2) 0.118(4) 0.0391(19) 0.013(2) 0.0006(19) -0.019(3) 
O11 0.057(2) 0.104(3) 0.056(2) 0.006(2) 0.0000(19) -0.002(2) 
O12 0.066(2) 0.111(4) 0.067(3) -0.003(3) -0.024(2) 0.009(2) 
O13 0.068(2) 0.140(4) 0.049(2) 0.001(3) 0.011(2) 0.002(3) 
O14 0.065(2) 0.139(4) 0.0368(18) 0.008(2) -0.0089(18) 0.006(3) 
O15 0.061(3) 0.188(6) 0.045(2) -0.009(3) -0.011(2) 0.017(3) 
O16 0.065(3) 0.104(3) 0.067(3) -0.016(3) -0.012(2) 0.015(2) 
O17 0.106(4) 0.215(7) 0.053(3) 0.012(4) -0.030(3) 0.011(5) 
C1 0.085(4) 0.073(4) 0.048(3) -0.002(3) 0.011(3) 0.004(3) 
C2 0.102(5) 0.063(4) 0.060(4) -0.002(3) 0.018(4) 0.004(3) 
C3 0.106(5) 0.062(3) 0.060(3) 0.007(3) -0.001(4) -0.002(4) 
C4 0.130(6) 0.065(4) 0.070(4) 0.005(3) 0.001(5) 0.003(4) 
C5 0.141(7) 0.072(4) 0.058(4) 0.028(3) 0.014(4) 0.014(4) 
C6 0.184(10) 0.071(4) 0.068(5) -0.001(3) 0.006(6) 0.022(5) 
C7 0.167(8) 0.056(3) 0.054(3) -0.002(3) 0.021(5) -0.002(4) 
C14 0.138(8) 0.121(8) 0.136(9) 0.052(7) 0.069(8) 0.030(7) 
C8 0.132(7) 0.074(4) 0.059(4) 0.010(3) 0.003(4) 0.016(5) 
C9 0.128(6) 0.065(4) 0.058(4) 0.011(3) -0.008(4) 0.018(4) 
C10 0.095(5) 0.065(4) 0.068(4) 0.003(3) 0.002(4) -0.005(4) 
C11 0.114(5) 0.059(3) 0.073(4) 0.018(3) 0.020(4) -0.001(4) 
C12 0.122(6) 0.092(5) 0.070(4) 0.020(4) 0.016(5) 0.008(5) 
C13 0.133(7) 0.078(4) 0.079(5) 0.015(4) 0.003(5) 0.033(5) 
C15 0.238(16) 0.144(10) 0.225(15) 0.086(10) 0.156(14) 0.106(11) 
C16 0.188(13) 0.109(8) 0.242(17) -0.054(10) 0.087(13) 0.029(9) 
C17 0.31(3) 0.62(5) 0.210(18) 0.20(3) 0.129(19) 0.38(3) 
C18 0.142(7) 0.071(4) 0.075(5) 0.015(4) 0.016(5) 0.010(5) 
C19 0.096(4) 0.063(3) 0.051(3) 0.009(3) 0.002(4) 0.004(4) 
C20 0.112(6) 0.069(4) 0.071(4) -0.019(3) -0.022(4) -0.008(4) 
C21 0.117(6) 0.078(4) 0.056(4) -0.010(3) -0.024(4) -0.005(4) 
C22 0.106(5) 0.060(3) 0.054(3) -0.004(3) -0.007(4) -0.020(4) 
C23 0.091(4) 0.072(4) 0.052(3) -0.012(3) 0.012(3) -0.005(3) 
C24 0.092(4) 0.067(4) 0.055(3) -0.003(3) -0.002(3) 0.006(3) 
C25 0.095(5) 0.073(4) 0.078(4) -0.014(4) 0.012(4) -0.009(4) 
C26 0.138(9) 0.142(10) 0.229(16) 0.035(10) -0.080(10) -0.039(8) 
C27 0.192(11) 0.112(7) 0.111(8) -0.031(6) 0.085(8) -0.038(8) 
C28 0.160(9) 0.103(7) 0.106(7) 0.034(5) 0.054(7) -0.002(6) 
C29 0.182(10) 0.077(5) 0.087(5) 0.002(4) 0.002(7) -0.032(6) 
C30 0.141(7) 0.067(4) 0.053(3) -0.009(3) 0.006(4) -0.029(4) 
C31 0.135(6) 0.068(4) 0.050(3) 0.010(3) -0.015(4) -0.017(4) 
C32 0.119(5) 0.063(3) 0.044(3) 0.008(3) -0.007(4) -0.005(4) 
C33 0.082(4) 0.077(4) 0.052(3) -0.002(3) -0.006(3) -0.023(3) 
C34 0.148(7) 0.063(4) 0.052(3) -0.003(3) -0.025(4) -0.006(4) 
C35 0.145(7) 0.087(5) 0.068(4) -0.012(4) -0.042(5) -0.001(5) 
C36 0.080(4) 0.063(3) 0.043(3) -0.003(3) -0.007(3) -0.015(3) 
C37 0.068(3) 0.096(4) 0.040(3) 0.017(3) -0.002(3) -0.019(3) 
C38 0.072(3) 0.089(4) 0.038(3) 0.005(3) 0.009(3) -0.008(3) 
C39 0.071(4) 0.145(7) 0.060(4) 0.042(4) -0.002(3) 0.000(4) 
C40 0.061(4) 0.202(10) 0.059(4) 0.045(5) 0.011(3) -0.027(5) 
C41 0.076(4) 0.119(6) 0.048(3) 0.005(4) 0.015(3) -0.010(4) 
C42 0.057(3) 0.129(6) 0.053(3) 0.002(4) -0.001(3) -0.011(4) 
C43 0.063(3) 0.115(5) 0.048(3) 0.018(4) -0.002(3) -0.009(3) 
C50 0.076(4) 0.120(6) 0.060(4) -0.016(4) 0.009(3) -0.018(4) 
C44 0.066(4) 0.126(6) 0.053(3) 0.007(4) 0.013(3) -0.005(4) 
C45 0.080(4) 0.111(5) 0.052(3) 0.003(4) 0.005(3) -0.013(4) 
C46 0.053(3) 0.132(6) 0.048(3) 0.007(4) 0.004(3) -0.013(3) 
C47 0.056(3) 0.115(5) 0.043(3) 0.010(3) 0.000(3) -0.010(3) 
C48 0.064(3) 0.102(5) 0.069(4) 0.017(4) 0.007(3) 0.004(3) 
C49 0.066(4) 0.119(5) 0.052(3) -0.004(4) 0.014(3) -0.014(4) 
C51 0.138(8) 0.103(7) 0.147(10) -0.002(7) 0.031(8) -0.009(6) 
C52 0.076(4) 0.106(6) 0.109(6) -0.030(5) -0.010(5) -0.012(4) 
C53 0.092(5) 0.162(9) 0.111(7) -0.072(7) 0.032(5) -0.038(6) 
C54 0.097(6) 0.169(9) 0.082(5) -0.010(6) -0.001(5) -0.039(6) 
C55 0.056(3) 0.142(6) 0.040(3) -0.005(4) -0.010(3) -0.004(4) 
C56 0.066(4) 0.148(7) 0.046(3) 0.004(4) -0.012(3) 0.016(4) 
C57 0.068(4) 0.151(7) 0.060(4) -0.019(5) -0.020(3) 0.024(4) 
C58 0.082(5) 0.182(9) 0.071(5) -0.042(6) -0.024(4) 0.026(6) 
C59 0.067(4) 0.149(8) 0.088(6) -0.018(5) -0.014(4) 0.022(4) 
C60 0.076(4) 0.101(5) 0.052(3) -0.002(3) -0.021(3) 0.006(4) 
C61 0.089(6) 0.290(17) 0.194(13) -0.170(13) -0.090(8) 0.090(9) 
C62 0.233(11) 0.313(15) 0.227(11) -0.180(11) -0.091(11) 0.142(12) 
C63 0.233(11) 0.313(15) 0.227(11) -0.180(11) -0.091(11) 0.142(12) 
C64 0.233(11) 0.313(15) 0.227(11) -0.180(11) -0.091(11) 0.142(12) 
C65 0.087(5) 0.141(7) 0.069(4) -0.011(5) -0.015(4) 0.021(5) 
C66 0.063(4) 0.175(8) 0.053(4) -0.019(5) -0.010(3) 0.033(5) 
C67 0.066(4) 0.216(11) 0.061(4) -0.007(6) -0.015(3) 0.017(5) 
C68 0.071(4) 0.193(10) 0.056(4) -0.020(5) 0.000(3) 0.018(5) 
C69 0.067(4) 0.130(6) 0.050(3) -0.010(4) -0.008(3) 0.013(4) 
C70 0.058(3) 0.154(7) 0.062(4) 0.007(5) -0.008(3) 0.013(4) 
C71 0.075(4) 0.141(7) 0.056(4) 0.012(4) -0.014(3) 0.010(4) 
C72 0.055(3) 0.122(6) 0.062(4) -0.001(4) 0.003(3) 0.018(4) 
O18 0.172(6) 0.115(4) 0.040(2) 0.019(2) 0.000(3) 0.045(4) 
O19 0.425(19) 0.228(10) 0.049(3) 0.048(5) -0.017(6) 0.122(12) 
C73 0.158 0.158 0.158 0.000 0.000 0.000 
C74 0.195 0.195 0.195 0.000 0.000 0.000 
 
_geom_special_details 
; 
 All esds (except the esd in the dihedral angle between two l.s. planes) 
 are estimated using the full covariance matrix.  The cell esds are taken 
 into account individually in the estimation of esds in distances, angles 
 and torsion angles; correlations between esds in cell parameters are only 
 used when they are defined by crystal symmetry.  An approximate (isotropic) 
 treatment of cell esds is used for estimating esds involving l.s. planes. 
; 
 
loop_ 
 _geom_bond_atom_site_label_1 
 _geom_bond_atom_site_label_2 
 _geom_bond_distance 
 _geom_bond_site_symmetry_2 
 _geom_bond_publ_flag 
Ga1 O5 1.939(5) . ? 
Ga1 O9 1.947(4) 4_655 ? 
Ga1 O15 1.993(4) 7 ? 
Ga1 O17 2.028(5) . ? 
Ga2 O14 2.257(4) . ? 
Ga2 O6 2.292(4) . ? 
Ga2 O10 2.339(4) 4_655 ? 
Ga2 O8 2.339(4) 3 ? 
Ga2 O2 2.342(5) 8_655 ? 
Ga2 O16 2.347(5) 7 ? 
Ga3 O7 1.952(4) 3 ? 
Ga3 O18 1.956(4) . ? 
Ga3 O1 1.958(5) 8_655 ? 
Ga3 O13 1.979(5) . ? 
P1 O6 1.452(4) . ? 
P1 O5 1.491(5) . ? 
P1 O4 1.615(5) . ? 
P1 O3 1.626(5) . ? 
P2 O13 1.458(5) . ? 
P2 O14 1.477(4) . ? 
P2 O12 1.597(5) . ? 
P2 O11 1.598(5) . ? 
O1 C1 1.260(8) . ? 
O1 Ga3 1.958(5) 8_645 ? 
O2 C1 1.238(8) . ? 
O2 Ga2 2.342(5) 8_645 ? 
O3 C11 1.343(5) . ? 
O4 C24 1.371(5) . ? 
O7 C36 1.238(7) . ? 
O7 Ga3 1.952(4) 3 ? 
O8 C36 1.247(7) . ? 
O8 Ga2 2.339(4) 3 ? 
O9 C37 1.228(7) . ? 
O9 Ga1 1.947(4) 4_655 ? 
O10 C37 1.290(7) . ? 
O10 Ga2 2.339(4) 4_655 ? 
O11 C47 1.371(5) . ? 
O12 C60 1.363(5) . ? 
O15 C72 1.266(8) . ? 
O15 Ga1 1.993(4) 7_455 ? 
O16 C72 1.214(8) . ? 
O16 Ga2 2.347(5) 7_455 ? 
C1 C2 1.472(7) . ? 
C2 C3 1.3900 . ? 
C2 C7 1.3900 . ? 
C3 C4 1.3900 . ? 
C4 C5 1.3900 . ? 
C5 C6 1.3900 . ? 
C5 C8 1.482(4) . ? 
C6 C7 1.3900 . ? 
C14 C17 1.480(14) . ? 
C14 C15 1.535(11) . ? 
C14 C16 1.558(13) . ? 
C14 C12 1.580(9) . ? 
C8 C9 1.3900 . ? 
C8 C13 1.3900 . ? 
C9 C10 1.3900 . ? 
C9 C18 1.547(9) . ? 
C10 C11 1.3900 . ? 
C10 C19 1.507(4) . ? 
C11 C12 1.3900 . ? 
C12 C13 1.3900 . ? 
C19 C20 1.3900 . ? 
C19 C24 1.3900 . ? 
C20 C21 1.3900 . ? 
C20 C29 1.554(11) . ? 
C21 C22 1.3900 . ? 
C21 C30 1.509(4) . ? 
C22 C23 1.3900 . ? 
C23 C24 1.3900 . ? 
C23 C25 1.574(7) . ? 
C25 C27 1.519(10) . ? 
C25 C26 1.524(12) . ? 
C25 C28 1.540(11) . ? 
C30 C31 1.3900 . ? 
C30 C35 1.3900 . ? 
C31 C32 1.3900 . ? 
C32 C33 1.3900 . ? 
C33 C34 1.3900 . ? 
C33 C36 1.505(6) . ? 
C34 C35 1.3900 . ? 
C37 C38 1.493(6) . ? 
C38 C39 1.3900 . ? 
C38 C43 1.3900 . ? 
C39 C40 1.3900 . ? 
C40 C41 1.3900 . ? 
C41 C42 1.3900 . ? 
C41 C44 1.519(4) . ? 
C42 C43 1.3900 . ? 
C50 C53 1.515(10) . ? 
C50 C52 1.529(10) . ? 
C50 C51 1.546(11) . ? 
C50 C48 1.581(8) . ? 
C44 C45 1.3900 . ? 
C44 C49 1.3900 . ? 
C45 C46 1.3900 . ? 
C45 C54 1.516(10) . ? 
C46 C47 1.3900 . ? 
C46 C55 1.503(4) . ? 
C47 C48 1.3900 . ? 
C48 C49 1.3900 . ? 
C55 C56 1.3900 . ? 
C55 C60 1.3900 . ? 
C56 C57 1.3900 . ? 
C56 C65 1.535(9) . ? 
C57 C58 1.3900 . ? 
C57 C66 1.479(4) . ? 
C58 C59 1.3900 . ? 
C59 C60 1.3900 . ? 
C59 C61 1.556(8) . ? 
C61 C63 1.470(17) . ? 
C61 C64 1.495(16) . ? 
C61 C62 1.526(13) . ? 
C66 C67 1.3900 . ? 
C66 C71 1.3900 . ? 
C67 C68 1.3900 . ? 
C68 C69 1.3900 . ? 
C69 C70 1.3900 . ? 
C69 C72 1.491(7) . ? 
C70 C71 1.3900 . ? 
O18 C73 1.219(12) . ? 
O19 C73 1.233(13) . ? 
C73 C74 1.459(12) . ? 
O22 C77 1.204(14) . ? 
O23 C77 1.210(14) . ? 
C77 C78 1.550(15) . ? 
O21 C75 1.292(15) . ? 
C75 O20 1.257(15) . ? 
C75 C76 1.570(16) . ? 
 
loop_ 
 _geom_angle_atom_site_label_1 
 _geom_angle_atom_site_label_2 
 _geom_angle_atom_site_label_3 
 _geom_angle 
 _geom_angle_site_symmetry_1 
 _geom_angle_site_symmetry_3 
 _geom_angle_publ_flag 
O5 Ga1 O9 111.3(2) . 4_655 ? 
O5 Ga1 O15 114.5(3) . 7 ? 
O9 Ga1 O15 127.8(3) 4_655 7 ? 
O5 Ga1 O17 102.2(3) . . ? 
O9 Ga1 O17 101.8(2) 4_655 . ? 
O15 Ga1 O17 91.9(2) 7 . ? 
O14 Ga2 O6 120.8(2) . . ? 
O14 Ga2 O10 85.67(15) . 4_655 ? 
O6 Ga2 O10 88.51(17) . 4_655 ? 
O14 Ga2 O8 88.92(17) . 3 ? 
O6 Ga2 O8 83.20(15) . 3 ? 
O10 Ga2 O8 166.01(19) 4_655 3 ? 
O14 Ga2 O2 81.55(19) . 8_655 ? 
O6 Ga2 O2 153.29(18) . 8_655 ? 
O10 Ga2 O2 109.00(18) 4_655 8_655 ? 
O8 Ga2 O2 82.87(16) 3 8_655 ? 
O14 Ga2 O16 153.10(19) . 7 ? 
O6 Ga2 O16 81.57(19) . 7 ? 
O10 Ga2 O16 79.87(16) 4_655 7 ? 
O8 Ga2 O16 109.85(18) 3 7 ? 
O2 Ga2 O16 81.91(18) 8_655 7 ? 
O7 Ga3 O18 105.5(2) 3 . ? 
O7 Ga3 O1 125.8(2) 3 8_655 ? 
O18 Ga3 O1 97.7(2) . 8_655 ? 
O7 Ga3 O13 110.6(2) 3 . ? 
O18 Ga3 O13 100.7(3) . . ? 
O1 Ga3 O13 112.1(2) 8_655 . ? 
O6 P1 O5 121.2(3) . . ? 
O6 P1 O4 112.2(3) . . ? 
O5 P1 O4 102.9(3) . . ? 
O6 P1 O3 104.3(3) . . ? 
O5 P1 O3 109.6(3) . . ? 
O4 P1 O3 105.9(3) . . ? 
O13 P2 O14 120.1(3) . . ? 
O13 P2 O12 110.0(3) . . ? 
O14 P2 O12 104.4(3) . . ? 
O13 P2 O11 103.5(3) . . ? 
O14 P2 O11 113.3(3) . . ? 
O12 P2 O11 104.5(2) . . ? 
C1 O1 Ga3 109.6(4) . 8_645 ? 
C1 O2 Ga2 167.8(5) . 8_645 ? 
C11 O3 P1 121.1(4) . . ? 
C24 O4 P1 119.1(4) . . ? 
P1 O5 Ga1 135.1(3) . . ? 
P1 O6 Ga2 137.6(3) . . ? 
C36 O7 Ga3 120.0(4) . 3 ? 
C36 O8 Ga2 154.3(4) . 3 ? 
C37 O9 Ga1 120.5(4) . 4_655 ? 
C37 O10 Ga2 150.7(4) . 4_655 ? 
C47 O11 P2 122.7(4) . . ? 
C60 O12 P2 120.9(4) . . ? 
P2 O13 Ga3 139.0(3) . . ? 
P2 O14 Ga2 139.1(3) . . ? 
C72 O15 Ga1 101.4(4) . 7_455 ? 
C72 O16 Ga2 159.1(5) . 7_455 ? 
O2 C1 O1 121.4(6) . . ? 
O2 C1 C2 120.5(5) . . ? 
O1 C1 C2 118.0(6) . . ? 
C3 C2 C7 120.0 . . ? 
C3 C2 C1 119.9(4) . . ? 
C7 C2 C1 120.0(4) . . ? 
C2 C3 C4 120.0 . . ? 
C3 C4 C5 120.0 . . ? 
C6 C5 C4 120.0 . . ? 
C6 C5 C8 120.2(4) . . ? 
C4 C5 C8 119.6(4) . . ? 
C7 C6 C5 120.0 . . ? 
C6 C7 C2 120.0 . . ? 
C17 C14 C15 110.4(12) . . ? 
C17 C14 C16 99.1(16) . . ? 
C15 C14 C16 111.6(12) . . ? 
C17 C14 C12 111.8(10) . . ? 
C15 C14 C12 113.8(7) . . ? 
C16 C14 C12 109.3(8) . . ? 
C9 C8 C13 120.0 . . ? 
C9 C8 C5 122.8(4) . . ? 
C13 C8 C5 117.1(4) . . ? 
C8 C9 C10 120.0 . . ? 
C8 C9 C18 120.6(4) . . ? 
C10 C9 C18 118.6(4) . . ? 
C9 C10 C11 120.0 . . ? 
C9 C10 C19 121.3(3) . . ? 
C11 C10 C19 118.0(3) . . ? 
O3 C11 C12 121.0(4) . . ? 
O3 C11 C10 118.8(4) . . ? 
C12 C11 C10 120.0 . . ? 
C11 C12 C13 120.0 . . ? 
C11 C12 C14 123.9(4) . . ? 
C13 C12 C14 116.1(4) . . ? 
C12 C13 C8 120.0 . . ? 
C20 C19 C24 120.0 . . ? 
C20 C19 C10 121.6(3) . . ? 
C24 C19 C10 117.1(3) . . ? 
C21 C20 C19 120.0 . . ? 
C21 C20 C29 120.3(4) . . ? 
C19 C20 C29 119.0(5) . . ? 
C20 C21 C22 120.0 . . ? 
C20 C21 C30 121.8(3) . . ? 
C22 C21 C30 118.2(3) . . ? 
C21 C22 C23 120.0 . . ? 
C24 C23 C22 120.0 . . ? 
C24 C23 C25 122.7(3) . . ? 
C22 C23 C25 116.9(3) . . ? 
O4 C24 C23 120.5(3) . . ? 
O4 C24 C19 119.5(3) . . ? 
C23 C24 C19 120.0 . . ? 
C27 C25 C26 109.6(10) . . ? 
C27 C25 C28 109.8(7) . . ? 
C26 C25 C28 105.9(8) . . ? 
C27 C25 C23 112.1(6) . . ? 
C26 C25 C23 108.1(7) . . ? 
C28 C25 C23 111.2(6) . . ? 
C31 C30 C35 120.0 . . ? 
C31 C30 C21 121.2(3) . . ? 
C35 C30 C21 118.8(3) . . ? 
C30 C31 C32 120.0 . . ? 
C33 C32 C31 120.0 . . ? 
C32 C33 C34 120.0 . . ? 
C32 C33 C36 121.0(3) . . ? 
C34 C33 C36 118.9(3) . . ? 
C33 C34 C35 120.0 . . ? 
C34 C35 C30 120.0 . . ? 
O7 C36 O8 127.2(5) . . ? 
O7 C36 C33 114.4(4) . . ? 
O8 C36 C33 118.3(5) . . ? 
O9 C37 O10 125.3(5) . . ? 
O9 C37 C38 118.3(5) . . ? 
O10 C37 C38 116.4(5) . . ? 
C39 C38 C43 120.0 . . ? 
C39 C38 C37 118.9(3) . . ? 
C43 C38 C37 120.7(3) . . ? 
C38 C39 C40 120.0 . . ? 
C41 C40 C39 120.0 . . ? 
C40 C41 C42 120.0 . . ? 
C40 C41 C44 119.3(3) . . ? 
C42 C41 C44 120.7(3) . . ? 
C43 C42 C41 120.0 . . ? 
C42 C43 C38 120.0 . . ? 
C53 C50 C52 106.8(7) . . ? 
C53 C50 C51 112.0(8) . . ? 
C52 C50 C51 105.0(7) . . ? 
C53 C50 C48 112.3(6) . . ? 
C52 C50 C48 112.2(6) . . ? 
C51 C50 C48 108.3(6) . . ? 
C45 C44 C49 120.0 . . ? 
C45 C44 C41 121.8(3) . . ? 
C49 C44 C41 118.1(3) . . ? 
C44 C45 C46 120.0 . . ? 
C44 C45 C54 119.2(4) . . ? 
C46 C45 C54 120.3(5) . . ? 
C47 C46 C45 120.0 . . ? 
C47 C46 C55 118.2(3) . . ? 
C45 C46 C55 121.0(3) . . ? 
O11 C47 C46 117.6(3) . . ? 
O11 C47 C48 122.1(3) . . ? 
C46 C47 C48 120.0 . . ? 
C47 C48 C49 120.0 . . ? 
C47 C48 C50 121.3(3) . . ? 
C49 C48 C50 118.2(3) . . ? 
C48 C49 C44 120.0 . . ? 
C56 C55 C60 120.0 . . ? 
C56 C55 C46 121.1(3) . . ? 
C60 C55 C46 118.5(3) . . ? 
C57 C56 C55 120.0 . . ? 
C57 C56 C65 118.9(4) . . ? 
C55 C56 C65 120.2(4) . . ? 
C58 C57 C56 120.0 . . ? 
C58 C57 C66 116.2(3) . . ? 
C56 C57 C66 123.8(3) . . ? 
C59 C58 C57 120.0 . . ? 
C58 C59 C60 120.0 . . ? 
C58 C59 C61 116.7(4) . . ? 
C60 C59 C61 123.1(5) . . ? 
O12 C60 C59 123.0(4) . . ? 
O12 C60 C55 116.6(4) . . ? 
C59 C60 C55 120.0 . . ? 
C63 C61 C64 93.3(12) . . ? 
C63 C61 C62 102.0(14) . . ? 
C64 C61 C62 112.8(12) . . ? 
C63 C61 C59 107.9(11) . . ? 
C64 C61 C59 119.9(10) . . ? 
C62 C61 C59 116.3(8) . . ? 
C67 C66 C71 120.0 . . ? 
C67 C66 C57 120.0(3) . . ? 
C71 C66 C57 119.9(4) . . ? 
C68 C67 C66 120.0 . . ? 
C67 C68 C69 120.0 . . ? 
C70 C69 C68 120.0 . . ? 
C70 C69 C72 118.7(4) . . ? 
C68 C69 C72 121.2(4) . . ? 
C69 C70 C71 120.0 . . ? 
C70 C71 C66 120.0 . . ? 
O16 C72 O15 120.6(6) . . ? 
O16 C72 C69 121.2(6) . . ? 
O15 C72 C69 118.1(5) . . ? 
C73 O18 Ga3 146.9(8) . . ? 
O18 C73 O19 121.6(12) . . ? 
O18 C73 C74 109.7(13) . . ? 
O19 C73 C74 128.6(14) . . ? 
O22 C77 O23 116.5(16) . . ? 
O22 C77 C78 124.6(15) . . ? 
O23 C77 C78 118.9(15) . . ? 
O20 C75 O21 132.7(15) . . ? 
O20 C75 C76 111.2(13) . . ? 
O21 C75 C76 110.0(12) . . ? 
 
_diffrn_measured_fraction_theta_max    0.979 
_diffrn_reflns_theta_full              68.41 
_diffrn_measured_fraction_theta_full   0.979 
_refine_diff_density_max    0.623 
_refine_diff_density_min   -0.855 
_refine_diff_density_rms    0.090 

 #===END
data_1-Mn 
 
_audit_creation_method            SHELXL-97 
_chemical_name_systematic 
; 
 ? 
; 
_chemical_name_common             ? 
_chemical_melting_point           ? 
_chemical_formula_moiety          ? 
_chemical_formula_sum 
 'C72 H72 Mn3 O18 P2' 
_chemical_formula_weight          1452.06 
 
loop_ 
 _atom_type_symbol 
 _atom_type_description 
 _atom_type_scat_dispersion_real 
 _atom_type_scat_dispersion_imag 
 _atom_type_scat_source 
 'C'  'C'   0.0181   0.0091 
 'International Tables Vol C Tables 4.2.6.8 and 6.1.1.4' 
 'H'  'H'   0.0000   0.0000 
 'International Tables Vol C Tables 4.2.6.8 and 6.1.1.4' 
 'O'  'O'   0.0492   0.0322 
 'International Tables Vol C Tables 4.2.6.8 and 6.1.1.4' 
 'P'  'P'   0.2955   0.4335 
 'International Tables Vol C Tables 4.2.6.8 and 6.1.1.4' 
 'Mn'  'Mn'  -0.5299   2.8052 
 'International Tables Vol C Tables 4.2.6.8 and 6.1.1.4' 
 
_symmetry_cell_setting           orthorhombic
_symmetry_space_group_name_H-M   C222(1) 
 
loop_ 
 _symmetry_equiv_pos_as_xyz 
 'x, y, z' 
 '-x, -y, z+1/2' 
 'x, -y, -z' 
 '-x, y, -z+1/2' 
 'x+1/2, y+1/2, z' 
 '-x+1/2, -y+1/2, z+1/2' 
 'x+1/2, -y+1/2, -z' 
 '-x+1/2, y+1/2, -z+1/2' 
 
_cell_length_a                    27.3307(12) 
_cell_length_b                    29.1106(12) 
_cell_length_c                    29.5760(12) 
_cell_angle_alpha                 90.00 
_cell_angle_beta                  90.00 
_cell_angle_gamma                 90.00 
_cell_volume                      23531.1(17) 
_cell_formula_units_Z             8 
_cell_measurement_temperature     123(2) 
_cell_measurement_reflns_used     17096 
_cell_measurement_theta_min       2.222 
_cell_measurement_theta_max       60 
 
_exptl_crystal_description        Block 
_exptl_crystal_colour             ? 
_exptl_crystal_size_max           0.10 
_exptl_crystal_size_mid           0.10 
_exptl_crystal_size_min           0.08 
_exptl_crystal_density_meas       ? 
_exptl_crystal_density_diffrn     0.820 
_exptl_crystal_density_method     'not measured' 
_exptl_crystal_F_000              6024 
_exptl_absorpt_coefficient_mu     3.181 
_exptl_absorpt_correction_type    Multi-scan 
_exptl_absorpt_correction_T_min   0.764 
_exptl_absorpt_correction_T_max   0.775 
_exptl_absorpt_process_details    'SADABS (Sheldrick, 1996)'
 
_exptl_special_details 
; 
 ? 
; 
 
_diffrn_ambient_temperature       123(2) 
_diffrn_radiation_wavelength      1.54178 
_diffrn_radiation_type            CuK\a 
_diffrn_radiation_source          'fine-focus sealed tube' 
_diffrn_radiation_monochromator   graphite 
_diffrn_measurement_device_type   'Bruker SMART CCD area-detector' 
_diffrn_measurement_method        ? 
_diffrn_detector_area_resol_mean  ? 
_diffrn_standards_number          ? 
_diffrn_standards_interval_count  ? 
_diffrn_standards_interval_time   ? 
_diffrn_standards_decay_%         ? 
_diffrn_reflns_number             50084 
_diffrn_reflns_av_R_equivalents   0.0876 
_diffrn_reflns_av_sigmaI/netI     0.0962 
_diffrn_reflns_limit_h_min        -30 
_diffrn_reflns_limit_h_max        30 
_diffrn_reflns_limit_k_min        -32 
_diffrn_reflns_limit_k_max        31 
_diffrn_reflns_limit_l_min        -33 
_diffrn_reflns_limit_l_max        33 
_diffrn_reflns_theta_min          2.22 
_diffrn_reflns_theta_max          60.00 
_reflns_number_total              17096 
_reflns_number_gt                 13248 
_reflns_threshold_expression      >2sigma(I) 
 
_computing_data_collection        'SMART (Bruker, 1997)' 
_computing_cell_refinement        'SAINT (Bruker, 1999)'
_computing_data_reduction          SAINT 
_computing_structure_solution     'SHELXS-97 (Sheldrick, 1990)' 
_computing_structure_refinement   'SHELXL-97 (Sheldrick, 1997)' 
_computing_molecular_graphics     'SHELXTL-PLUS (Sheldrick, 1990)' 
_computing_publication_material    SHELXL-97
 
_refine_special_details 
; 
 Refinement of F^2^ against ALL reflections.  The weighted R-factor wR and 
 goodness of fit S are based on F^2^, conventional R-factors R are based 
 on F, with F set to zero for negative F^2^. The threshold expression of 
 F^2^ > 2sigma(F^2^) is used only for calculating R-factors(gt) etc. and is 
 not relevant to the choice of reflections for refinement.  R-factors based 
 on F^2^ are statistically about twice as large as those based on F, and R- 
 factors based on ALL data will be even larger. 

CheckCIF Alert and Discussion:

Alert level A
PLAT602_ALERT_2_A VERY LARGE Solvent Accessible VOID(S) in Structure ! Info

Discussion: The voids contain disordered solvent at partial occupancy. 
but only part of them could be modeled in the difference map.
So missing solvent gust molecules in the model resulting
in apparent large structural voids.
; 
 
_refine_ls_structure_factor_coef  Fsqd  
_refine_ls_matrix_type            full 
_refine_ls_weighting_scheme       calc  
_refine_ls_weighting_details 
 'calc w=1/[\s^2^(Fo^2^)+(0.1864P)^2^+0.0000P] where P=(Fo^2^+2Fc^2^)/3' 
_atom_sites_solution_primary      direct 
_atom_sites_solution_secondary    difmap 
_atom_sites_solution_hydrogens    geom 
_refine_ls_hydrogen_treatment     constr 
_refine_ls_extinction_method      none 
_refine_ls_extinction_coef        ? 
_refine_ls_abs_structure_details 
 'Flack H D (1983), Acta Cryst. A39, 876-881' 
_refine_ls_abs_structure_Flack    0.358(7) 
_refine_ls_number_reflns          17096 
_refine_ls_number_parameters      760 
_refine_ls_number_restraints      19 
_refine_ls_R_factor_all           0.1094 
_refine_ls_R_factor_gt            0.0944 
_refine_ls_wR_factor_ref          0.2672 
_refine_ls_wR_factor_gt           0.2489 
_refine_ls_goodness_of_fit_ref    1.050 
_refine_ls_restrained_S_all       1.051 
_refine_ls_shift/su_max           0.000 
_refine_ls_shift/su_mean          0.000 
 
loop_ 
 _atom_site_label 
 _atom_site_type_symbol 
 _atom_site_fract_x 
 _atom_site_fract_y 
 _atom_site_fract_z 
 _atom_site_U_iso_or_equiv 
 _atom_site_adp_type 
 _atom_site_occupancy 
 _atom_site_symmetry_multiplicity 
 _atom_site_calc_flag 
 _atom_site_refinement_flags 
 _atom_site_disorder_assembly 
 _atom_site_disorder_group 
Mn1 Mn 0.30296(4) 0.29993(4) 0.74959(3) 0.0393(3) Uani 1 1 d . . . 
Mn2 Mn 0.23409(5) 0.28979(4) 0.86800(4) 0.0527(3) Uani 1 1 d . . . 
Mn3 Mn 0.22224(4) 0.22348(3) 0.98759(3) 0.0406(3) Uani 1 1 d . . . 
P1 P 0.27035(8) 0.38731(6) 0.80778(6) 0.0499(5) Uani 1 1 d . . . 
P2 P 0.13029(7) 0.26326(8) 0.93231(6) 0.0527(5) Uani 1 1 d . . . 
O1 O 0.2638(3) 0.66712(19) 0.5444(2) 0.0781(19) Uani 1 1 d . . . 
O2 O 0.2550(2) 0.71908(16) 0.59888(18) 0.0554(13) Uani 1 1 d . . . 
O3 O 0.2237(2) 0.41922(19) 0.79792(17) 0.0588(13) Uani 1 1 d . . . 
O4 O 0.3145(2) 0.42347(15) 0.81482(16) 0.0483(12) Uani 1 1 d . . . 
O5 O 0.2856(2) 0.3629(2) 0.76624(16) 0.0623(15) Uani 1 1 d . . . 
O6 O 0.2580(2) 0.36264(17) 0.84888(17) 0.0590(14) Uani 1 1 d . . . 
O7 O 0.26788(18) 0.72963(16) 0.99948(15) 0.0466(11) Uani 1 1 d . . . 
O8 O 0.2547(2) 0.68331(17) 1.05916(16) 0.0510(12) Uani 1 1 d . . . 
O9 O -0.24716(17) 0.2629(2) 0.76646(16) 0.0544(14) Uani 1 1 d . . . 
O10 O -0.20264(17) 0.28080(19) 0.70543(15) 0.0485(12) Uani 1 1 d . . . 
O11 O 0.09720(17) 0.2184(2) 0.92415(15) 0.0508(12) Uani 1 1 d . . . 
O12 O 0.0919(2) 0.3039(2) 0.94354(17) 0.0637(15) Uani 1 1 d . . . 
O13 O 0.15911(18) 0.2498(2) 0.97336(17) 0.0638(15) Uani 1 1 d . . . 
O14 O 0.15486(18) 0.2798(2) 0.89143(16) 0.0560(13) Uani 1 1 d . . . 
O15 O -0.13603(19) 0.2205(3) 1.22049(17) 0.0680(17) Uani 1 1 d . . . 
O16 O -0.1952(2) 0.2293(2) 1.17159(18) 0.0617(14) Uani 1 1 d . . . 
O17 O 0.3340(3) 0.3110(3) 0.6878(2) 0.088(2) Uani 1 1 d . . . 
C1 C 0.2549(4) 0.6773(3) 0.5858(3) 0.060(2) Uani 1 1 d . . . 
C2 C 0.2468(2) 0.64037(12) 0.61854(13) 0.063(2) Uani 1 1 d G . . 
C3 C 0.2333(2) 0.65020(11) 0.66280(15) 0.058(2) Uani 1 1 d G . . 
H3A H 0.2265 0.6803 0.6713 0.070 Uiso 1 1 calc R . . 
C4 C 0.2298(2) 0.61502(15) 0.69442(12) 0.060(2) Uani 1 1 d G . . 
H4A H 0.2208 0.6216 0.7240 0.071 Uiso 1 1 calc R . . 
C5 C 0.2399(3) 0.57001(12) 0.68178(14) 0.067(2) Uani 1 1 d G . . 
C6 C 0.2534(3) 0.56019(11) 0.63752(16) 0.077(3) Uani 1 1 d G . . 
H6A H 0.2602 0.5301 0.6291 0.093 Uiso 1 1 calc R . . 
C7 C 0.2569(3) 0.59536(14) 0.60590(12) 0.070(3) Uani 1 1 d G . . 
H7A H 0.2660 0.5888 0.5763 0.084 Uiso 1 1 calc R . . 
C14 C 0.1642(3) 0.4184(3) 0.7151(3) 0.071(3) Uani 1 1 d D . . 
C8 C 0.2340(2) 0.53155(13) 0.71532(15) 0.059(2) Uani 1 1 d G . . 
C9 C 0.2585(2) 0.53031(14) 0.75650(16) 0.064(2) Uani 1 1 d G . . 
C10 C 0.2536(2) 0.49239(16) 0.78470(14) 0.056(2) Uani 1 1 d G . . 
C11 C 0.2243(2) 0.45570(14) 0.77171(15) 0.0526(18) Uani 1 1 d G . . 
C12 C 0.1998(2) 0.45694(15) 0.73052(17) 0.065(2) Uani 1 1 d GD . . 
C13 C 0.2047(2) 0.49486(16) 0.70233(14) 0.059(2) Uani 1 1 d G . . 
H13A H 0.1883 0.4957 0.6748 0.071 Uiso 1 1 calc R . . 
C15 C 0.1312(6) 0.4341(4) 0.6777(5) 0.125(6) Uani 1 1 d D . . 
H15A H 0.1101 0.4093 0.6688 0.187 Uiso 1 1 calc R . . 
H15B H 0.1505 0.4437 0.6523 0.187 Uiso 1 1 calc R . . 
H15C H 0.1117 0.4595 0.6881 0.187 Uiso 1 1 calc R . . 
C16 C 0.1936(6) 0.3759(4) 0.6962(5) 0.122(5) Uani 1 1 d D . . 
H16A H 0.1710 0.3526 0.6866 0.183 Uiso 1 1 calc R . . 
H16B H 0.2144 0.3638 0.7196 0.183 Uiso 1 1 calc R . . 
H16C H 0.2132 0.3854 0.6710 0.183 Uiso 1 1 calc R . . 
C17 C 0.1328(5) 0.3970(4) 0.7525(5) 0.124(5) Uani 1 1 d D . . 
H17A H 0.1123 0.3735 0.7398 0.186 Uiso 1 1 calc R . . 
H17B H 0.1127 0.4204 0.7660 0.186 Uiso 1 1 calc R . . 
H17C H 0.1536 0.3838 0.7752 0.186 Uiso 1 1 calc R . . 
C18 C 0.2986(4) 0.5675(3) 0.7663(3) 0.074(3) Uani 1 1 d . . . 
H18A H 0.3124 0.5622 0.7957 0.111 Uiso 1 1 calc R . . 
H18B H 0.2840 0.5975 0.7654 0.111 Uiso 1 1 calc R . . 
H18C H 0.3238 0.5655 0.7439 0.111 Uiso 1 1 calc R . . 
C19 C 0.27529(18) 0.49374(16) 0.83242(13) 0.0524(18) Uani 1 1 d G . . 
C20 C 0.26754(18) 0.53049(14) 0.86156(16) 0.064(2) Uani 1 1 d G . . 
C21 C 0.2945(2) 0.53404(14) 0.90126(14) 0.0520(18) Uani 1 1 d G . . 
C22 C 0.32922(18) 0.50084(17) 0.91181(13) 0.059(2) Uani 1 1 d G . . 
H22A H 0.3473 0.5032 0.9384 0.071 Uiso 1 1 calc R . . 
C23 C 0.33697(17) 0.46409(15) 0.88267(16) 0.0526(18) Uani 1 1 d GD . . 
C24 C 0.31001(18) 0.46054(13) 0.84298(14) 0.0508(18) Uani 1 1 d G . . 
C25 C 0.3793(3) 0.4297(2) 0.8940(3) 0.059(2) Uani 1 1 d D . . 
C26 C 0.4186(4) 0.4322(4) 0.8565(4) 0.084(3) Uani 1 1 d D . . 
H26A H 0.4445 0.4111 0.8633 0.127 Uiso 1 1 calc R . . 
H26B H 0.4315 0.4628 0.8550 0.127 Uiso 1 1 calc R . . 
H26C H 0.4042 0.4243 0.8280 0.127 Uiso 1 1 calc R . . 
C27 C 0.4040(4) 0.4404(4) 0.9389(3) 0.082(3) Uani 1 1 d D . . 
H27A H 0.4296 0.4185 0.9443 0.124 Uiso 1 1 calc R . . 
H27B H 0.3804 0.4387 0.9628 0.124 Uiso 1 1 calc R . . 
H27C H 0.4177 0.4708 0.9378 0.124 Uiso 1 1 calc R . . 
C28 C 0.3618(4) 0.3796(3) 0.8965(3) 0.080(3) Uani 1 1 d D . . 
H28A H 0.3890 0.3600 0.9033 0.120 Uiso 1 1 calc R . . 
H28B H 0.3479 0.3708 0.8679 0.120 Uiso 1 1 calc R . . 
H28C H 0.3374 0.3767 0.9197 0.120 Uiso 1 1 calc R . . 
C29 C 0.2229(4) 0.5611(3) 0.8519(3) 0.070(2) Uani 1 1 d . . . 
H29A H 0.2096 0.5534 0.8228 0.106 Uiso 1 1 calc R . . 
H29B H 0.2328 0.5928 0.8519 0.106 Uiso 1 1 calc R . . 
H29C H 0.1986 0.5563 0.8748 0.106 Uiso 1 1 calc R . . 
C30 C 0.2895(2) 0.57440(12) 0.93241(14) 0.057(2) Uani 1 1 d G . . 
C31 C 0.2777(2) 0.56776(10) 0.97767(15) 0.064(2) Uani 1 1 d G . . 
H31A H 0.2739 0.5382 0.9889 0.077 Uiso 1 1 calc R . . 
C32 C 0.2717(2) 0.60538(13) 1.00608(11) 0.0532(18) Uani 1 1 d G . . 
H32A H 0.2639 0.6009 1.0364 0.064 Uiso 1 1 calc R . . 
C33 C 0.2774(2) 0.64963(11) 0.98923(13) 0.0436(16) Uani 1 1 d G . . 
C34 C 0.2891(2) 0.65626(11) 0.94396(13) 0.063(3) Uani 1 1 d G . . 
H34A H 0.2930 0.6859 0.9327 0.076 Uiso 1 1 calc R . . 
C35 C 0.2952(2) 0.61865(15) 0.91555(11) 0.065(2) Uani 1 1 d G . . 
H35A H 0.3030 0.6231 0.8853 0.078 Uiso 1 1 calc R . . 
C36 C 0.2663(3) 0.6898(2) 1.0178(2) 0.0463(17) Uani 1 1 d . . . 
C37 C -0.2064(2) 0.2674(2) 0.7452(2) 0.0387(14) Uani 1 1 d . . . 
C38 C -0.16068(12) 0.25510(19) 0.77108(13) 0.0419(15) Uani 1 1 d G . . 
C39 C -0.16418(13) 0.2338(2) 0.81300(15) 0.064(2) Uani 1 1 d G . . 
H39A H -0.1946 0.2247 0.8240 0.077 Uiso 1 1 calc R . . 
C40 C -0.12226(16) 0.2259(2) 0.83847(14) 0.071(2) Uani 1 1 d G . . 
H40A H -0.1246 0.2116 0.8665 0.085 Uiso 1 1 calc R . . 
C41 C -0.07684(13) 0.2394(2) 0.82201(15) 0.057(2) Uani 1 1 d G . . 
C42 C -0.07334(11) 0.26074(19) 0.78009(15) 0.0516(18) Uani 1 1 d G . . 
H42A H -0.0429 0.2698 0.7691 0.062 Uiso 1 1 calc R . . 
C43 C -0.11526(14) 0.26858(18) 0.75462(12) 0.0510(17) Uani 1 1 d G . . 
H43A H -0.1129 0.2829 0.7266 0.061 Uiso 1 1 calc R . . 
C50 C 0.0863(3) 0.1629(3) 0.8417(3) 0.063(2) Uani 1 1 d D . . 
C44 C -0.03158(14) 0.2320(2) 0.85126(15) 0.058(2) Uani 1 1 d G . . 
C45 C -0.02600(15) 0.2530(2) 0.89315(15) 0.060(2) Uani 1 1 d G . . 
C46 C 0.01686(16) 0.24671(19) 0.91768(12) 0.0538(19) Uani 1 1 d G . . 
C47 C 0.05414(14) 0.21943(19) 0.90034(13) 0.055(2) Uani 1 1 d G . . 
C48 C 0.04857(15) 0.19842(18) 0.85845(14) 0.0509(18) Uani 1 1 d GD . . 
C49 C 0.00571(16) 0.20468(19) 0.83391(13) 0.061(2) Uani 1 1 d G . . 
H49A H 0.0020 0.1906 0.8059 0.073 Uiso 1 1 calc R . . 
C51 C 0.0909(5) 0.1233(4) 0.8767(4) 0.093(3) Uani 1 1 d D . . 
H51A H 0.1145 0.1013 0.8662 0.139 Uiso 1 1 calc R . . 
H51B H 0.0598 0.1085 0.8804 0.139 Uiso 1 1 calc R . . 
H51C H 0.1014 0.1356 0.9053 0.139 Uiso 1 1 calc R . . 
C52 C 0.1372(3) 0.1829(4) 0.8339(3) 0.073(3) Uani 1 1 d D . . 
H52A H 0.1588 0.1590 0.8237 0.109 Uiso 1 1 calc R . . 
H52B H 0.1494 0.1955 0.8617 0.109 Uiso 1 1 calc R . . 
H52C H 0.1354 0.2066 0.8115 0.109 Uiso 1 1 calc R . . 
C53 C 0.0720(4) 0.1396(4) 0.7974(4) 0.084(3) Uani 1 1 d D . . 
H53A H 0.0970 0.1181 0.7889 0.126 Uiso 1 1 calc R . . 
H53B H 0.0686 0.1624 0.7741 0.126 Uiso 1 1 calc R . . 
H53C H 0.0416 0.1237 0.8012 0.126 Uiso 1 1 calc R . . 
C54 C -0.0653(4) 0.2878(5) 0.9085(3) 0.089(4) Uani 1 1 d . . . 
H54A H -0.0567 0.2998 0.9377 0.134 Uiso 1 1 calc R . . 
H54B H -0.0965 0.2728 0.9103 0.134 Uiso 1 1 calc R . . 
H54C H -0.0671 0.3125 0.8871 0.134 Uiso 1 1 calc R . . 
C55 C 0.02126(18) 0.2638(2) 0.96591(13) 0.0548(19) Uani 1 1 d G . . 
C56 C -0.01377(18) 0.2520(2) 0.99796(16) 0.068(2) Uani 1 1 d G . . 
C57 C -0.01351(17) 0.2730(2) 1.04015(14) 0.065(2) Uani 1 1 d G . . 
C58 C 0.02177(19) 0.3058(2) 1.05031(14) 0.068(3) Uani 1 1 d G . . 
H58A H 0.0219 0.3199 1.0785 0.081 Uiso 1 1 calc R . . 
C59 C 0.05680(18) 0.3176(2) 1.01827(17) 0.071(3) Uani 1 1 d GD . . 
C60 C 0.05654(17) 0.2966(2) 0.97607(14) 0.060(2) Uani 1 1 d G . . 
C61 C 0.0892(4) 0.3594(4) 1.0270(3) 0.097(4) Uani 1 1 d D . . 
C62 C 0.0825(5) 0.3827(5) 1.0719(4) 0.113(5) Uani 1 1 d D . . 
H62A H 0.0889 0.3612 1.0958 0.169 Uiso 1 1 calc R . . 
H62B H 0.0495 0.3937 1.0744 0.169 Uiso 1 1 calc R . . 
H62C H 0.1047 0.4081 1.0742 0.169 Uiso 1 1 calc R . . 
C63 C 0.1438(4) 0.3503(5) 1.0236(5) 0.131(6) Uani 1 1 d D . . 
H63A H 0.1527 0.3266 1.0446 0.196 Uiso 1 1 calc R . . 
H63B H 0.1614 0.3779 1.0305 0.196 Uiso 1 1 calc R . . 
H63C H 0.1516 0.3406 0.9934 0.196 Uiso 1 1 calc R . . 
C64 C 0.0775(7) 0.3982(5) 0.9919(7) 0.151(7) Uani 1 1 d D . . 
H64A H 0.0981 0.4242 0.9976 0.227 Uiso 1 1 calc R . . 
H64B H 0.0438 0.4071 0.9947 0.227 Uiso 1 1 calc R . . 
H64C H 0.0834 0.3870 0.9619 0.227 Uiso 1 1 calc R . . 
C65 C -0.0509(3) 0.2122(4) 0.9875(3) 0.074(3) Uani 1 1 d . . . 
H65A H -0.0727 0.2084 1.0127 0.112 Uiso 1 1 calc R . . 
H65B H -0.0333 0.1842 0.9824 0.112 Uiso 1 1 calc R . . 
H65C H -0.0695 0.2198 0.9610 0.112 Uiso 1 1 calc R . . 
C66 C -0.04824(15) 0.2612(3) 1.07661(13) 0.067(2) Uani 1 1 d G . . 
C67 C -0.03150(12) 0.2495(3) 1.11947(15) 0.072(3) Uani 1 1 d G . . 
H67A H 0.0019 0.2480 1.1252 0.087 Uiso 1 1 calc R . . 
C68 C -0.06473(16) 0.2400(2) 1.15382(12) 0.064(2) Uani 1 1 d G . . 
H68A H -0.0535 0.2322 1.1825 0.077 Uiso 1 1 calc R . . 
C69 C -0.11469(14) 0.2423(2) 1.14531(13) 0.0537(19) Uani 1 1 d G . . 
C70 C -0.13142(12) 0.2540(2) 1.10245(16) 0.067(2) Uani 1 1 d G . . 
H70A H -0.1648 0.2555 1.0967 0.080 Uiso 1 1 calc R . . 
C71 C -0.09820(16) 0.2634(2) 1.06810(13) 0.070(3) Uani 1 1 d G . . 
H71A H -0.1094 0.2713 1.0394 0.084 Uiso 1 1 calc R . . 
C72 C -0.1500(3) 0.2297(3) 1.1808(2) 0.0545(19) Uani 1 1 d . . . 
O18 O 0.2120(4) 0.1972(4) 1.0489(2) 0.124(4) Uani 1 1 d . . . 
 
loop_ 
 _atom_site_aniso_label 
 _atom_site_aniso_U_11 
 _atom_site_aniso_U_22 
 _atom_site_aniso_U_33 
 _atom_site_aniso_U_23 
 _atom_site_aniso_U_13 
 _atom_site_aniso_U_12 
Mn1 0.0348(5) 0.0615(6) 0.0215(5) -0.0055(5) -0.0055(4) -0.0060(4) 
Mn2 0.0580(7) 0.0576(7) 0.0423(6) -0.0029(5) -0.0040(5) 0.0037(5) 
Mn3 0.0583(7) 0.0426(5) 0.0208(5) -0.0024(4) -0.0082(4) -0.0084(5) 
P1 0.0734(13) 0.0450(9) 0.0313(9) -0.0013(7) -0.0077(9) -0.0055(9) 
P2 0.0388(10) 0.0903(14) 0.0289(9) -0.0074(9) -0.0001(7) -0.0094(9) 
O1 0.129(6) 0.045(3) 0.060(4) -0.002(3) -0.017(4) -0.006(3) 
O2 0.078(4) 0.036(3) 0.052(3) 0.001(2) -0.018(3) -0.013(2) 
O3 0.071(4) 0.062(3) 0.043(3) 0.011(2) -0.008(3) -0.004(3) 
O4 0.073(3) 0.035(2) 0.038(2) -0.015(2) 0.006(2) -0.001(2) 
O5 0.091(4) 0.068(3) 0.028(2) -0.011(2) -0.005(3) -0.009(3) 
O6 0.094(4) 0.046(3) 0.037(3) 0.000(2) -0.003(3) -0.020(3) 
O7 0.056(3) 0.046(3) 0.037(2) 0.001(2) 0.022(2) -0.009(2) 
O8 0.070(3) 0.046(3) 0.036(3) 0.000(2) 0.004(2) -0.001(2) 
O9 0.034(3) 0.086(4) 0.044(3) 0.039(3) -0.003(2) -0.006(2) 
O10 0.040(3) 0.075(3) 0.030(2) 0.001(2) -0.004(2) -0.002(2) 
O11 0.041(3) 0.081(3) 0.030(2) -0.005(2) -0.007(2) -0.006(2) 
O12 0.054(3) 0.096(4) 0.041(3) -0.013(3) 0.018(2) -0.012(3) 
O13 0.041(3) 0.117(5) 0.034(3) 0.005(3) -0.003(2) -0.008(3) 
O14 0.042(3) 0.090(4) 0.036(2) -0.002(3) -0.003(2) -0.008(3) 
O15 0.042(3) 0.127(5) 0.035(3) -0.005(3) 0.003(2) -0.002(3) 
O16 0.045(3) 0.091(4) 0.049(3) -0.014(3) 0.004(2) -0.018(3) 
O17 0.090(5) 0.130(6) 0.043(3) -0.012(4) 0.006(3) -0.023(4) 
C1 0.090(6) 0.048(5) 0.043(4) 0.008(4) -0.023(4) -0.007(4) 
C2 0.097(7) 0.046(4) 0.045(4) -0.006(3) -0.030(4) -0.012(4) 
C3 0.087(6) 0.034(3) 0.054(4) -0.003(3) -0.002(4) -0.006(4) 
C4 0.081(6) 0.040(4) 0.057(5) 0.011(3) 0.001(4) -0.004(4) 
C5 0.106(7) 0.054(5) 0.041(4) 0.014(4) -0.002(4) -0.008(4) 
C6 0.153(10) 0.032(4) 0.047(5) 0.003(3) -0.012(5) 0.004(5) 
C7 0.130(8) 0.031(4) 0.050(4) -0.015(3) -0.002(5) 0.002(4) 
C14 0.074(6) 0.082(6) 0.058(5) 0.015(5) -0.013(4) -0.032(5) 
C8 0.093(6) 0.045(4) 0.039(4) 0.002(3) -0.003(4) -0.004(4) 
C9 0.088(6) 0.052(4) 0.051(5) 0.007(4) -0.011(4) -0.010(4) 
C10 0.068(5) 0.054(4) 0.045(4) 0.014(3) -0.018(4) -0.018(4) 
C11 0.062(5) 0.059(4) 0.037(4) 0.012(3) -0.017(4) -0.008(4) 
C12 0.064(5) 0.059(5) 0.071(5) 0.014(4) -0.020(5) -0.016(4) 
C13 0.080(6) 0.041(4) 0.055(5) 0.011(3) -0.018(4) -0.005(4) 
C15 0.149(12) 0.068(6) 0.159(13) 0.031(8) -0.096(11) -0.042(7) 
C16 0.183(14) 0.058(6) 0.125(11) -0.018(7) -0.034(11) -0.001(7) 
C17 0.093(8) 0.097(8) 0.182(15) -0.049(10) 0.015(10) -0.037(7) 
C18 0.103(7) 0.062(5) 0.056(5) 0.010(4) -0.018(5) -0.035(5) 
C19 0.060(5) 0.045(4) 0.053(4) 0.009(3) 0.007(4) -0.008(3) 
C20 0.078(6) 0.055(4) 0.059(5) 0.001(4) 0.029(5) 0.017(4) 
C21 0.069(5) 0.054(4) 0.033(4) -0.005(3) 0.008(3) -0.008(4) 
C22 0.071(5) 0.054(4) 0.053(5) -0.019(4) 0.007(4) 0.000(4) 
C23 0.035(4) 0.065(5) 0.057(5) -0.009(4) 0.003(3) -0.001(3) 
C24 0.061(5) 0.047(4) 0.045(4) -0.015(3) 0.001(4) -0.004(3) 
C25 0.070(5) 0.035(4) 0.071(5) -0.012(4) -0.023(4) 0.008(3) 
C26 0.065(6) 0.093(7) 0.095(8) -0.025(6) 0.012(5) 0.015(5) 
C27 0.098(7) 0.081(6) 0.068(6) -0.019(5) -0.038(6) 0.016(5) 
C28 0.120(8) 0.060(5) 0.059(5) -0.002(4) -0.034(6) 0.004(5) 
C29 0.090(7) 0.061(5) 0.060(5) 0.004(4) 0.023(5) 0.023(5) 
C30 0.077(6) 0.051(4) 0.043(4) -0.008(3) 0.007(4) 0.004(4) 
C31 0.097(6) 0.046(4) 0.049(5) -0.013(3) 0.005(4) -0.005(4) 
C32 0.075(5) 0.054(4) 0.031(3) 0.002(3) 0.000(4) -0.003(4) 
C33 0.055(4) 0.043(3) 0.033(3) 0.006(3) 0.018(3) 0.008(3) 
C34 0.123(8) 0.034(4) 0.032(4) -0.003(3) 0.020(4) 0.000(4) 
C35 0.102(7) 0.059(5) 0.034(4) -0.009(4) 0.018(4) -0.011(4) 
C36 0.063(5) 0.053(4) 0.023(3) -0.005(3) 0.023(3) 0.001(3) 
C37 0.043(4) 0.041(3) 0.032(3) 0.007(3) 0.000(3) -0.007(3) 
C38 0.033(3) 0.067(4) 0.025(3) 0.005(3) 0.003(3) 0.005(3) 
C39 0.035(4) 0.102(6) 0.056(5) 0.032(5) -0.011(3) 0.006(4) 
C40 0.066(6) 0.094(6) 0.053(5) 0.017(5) -0.008(4) 0.011(5) 
C41 0.047(4) 0.089(6) 0.035(4) 0.001(4) -0.012(3) -0.003(4) 
C42 0.046(4) 0.068(5) 0.040(4) 0.000(4) -0.004(3) 0.002(3) 
C43 0.040(4) 0.076(5) 0.037(4) 0.000(4) 0.006(3) 0.009(3) 
C50 0.050(5) 0.093(6) 0.046(4) -0.017(4) -0.010(4) 0.003(4) 
C44 0.044(4) 0.089(6) 0.042(4) 0.000(4) -0.005(3) 0.006(4) 
C45 0.042(4) 0.097(6) 0.041(4) -0.005(4) 0.001(3) 0.000(4) 
C46 0.046(4) 0.082(5) 0.034(3) -0.002(4) 0.004(3) 0.005(4) 
C47 0.042(4) 0.095(6) 0.028(3) 0.003(4) -0.004(3) 0.003(4) 
C48 0.045(4) 0.066(5) 0.041(4) -0.015(4) -0.013(3) -0.004(3) 
C49 0.057(5) 0.088(5) 0.037(4) -0.005(4) -0.013(3) -0.002(4) 
C51 0.100(8) 0.083(7) 0.096(8) 0.000(6) -0.011(7) 0.013(6) 
C52 0.051(5) 0.108(7) 0.059(5) -0.019(5) 0.002(4) -0.010(5) 
C53 0.065(6) 0.091(7) 0.095(7) -0.066(6) -0.019(5) 0.012(5) 
C54 0.058(6) 0.158(11) 0.052(5) 0.003(6) 0.005(4) 0.039(6) 
C55 0.046(4) 0.077(5) 0.042(4) -0.006(4) -0.004(3) 0.002(4) 
C56 0.048(5) 0.112(7) 0.042(4) 0.003(4) 0.001(3) -0.004(4) 
C57 0.049(5) 0.103(6) 0.042(4) -0.003(4) 0.012(3) -0.016(4) 
C58 0.039(4) 0.118(7) 0.046(4) -0.030(5) 0.004(3) -0.015(5) 
C59 0.057(5) 0.110(7) 0.046(5) -0.035(5) 0.010(4) -0.008(5) 
C60 0.030(4) 0.106(6) 0.043(4) -0.007(4) 0.010(3) -0.013(4) 
C61 0.111(9) 0.121(9) 0.058(6) -0.028(6) 0.042(6) -0.031(7) 
C62 0.087(8) 0.156(12) 0.095(8) -0.065(9) 0.046(7) -0.044(8) 
C63 0.075(8) 0.156(12) 0.161(13) -0.090(11) 0.061(8) -0.041(8) 
C64 0.156(14) 0.111(10) 0.187(17) 0.073(12) 0.054(13) 0.015(9) 
C65 0.060(5) 0.114(8) 0.049(5) -0.004(5) 0.013(4) -0.026(5) 
C66 0.034(4) 0.109(7) 0.056(5) -0.020(5) 0.002(3) -0.010(4) 
C67 0.039(4) 0.144(9) 0.034(4) -0.003(5) 0.003(3) -0.013(5) 
C68 0.052(5) 0.103(7) 0.037(4) -0.012(4) 0.007(3) -0.004(4) 
C69 0.038(4) 0.084(5) 0.040(4) -0.021(4) 0.007(3) -0.009(4) 
C70 0.038(4) 0.111(7) 0.050(5) -0.003(5) -0.011(4) -0.011(4) 
C71 0.056(5) 0.108(7) 0.047(4) 0.032(5) 0.000(4) -0.004(5) 
C72 0.053(5) 0.078(5) 0.033(4) -0.017(4) -0.002(3) -0.015(4) 
O18 0.142(7) 0.186(9) 0.043(3) 0.048(5) -0.035(4) -0.077(7) 
 
_geom_special_details 
; 
 All esds (except the esd in the dihedral angle between two l.s. planes) 
 are estimated using the full covariance matrix.  The cell esds are taken 
 into account individually in the estimation of esds in distances, angles 
 and torsion angles; correlations between esds in cell parameters are only 
 used when they are defined by crystal symmetry.  An approximate (isotropic) 
 treatment of cell esds is used for estimating esds involving l.s. planes. 
; 
 
loop_ 
 _geom_bond_atom_site_label_1 
 _geom_bond_atom_site_label_2 
 _geom_bond_distance 
 _geom_bond_site_symmetry_2 
 _geom_bond_publ_flag 
Mn1 O9 1.927(5) 4_556 ? 
Mn1 O5 1.957(6) . ? 
Mn1 O15 1.979(5) 7_557 ? 
Mn1 O17 2.040(6) . ? 
Mn1 O16 2.482(6) 7_557 ? 
Mn1 C72 2.576(8) 7_557 ? 
Mn2 O6 2.290(5) . ? 
Mn2 O14 2.292(5) . ? 
Mn2 O2 2.299(5) 8_546 ? 
Mn2 O16 2.326(5) 7_557 ? 
Mn2 O10 2.350(4) 4_556 ? 
Mn2 O8 2.360(5) 3_567 ? 
Mn3 O7 1.888(5) 3_567 ? 
Mn3 O1 1.932(6) 8_546 ? 
Mn3 O13 1.935(6) . ? 
Mn3 O18 1.988(6) . ? 
Mn3 C1 2.629(8) 8_546 ? 
P1 O6 1.452(5) . ? 
P1 O5 1.479(6) . ? 
P1 O3 1.605(6) . ? 
P1 O4 1.614(5) . ? 
P2 O14 1.464(5) . ? 
P2 O13 1.499(6) . ? 
P2 O11 1.606(6) . ? 
P2 O12 1.616(7) . ? 
O1 C1 1.284(10) . ? 
O1 Mn3 1.932(6) 8_556 ? 
O2 C1 1.276(10) . ? 
O2 Mn2 2.299(5) 8_556 ? 
O3 C11 1.315(6) . ? 
O4 C24 1.369(5) . ? 
O7 C36 1.280(9) . ? 
O7 Mn3 1.888(5) 3_567 ? 
O8 C36 1.278(8) . ? 
O8 Mn2 2.360(5) 3_567 ? 
O9 C37 1.286(8) . ? 
O9 Mn1 1.927(5) 4_556 ? 
O10 C37 1.244(8) . ? 
O10 Mn2 2.350(4) 4_556 ? 
O11 C47 1.372(5) . ? 
O12 C60 1.379(6) . ? 
O15 C72 1.263(9) . ? 
O15 Mn1 1.979(5) 7_457 ? 
O16 C72 1.265(10) . ? 
O16 Mn2 2.326(5) 7_457 ? 
O16 Mn1 2.482(6) 7_457 ? 
C1 C2 1.463(8) . ? 
C1 Mn3 2.629(8) 8_556 ? 
C2 C3 1.3900 . ? 
C2 C7 1.3900 . ? 
C3 C4 1.3900 . ? 
C4 C5 1.3900 . ? 
C5 C6 1.3900 . ? 
C5 C8 1.505(4) . ? 
C6 C7 1.3900 . ? 
C14 C15 1.499(12) . ? 
C14 C17 1.535(13) . ? 
C14 C12 1.552(8) . ? 
C14 C16 1.578(13) . ? 
C8 C9 1.3900 . ? 
C8 C13 1.3900 . ? 
C9 C10 1.3900 . ? 
C9 C18 1.567(9) . ? 
C10 C11 1.3900 . ? 
C10 C19 1.531(5) . ? 
C11 C12 1.3900 . ? 
C12 C13 1.3900 . ? 
C19 C20 1.3900 . ? 
C19 C24 1.3900 . ? 
C20 C21 1.3900 . ? 
C20 C29 1.537(10) . ? 
C21 C22 1.3900 . ? 
C21 C30 1.499(4) . ? 
C22 C23 1.3900 . ? 
C23 C24 1.3900 . ? 
C23 C25 1.567(7) . ? 
C25 C27 1.523(10) . ? 
C25 C28 1.536(11) . ? 
C25 C26 1.545(12) . ? 
C30 C31 1.3900 . ? 
C30 C35 1.3900 . ? 
C31 C32 1.3900 . ? 
C32 C33 1.3900 . ? 
C33 C34 1.3900 . ? 
C33 C36 1.475(7) . ? 
C34 C35 1.3900 . ? 
C37 C38 1.508(7) . ? 
C38 C39 1.3900 . ? 
C38 C43 1.3900 . ? 
C39 C40 1.3900 . ? 
C40 C41 1.3900 . ? 
C41 C42 1.3900 . ? 
C41 C44 1.525(4) . ? 
C42 C43 1.3900 . ? 
C50 C52 1.526(11) . ? 
C50 C53 1.527(10) . ? 
C50 C48 1.541(8) . ? 
C50 C51 1.555(12) . ? 
C44 C45 1.3900 . ? 
C44 C49 1.3900 . ? 
C45 C46 1.3900 . ? 
C45 C54 1.546(11) . ? 
C46 C47 1.3900 . ? 
C46 C55 1.515(4) . ? 
C47 C48 1.3900 . ? 
C48 C49 1.3900 . ? 
C55 C56 1.3900 . ? 
C55 C60 1.3900 . ? 
C56 C57 1.3900 . ? 
C56 C65 1.570(10) . ? 
C57 C58 1.3900 . ? 
C57 C66 1.477(4) . ? 
C58 C59 1.3900 . ? 
C59 C60 1.3900 . ? 
C59 C61 1.526(9) . ? 
C61 C62 1.503(11) . ? 
C61 C63 1.519(13) . ? 
C61 C64 1.566(14) . ? 
C66 C67 1.3900 . ? 
C66 C71 1.3900 . ? 
C67 C68 1.3900 . ? 
C68 C69 1.3900 . ? 
C69 C70 1.3900 . ? 
C69 C72 1.473(8) . ? 
C70 C71 1.3900 . ? 
C72 Mn1 2.576(8) 7_457 ? 
 
loop_ 
 _geom_angle_atom_site_label_1 
 _geom_angle_atom_site_label_2 
 _geom_angle_atom_site_label_3 
 _geom_angle 
 _geom_angle_site_symmetry_1 
 _geom_angle_site_symmetry_3 
 _geom_angle_publ_flag 
O9 Mn1 O5 113.3(2) 4_556 . ? 
O9 Mn1 O15 127.5(3) 4_556 7_557 ? 
O5 Mn1 O15 111.9(3) . 7_557 ? 
O9 Mn1 O17 101.3(2) 4_556 . ? 
O5 Mn1 O17 100.3(3) . . ? 
O15 Mn1 O17 95.6(3) 7_557 . ? 
O9 Mn1 O16 93.2(2) 4_556 7_557 ? 
O5 Mn1 O16 95.1(2) . 7_557 ? 
O15 Mn1 O16 57.3(2) 7_557 7_557 ? 
O17 Mn1 O16 152.5(3) . 7_557 ? 
O9 Mn1 C72 113.8(3) 4_556 7_557 ? 
O5 Mn1 C72 103.5(2) . 7_557 ? 
O15 Mn1 C72 28.5(2) 7_557 7_557 ? 
O17 Mn1 C72 124.2(3) . 7_557 ? 
O16 Mn1 C72 28.9(2) 7_557 7_557 ? 
O6 Mn2 O14 117.5(2) . . ? 
O6 Mn2 O2 153.8(2) . 8_546 ? 
O14 Mn2 O2 83.1(2) . 8_546 ? 
O6 Mn2 O16 81.9(2) . 7_557 ? 
O14 Mn2 O16 155.0(2) . 7_557 ? 
O2 Mn2 O16 83.9(2) 8_546 7_557 ? 
O6 Mn2 O10 88.81(19) . 4_556 ? 
O14 Mn2 O10 85.39(17) . 4_556 ? 
O2 Mn2 O10 109.95(19) 8_546 4_556 ? 
O16 Mn2 O10 79.17(17) 7_557 4_556 ? 
O6 Mn2 O8 81.39(18) . 3_567 ? 
O14 Mn2 O8 89.52(18) . 3_567 ? 
O2 Mn2 O8 82.95(18) 8_546 3_567 ? 
O16 Mn2 O8 109.90(19) 7_557 3_567 ? 
O10 Mn2 O8 165.37(19) 4_556 3_567 ? 
O7 Mn3 O1 125.6(3) 3_567 8_546 ? 
O7 Mn3 O13 110.3(2) 3_567 . ? 
O1 Mn3 O13 114.0(3) 8_546 . ? 
O7 Mn3 O18 100.7(3) 3_567 . ? 
O1 Mn3 O18 98.5(4) 8_546 . ? 
O13 Mn3 O18 103.0(4) . . ? 
O7 Mn3 C1 112.3(3) 3_567 8_546 ? 
O1 Mn3 C1 27.7(3) 8_546 8_546 ? 
O13 Mn3 C1 103.6(3) . 8_546 ? 
O18 Mn3 C1 126.2(4) . 8_546 ? 
O6 P1 O5 121.6(3) . . ? 
O6 P1 O3 104.7(3) . . ? 
O5 P1 O3 110.6(3) . . ? 
O6 P1 O4 112.9(3) . . ? 
O5 P1 O4 102.1(3) . . ? 
O3 P1 O4 103.9(3) . . ? 
O14 P2 O13 120.9(3) . . ? 
O14 P2 O11 113.6(3) . . ? 
O13 P2 O11 101.9(3) . . ? 
O14 P2 O12 103.2(3) . . ? 
O13 P2 O12 111.4(3) . . ? 
O11 P2 O12 105.0(3) . . ? 
C1 O1 Mn3 108.0(5) . 8_556 ? 
C1 O2 Mn2 169.3(5) . 8_556 ? 
C11 O3 P1 124.4(5) . . ? 
C24 O4 P1 121.7(4) . . ? 
P1 O5 Mn1 136.6(4) . . ? 
P1 O6 Mn2 137.0(3) . . ? 
C36 O7 Mn3 123.1(4) . 3_567 ? 
C36 O8 Mn2 152.1(5) . 3_567 ? 
C37 O9 Mn1 120.6(4) . 4_556 ? 
C37 O10 Mn2 151.5(4) . 4_556 ? 
C47 O11 P2 122.9(5) . . ? 
C60 O12 P2 119.1(5) . . ? 
P2 O13 Mn3 138.4(3) . . ? 
P2 O14 Mn2 136.5(3) . . ? 
C72 O15 Mn1 103.0(5) . 7_457 ? 
C72 O16 Mn2 157.2(5) . 7_457 ? 
C72 O16 Mn1 79.7(4) . 7_457 ? 
Mn2 O16 Mn1 112.0(2) 7_457 7_457 ? 
O2 C1 O1 120.5(7) . . ? 
O2 C1 C2 120.1(7) . . ? 
O1 C1 C2 119.3(7) . . ? 
O2 C1 Mn3 76.2(4) . 8_556 ? 
O1 C1 Mn3 44.3(4) . 8_556 ? 
C2 C1 Mn3 163.3(6) . 8_556 ? 
C3 C2 C7 120.0 . . ? 
C3 C2 C1 120.8(4) . . ? 
C7 C2 C1 119.0(4) . . ? 
C4 C3 C2 120.0 . . ? 
C5 C4 C3 120.0 . . ? 
C4 C5 C6 120.0 . . ? 
C4 C5 C8 120.2(4) . . ? 
C6 C5 C8 119.8(4) . . ? 
C5 C6 C7 120.0 . . ? 
C6 C7 C2 120.0 . . ? 
C15 C14 C17 108.5(11) . . ? 
C15 C14 C12 112.0(7) . . ? 
C17 C14 C12 115.6(7) . . ? 
C15 C14 C16 106.6(10) . . ? 
C17 C14 C16 102.8(9) . . ? 
C12 C14 C16 110.7(8) . . ? 
C9 C8 C13 120.0 . . ? 
C9 C8 C5 123.1(4) . . ? 
C13 C8 C5 116.8(4) . . ? 
C8 C9 C10 120.0 . . ? 
C8 C9 C18 118.8(4) . . ? 
C10 C9 C18 120.3(4) . . ? 
C11 C10 C9 120.0 . . ? 
C11 C10 C19 119.9(3) . . ? 
C9 C10 C19 119.7(3) . . ? 
O3 C11 C10 117.7(4) . . ? 
O3 C11 C12 122.1(4) . . ? 
C10 C11 C12 120.0 . . ? 
C13 C12 C11 120.0 . . ? 
C13 C12 C14 117.2(4) . . ? 
C11 C12 C14 122.7(4) . . ? 
C12 C13 C8 120.0 . . ? 
C20 C19 C24 120.0 . . ? 
C20 C19 C10 122.2(3) . . ? 
C24 C19 C10 116.9(4) . . ? 
C21 C20 C19 120.0 . . ? 
C21 C20 C29 122.3(5) . . ? 
C19 C20 C29 116.8(5) . . ? 
C20 C21 C22 120.0 . . ? 
C20 C21 C30 121.9(4) . . ? 
C22 C21 C30 118.0(4) . . ? 
C23 C22 C21 120.0 . . ? 
C22 C23 C24 120.0 . . ? 
C22 C23 C25 118.2(4) . . ? 
C24 C23 C25 121.6(4) . . ? 
O4 C24 C23 121.7(4) . . ? 
O4 C24 C19 118.2(4) . . ? 
C23 C24 C19 120.0 . . ? 
C27 C25 C28 106.9(7) . . ? 
C27 C25 C26 107.9(8) . . ? 
C28 C25 C26 107.3(8) . . ? 
C27 C25 C23 112.5(6) . . ? 
C28 C25 C23 112.7(7) . . ? 
C26 C25 C23 109.3(7) . . ? 
C31 C30 C35 120.0 . . ? 
C31 C30 C21 120.3(3) . . ? 
C35 C30 C21 119.7(3) . . ? 
C32 C31 C30 120.0 . . ? 
C31 C32 C33 120.0 . . ? 
C34 C33 C32 120.0 . . ? 
C34 C33 C36 119.3(3) . . ? 
C32 C33 C36 120.4(3) . . ? 
C35 C34 C33 120.0 . . ? 
C34 C35 C30 120.0 . . ? 
O8 C36 O7 123.2(6) . . ? 
O8 C36 C33 118.8(6) . . ? 
O7 C36 C33 118.0(5) . . ? 
O10 C37 O9 124.4(6) . . ? 
O10 C37 C38 119.1(5) . . ? 
O9 C37 C38 116.5(5) . . ? 
C39 C38 C43 120.0 . . ? 
C39 C38 C37 120.1(3) . . ? 
C43 C38 C37 119.7(3) . . ? 
C40 C39 C38 120.0 . . ? 
C41 C40 C39 120.0 . . ? 
C40 C41 C42 120.0 . . ? 
C40 C41 C44 119.1(3) . . ? 
C42 C41 C44 120.9(4) . . ? 
C43 C42 C41 120.0 . . ? 
C42 C43 C38 120.0 . . ? 
C52 C50 C53 105.7(7) . . ? 
C52 C50 C48 113.8(7) . . ? 
C53 C50 C48 113.8(6) . . ? 
C52 C50 C51 108.0(8) . . ? 
C53 C50 C51 105.3(8) . . ? 
C48 C50 C51 109.8(7) . . ? 
C45 C44 C49 120.0 . . ? 
C45 C44 C41 122.1(4) . . ? 
C49 C44 C41 117.8(4) . . ? 
C44 C45 C46 120.0 . . ? 
C44 C45 C54 118.3(5) . . ? 
C46 C45 C54 121.2(5) . . ? 
C45 C46 C47 120.0 . . ? 
C45 C46 C55 121.0(3) . . ? 
C47 C46 C55 118.5(3) . . ? 
O11 C47 C48 122.8(3) . . ? 
O11 C47 C46 116.8(3) . . ? 
C48 C47 C46 120.0 . . ? 
C47 C48 C49 120.0 . . ? 
C47 C48 C50 120.5(4) . . ? 
C49 C48 C50 118.9(4) . . ? 
C48 C49 C44 120.0 . . ? 
C56 C55 C60 120.0 . . ? 
C56 C55 C46 120.4(3) . . ? 
C60 C55 C46 118.9(4) . . ? 
C55 C56 C57 120.0 . . ? 
C55 C56 C65 119.5(4) . . ? 
C57 C56 C65 120.3(4) . . ? 
C58 C57 C56 120.0 . . ? 
C58 C57 C66 116.6(4) . . ? 
C56 C57 C66 123.3(4) . . ? 
C57 C58 C59 120.0 . . ? 
C60 C59 C58 120.0 . . ? 
C60 C59 C61 120.4(4) . . ? 
C58 C59 C61 118.7(4) . . ? 
O12 C60 C59 123.7(4) . . ? 
O12 C60 C55 116.1(4) . . ? 
C59 C60 C55 120.0 . . ? 
C62 C61 C63 104.9(10) . . ? 
C62 C61 C59 116.0(7) . . ? 
C63 C61 C59 114.8(9) . . ? 
C62 C61 C64 103.6(12) . . ? 
C63 C61 C64 106.4(11) . . ? 
C59 C61 C64 110.2(10) . . ? 
C67 C66 C71 120.0 . . ? 
C67 C66 C57 120.8(4) . . ? 
C71 C66 C57 119.2(4) . . ? 
C68 C67 C66 120.0 . . ? 
C67 C68 C69 120.0 . . ? 
C68 C69 C70 120.0 . . ? 
C68 C69 C72 120.2(4) . . ? 
C70 C69 C72 119.7(4) . . ? 
C71 C70 C69 120.0 . . ? 
C70 C71 C66 120.0 . . ? 
O15 C72 O16 119.6(7) . . ? 
O15 C72 C69 121.1(6) . . ? 
O16 C72 C69 119.3(6) . . ? 
O15 C72 Mn1 48.5(4) . 7_457 ? 
O16 C72 Mn1 71.4(4) . 7_457 ? 
C69 C72 Mn1 168.6(6) . 7_457 ? 
 
_diffrn_measured_fraction_theta_max    0.993 
_diffrn_reflns_theta_full              60.00 
_diffrn_measured_fraction_theta_full   0.993 
_refine_diff_density_max    1.100 
_refine_diff_density_min   -0.664 
_refine_diff_density_rms    0.086 

#===END
data_1-Ti 
 
_audit_creation_method            SHELXL-97 
_chemical_name_systematic 
; 
 ? 
; 
_chemical_name_common             ? 
_chemical_melting_point           ? 
_chemical_formula_moiety          ? 
_chemical_formula_sum 
 'C78 H82 O26 P2 Ti3' 
_chemical_formula_weight          1641.08 
 
loop_ 
 _atom_type_symbol 
 _atom_type_description 
 _atom_type_scat_dispersion_real 
 _atom_type_scat_dispersion_imag 
 _atom_type_scat_source 
 'C'  'C'   0.0033   0.0016 
 'International Tables Vol C Tables 4.2.6.8 and 6.1.1.4' 
 'H'  'H'   0.0000   0.0000 
 'International Tables Vol C Tables 4.2.6.8 and 6.1.1.4' 
 'O'  'O'   0.0106   0.0060 
 'International Tables Vol C Tables 4.2.6.8 and 6.1.1.4' 
 'P'  'P'   0.1023   0.0942 
 'International Tables Vol C Tables 4.2.6.8 and 6.1.1.4' 
 'Ti'  'Ti'   0.2776   0.4457 
 'International Tables Vol C Tables 4.2.6.8 and 6.1.1.4' 
 
_symmetry_cell_setting           orthorhombic
_symmetry_space_group_name_H-M   C222(1) 
 
loop_ 
 _symmetry_equiv_pos_as_xyz 
 'x, y, z' 
 '-x, -y, z+1/2' 
 'x, -y, -z' 
 '-x, y, -z+1/2' 
 'x+1/2, y+1/2, z' 
 '-x+1/2, -y+1/2, z+1/2' 
 'x+1/2, -y+1/2, -z' 
 '-x+1/2, y+1/2, -z+1/2' 
 
_cell_length_a                    27.341(9) 
_cell_length_b                    29.274(11) 
_cell_length_c                    29.662(10) 
_cell_angle_alpha                 90.00 
_cell_angle_beta                  90.00 
_cell_angle_gamma                 90.00 
_cell_volume                      23741(14) 
_cell_formula_units_Z             8 
_cell_measurement_temperature     123(2) 
_cell_measurement_reflns_used    20885 
_cell_measurement_theta_min       1.02 
_cell_measurement_theta_max       25 
 
_exptl_crystal_description        block 
_exptl_crystal_colour             ? 
_exptl_crystal_size_max           0.08 
_exptl_crystal_size_mid           0.08 
_exptl_crystal_size_min           0.06 
_exptl_crystal_density_meas       ? 
_exptl_crystal_density_diffrn     0.918 
_exptl_crystal_density_method     'not measured' 
_exptl_crystal_F_000              6832 
_exptl_absorpt_coefficient_mu     0.276 
_exptl_absorpt_correction_type    ? 
_exptl_absorpt_correction_T_min   0.978 
_exptl_absorpt_correction_T_max   0.984 
_exptl_absorpt_process_details    'SADABS (Sheldrick, 1996)'
 
_exptl_special_details 
; 
 ? 
; 
 
_diffrn_ambient_temperature       123(2) 
_diffrn_radiation_wavelength      0.71073 
_diffrn_radiation_type            MoK\a 
_diffrn_radiation_source          'fine-focus sealed tube' 
_diffrn_radiation_monochromator   graphite 
_diffrn_measurement_device_type    'Bruker SMART CCD area-detector' 
_diffrn_measurement_method        ? 
_diffrn_detector_area_resol_mean  ? 
_diffrn_standards_number          ? 
_diffrn_standards_interval_count  ? 
_diffrn_standards_interval_time   ? 
_diffrn_standards_decay_%         ? 
_diffrn_reflns_number             67695 
_diffrn_reflns_av_R_equivalents   0.1818 
_diffrn_reflns_av_sigmaI/netI     0.2615 
_diffrn_reflns_limit_h_min        -32 
_diffrn_reflns_limit_h_max        22 
_diffrn_reflns_limit_k_min        -28 
_diffrn_reflns_limit_k_max        34 
_diffrn_reflns_limit_l_min        -35 
_diffrn_reflns_limit_l_max        35 
_diffrn_reflns_theta_min          1.02 
_diffrn_reflns_theta_max          25.00 
_reflns_number_total              20885 
_reflns_number_gt                 6479 
_reflns_threshold_expression      >2sigma(I) 
 
_computing_data_collection        'SMART (Bruker, 1997)' 
_computing_cell_refinement        'SAINT (Bruker, 1999)'
_computing_data_reduction          SAINT 
_computing_structure_solution     'SHELXS-97 (Sheldrick, 1990)' 
_computing_structure_refinement   'SHELXL-97 (Sheldrick, 1997)' 
_computing_molecular_graphics     'SHELXTL-PLUS (Sheldrick, 1990)' 
_computing_publication_material    SHELXL-97
 
_refine_special_details 
; 
 Refinement of F^2^ against ALL reflections.  The weighted R-factor wR and 
 goodness of fit S are based on F^2^, conventional R-factors R are based 
 on F, with F set to zero for negative F^2^. The threshold expression of 
 F^2^ > 2sigma(F^2^) is used only for calculating R-factors(gt) etc. and is 
 not relevant to the choice of reflections for refinement.  R-factors based 
 on F^2^ are statistically about twice as large as those based on F, and R- 
 factors based on ALL data will be even larger.

CheckCIF Alert and Discussion:

PLAT602_ALERT_2_A VERY LARGE Solvent Accessible VOID(S) in Structure  
  
Discussion: The voids contain disordered solvent at partial occupancy. 
but only part of them could be modeled in the difference map.
So missing solvent gust molecules in the model resulting
in apparent large structural voids. 
; 
 
_refine_ls_structure_factor_coef  Fsqd  
_refine_ls_matrix_type            full 
_refine_ls_weighting_scheme       calc  
_refine_ls_weighting_details 
 'calc w=1/[\s^2^(Fo^2^)+(0.0020P)^2^+0.0000P] where P=(Fo^2^+2Fc^2^)/3' 
_atom_sites_solution_primary      direct 
_atom_sites_solution_secondary    difmap 
_atom_sites_solution_hydrogens    geom 
_refine_ls_hydrogen_treatment     constr 
_refine_ls_extinction_method      none 
_refine_ls_extinction_coef        ? 
_refine_ls_abs_structure_details 
 'Flack H D (1983), Acta Cryst. A39, 876-881' 
_refine_ls_abs_structure_Flack    -0.27(4) 
_refine_ls_number_reflns          20885 
_refine_ls_number_parameters      797 
_refine_ls_number_restraints      46 
_refine_ls_R_factor_all           0.2133 
_refine_ls_R_factor_gt            0.0941 
_refine_ls_wR_factor_ref          0.2130 
_refine_ls_wR_factor_gt           0.1863 
_refine_ls_goodness_of_fit_ref    1.020 
_refine_ls_restrained_S_all       1.030 
_refine_ls_shift/su_max           0.000 
_refine_ls_shift/su_mean          0.000 
 
loop_ 
 _atom_site_label 
 _atom_site_type_symbol 
 _atom_site_fract_x 
 _atom_site_fract_y 
 _atom_site_fract_z 
 _atom_site_U_iso_or_equiv 
 _atom_site_adp_type 
 _atom_site_occupancy 
 _atom_site_symmetry_multiplicity 
 _atom_site_calc_flag 
 _atom_site_refinement_flags 
 _atom_site_disorder_assembly 
 _atom_site_disorder_group 
Ti1 Ti 0.80229(5) 0.19687(5) 0.24757(4) 0.0480(4) Uani 1 1 d . . . 
Ti2 Ti 0.73201(8) 0.20978(6) 0.13188(5) 0.0962(7) Uani 1 1 d . . . 
Ti3 Ti 0.72300(6) 0.27810(5) 0.01311(4) 0.0462(4) Uani 1 1 d . . . 
P1 P 0.76835(16) 0.11124(11) 0.18954(9) 0.0981(10) Uani 1 1 d . . . 
P2 P 0.62871(15) 0.24222(15) 0.06871(10) 0.1102(12) Uani 1 1 d . . . 
O1 O 0.7621(4) -0.1678(2) 0.4526(2) 0.130(3) Uani 1 1 d . . . 
O2 O 0.7524(3) -0.2182(3) 0.3979(2) 0.102(2) Uani 1 1 d . . . 
O3 O 0.7241(3) 0.0798(2) 0.1987(2) 0.110(2) Uani 1 1 d . . . 
O4 O 0.8129(3) 0.0764(2) 0.18256(18) 0.082(2) Uani 1 1 d . . . 
O5 O 0.7836(3) 0.1370(3) 0.2334(2) 0.135(3) Uani 1 1 d . . . 
O6 O 0.7552(3) 0.1370(2) 0.14908(19) 0.120(3) Uani 1 1 d . . . 
O7 O 0.7665(3) -0.2298(2) 0.0013(2) 0.112(3) Uani 1 1 d . . . 
O8 O 0.7528(3) -0.1846(2) -0.05913(17) 0.121(3) Uani 1 1 d . . . 
O9 O 0.2528(3) 0.2352(2) 0.23531(19) 0.112(3) Uani 1 1 d . . . 
O10 O 0.2963(3) 0.2192(2) 0.29513(19) 0.104(2) Uani 1 1 d . . . 
O11 O 0.5956(3) 0.2867(3) 0.0775(2) 0.094(2) Uani 1 1 d . . . 
O12 O 0.5916(3) 0.2012(3) 0.0592(2) 0.105(2) Uani 1 1 d . . . 
O13 O 0.6589(3) 0.2564(3) 0.0279(2) 0.113(2) Uani 1 1 d . . . 
O14 O 0.6561(3) 0.2240(3) 0.11005(19) 0.127(3) Uani 1 1 d . . . 
O15 O 0.3667(3) 0.2825(4) -0.2180(3) 0.157(4) Uani 1 1 d . . . 
O16 O 0.3061(3) 0.2728(3) -0.1696(2) 0.105(2) Uani 1 1 d . . . 
O17 O 0.8353(3) 0.1877(3) 0.30796(18) 0.156(3) Uani 1 1 d . . . 
C1 C 0.7531(5) -0.1779(5) 0.4111(4) 0.101(4) Uani 1 1 d . . . 
C2 C 0.7474(3) -0.1411(2) 0.3785(2) 0.092(4) Uani 1 1 d G . . 
C3 C 0.7360(3) -0.1515(2) 0.3340(3) 0.148(6) Uani 1 1 d G . . 
H3A H 0.7296 -0.1815 0.3257 0.177 Uiso 1 1 calc R . . 
C4 C 0.7342(3) -0.1169(3) 0.30188(18) 0.137(5) Uani 1 1 d G . . 
H4A H 0.7265 -0.1239 0.2721 0.164 Uiso 1 1 calc R . . 
C5 C 0.7437(3) -0.0720(3) 0.3143(3) 0.110(4) Uani 1 1 d G . . 
C6 C 0.7550(3) -0.0616(2) 0.3588(3) 0.153(6) Uani 1 1 d G . . 
H6A H 0.7614 -0.0316 0.3671 0.183 Uiso 1 1 calc R . . 
C7 C 0.7569(3) -0.0961(3) 0.39090(19) 0.131(5) Uani 1 1 d G . . 
H7A H 0.7645 -0.0892 0.4207 0.157 Uiso 1 1 calc R . . 
C14 C 0.6664(6) 0.0767(5) 0.2816(5) 0.179(8) Uani 1 1 d D . . 
C8 C 0.7351(4) -0.0349(3) 0.2802(3) 0.205(10) Uani 1 1 d G . . 
C9 C 0.7597(4) -0.0317(3) 0.2394(3) 0.145(6) Uani 1 1 d G . . 
C10 C 0.7543(3) 0.0069(4) 0.2126(2) 0.117(5) Uani 1 1 d G . . 
C11 C 0.7243(4) 0.0425(3) 0.2267(3) 0.116(4) Uani 1 1 d G . . 
C12 C 0.6996(4) 0.0393(3) 0.2676(3) 0.150(6) Uani 1 1 d GD . . 
C13 C 0.7050(4) 0.0007(4) 0.2943(2) 0.226(11) Uani 1 1 d G . . 
H13A H 0.6885 -0.0014 0.3217 0.271 Uiso 1 1 calc R . . 
C15 C 0.6362(7) 0.0639(4) 0.3223(5) 0.263(12) Uani 1 1 d D . . 
H15A H 0.6140 0.0884 0.3293 0.395 Uiso 1 1 calc R . . 
H15B H 0.6575 0.0587 0.3476 0.395 Uiso 1 1 calc R . . 
H15C H 0.6180 0.0367 0.3160 0.395 Uiso 1 1 calc R . . 
C16 C 0.6907(8) 0.1197(6) 0.2968(7) 0.309(16) Uani 1 1 d D . . 
H16A H 0.7117 0.1308 0.2732 0.464 Uiso 1 1 calc R . . 
H16B H 0.7099 0.1136 0.3233 0.464 Uiso 1 1 calc R . . 
H16C H 0.6663 0.1422 0.3036 0.464 Uiso 1 1 calc R . . 
C17 C 0.6299(8) 0.0951(10) 0.2493(7) 0.41(2) Uani 1 1 d D . . 
H17A H 0.6463 0.1055 0.2226 0.617 Uiso 1 1 calc R . . 
H17B H 0.6127 0.1201 0.2630 0.617 Uiso 1 1 calc R . . 
H17C H 0.6071 0.0715 0.2415 0.617 Uiso 1 1 calc R . . 
C18 C 0.8008(6) -0.0636(4) 0.2317(3) 0.161(6) Uani 1 1 d . . . 
H18A H 0.7988 -0.0884 0.2528 0.241 Uiso 1 1 calc R . . 
H18B H 0.8312 -0.0477 0.2356 0.241 Uiso 1 1 calc R . . 
H18C H 0.7990 -0.0754 0.2015 0.241 Uiso 1 1 calc R . . 
C19 C 0.7762(3) 0.0064(3) 0.1645(2) 0.118(4) Uani 1 1 d G . . 
C20 C 0.7687(3) -0.0310(3) 0.1365(3) 0.093(3) Uani 1 1 d G . . 
C21 C 0.7941(3) -0.0345(2) 0.0961(3) 0.096(4) Uani 1 1 d G . . 
C22 C 0.8270(3) -0.0006(3) 0.0837(2) 0.128(5) Uani 1 1 d G . . 
H22A H 0.8441 -0.0029 0.0566 0.154 Uiso 1 1 calc R . . 
C23 C 0.8345(3) 0.0368(3) 0.1117(3) 0.090(3) Uani 1 1 d GD . . 
C24 C 0.8091(3) 0.0403(3) 0.1521(2) 0.105(4) Uani 1 1 d G . . 
C25 C 0.8760(5) 0.0699(4) 0.1025(4) 0.109(5) Uani 1 1 d D . . 
C26 C 0.9140(5) 0.0688(5) 0.1409(6) 0.191(7) Uani 1 1 d D . . 
H26A H 0.9402 0.0895 0.1340 0.287 Uiso 1 1 calc R . . 
H26B H 0.9267 0.0384 0.1440 0.287 Uiso 1 1 calc R . . 
H26C H 0.8987 0.0780 0.1686 0.287 Uiso 1 1 calc R . . 
C27 C 0.9034(7) 0.0560(4) 0.0588(6) 0.257(12) Uani 1 1 d D . . 
H27A H 0.8808 0.0558 0.0339 0.386 Uiso 1 1 calc R . . 
H27B H 0.9171 0.0260 0.0624 0.386 Uiso 1 1 calc R . . 
H27C H 0.9291 0.0775 0.0529 0.386 Uiso 1 1 calc R . . 
C28 C 0.8604(5) 0.1202(6) 0.0993(3) 0.184(8) Uani 1 1 d D . . 
H28A H 0.8372 0.1237 0.0754 0.276 Uiso 1 1 calc R . . 
H28B H 0.8886 0.1388 0.0934 0.276 Uiso 1 1 calc R . . 
H28C H 0.8458 0.1294 0.1273 0.276 Uiso 1 1 calc R . . 
C29 C 0.7270(6) -0.0645(4) 0.1445(3) 0.143(5) Uani 1 1 d . . . 
H29A H 0.7124 -0.0584 0.1733 0.215 Uiso 1 1 calc R . . 
H29B H 0.7395 -0.0951 0.1441 0.215 Uiso 1 1 calc R . . 
H29C H 0.7029 -0.0610 0.1213 0.215 Uiso 1 1 calc R . . 
C30 C 0.7859(3) -0.0747(2) 0.0654(3) 0.104(4) Uani 1 1 d G . . 
C31 C 0.7661(3) -0.0699(2) 0.0224(3) 0.109(4) Uani 1 1 d G . . 
H31A H 0.7564 -0.0413 0.0122 0.131 Uiso 1 1 calc R . . 
C32 C 0.7609(3) -0.1080(3) -0.00520(19) 0.116(4) Uani 1 1 d G . . 
H32A H 0.7477 -0.1048 -0.0339 0.139 Uiso 1 1 calc R . . 
C33 C 0.7755(3) -0.1507(2) 0.0101(2) 0.082(3) Uani 1 1 d G . . 
C34 C 0.7953(3) -0.1555(2) 0.0530(2) 0.127(5) Uani 1 1 d G . . 
H34A H 0.8051 -0.1841 0.0632 0.152 Uiso 1 1 calc R . . 
C35 C 0.8005(3) -0.1174(3) 0.08063(18) 0.153(6) Uani 1 1 d G . . 
H35A H 0.8137 -0.1206 0.1093 0.184 Uiso 1 1 calc R . . 
C36 C 0.7652(4) -0.1924(4) -0.0176(3) 0.083(3) Uani 1 1 d . . . 
C37 C 0.2924(5) 0.2310(5) 0.2549(4) 0.126(5) Uani 1 1 d . . . 
C38 C 0.3385(3) 0.2457(3) 0.2308(3) 0.109(4) Uani 1 1 d G . . 
C39 C 0.3347(3) 0.2677(3) 0.1893(3) 0.136(5) Uani 1 1 d G . . 
H39A H 0.3044 0.2777 0.1791 0.164 Uiso 1 1 calc R . . 
C40 C 0.3762(4) 0.2746(3) 0.1632(2) 0.155(6) Uani 1 1 d G . . 
H40A H 0.3737 0.2893 0.1355 0.186 Uiso 1 1 calc R . . 
C41 C 0.4215(3) 0.2596(3) 0.1785(2) 0.112(4) Uani 1 1 d G . . 
C42 C 0.4253(3) 0.2377(2) 0.2199(2) 0.096(4) Uani 1 1 d G . . 
H42A H 0.4556 0.2277 0.2301 0.115 Uiso 1 1 calc R . . 
C43 C 0.3838(3) 0.2308(2) 0.24604(19) 0.145(5) Uani 1 1 d G . . 
H43A H 0.3863 0.2161 0.2738 0.174 Uiso 1 1 calc R . . 
C50 C 0.5816(6) 0.3386(5) 0.1592(4) 0.138(6) Uani 1 1 d D . . 
C44 C 0.4671(3) 0.2663(3) 0.1498(3) 0.111(4) Uani 1 1 d G . . 
C45 C 0.4757(3) 0.2447(3) 0.1088(3) 0.106(4) Uani 1 1 d G . . 
C46 C 0.5188(4) 0.2530(3) 0.0854(2) 0.101(4) Uani 1 1 d G . . 
C47 C 0.5534(3) 0.2829(3) 0.1030(2) 0.088(3) Uani 1 1 d G . . 
C48 C 0.5448(3) 0.3045(3) 0.1440(2) 0.125(5) Uani 1 1 d GD . . 
C49 C 0.5017(3) 0.2962(3) 0.16740(19) 0.130(5) Uani 1 1 d G . . 
H49A H 0.4959 0.3106 0.1948 0.156 Uiso 1 1 calc R . . 
C51 C 0.5885(6) 0.3754(5) 0.1247(6) 0.193(8) Uani 1 1 d D . . 
H51A H 0.5574 0.3885 0.1172 0.290 Uiso 1 1 calc R . . 
H51B H 0.6031 0.3626 0.0981 0.290 Uiso 1 1 calc R . . 
H51C H 0.6096 0.3986 0.1367 0.290 Uiso 1 1 calc R . . 
C52 C 0.6317(6) 0.3209(4) 0.1698(4) 0.134(5) Uani 1 1 d D . . 
H52A H 0.6524 0.3459 0.1786 0.201 Uiso 1 1 calc R . . 
H52B H 0.6451 0.3063 0.1436 0.201 Uiso 1 1 calc R . . 
H52C H 0.6297 0.2993 0.1941 0.201 Uiso 1 1 calc R . . 
C53 C 0.5669(5) 0.3581(4) 0.2032(4) 0.170(7) Uani 1 1 d D . . 
H53A H 0.5354 0.3723 0.2004 0.254 Uiso 1 1 calc R . . 
H53B H 0.5906 0.3804 0.2125 0.254 Uiso 1 1 calc R . . 
H53C H 0.5652 0.3341 0.2253 0.254 Uiso 1 1 calc R . . 
C54 C 0.4344(5) 0.2102(5) 0.0959(4) 0.155(6) Uani 1 1 d . . . 
H54A H 0.4421 0.1962 0.0675 0.232 Uiso 1 1 calc R . . 
H54B H 0.4038 0.2260 0.0935 0.232 Uiso 1 1 calc R . . 
H54C H 0.4320 0.1870 0.1187 0.232 Uiso 1 1 calc R . . 
C55 C 0.5194(3) 0.2384(3) 0.0359(2) 0.104(4) Uani 1 1 d G . . 
C56 C 0.4838(3) 0.2493(3) 0.0042(3) 0.108(4) Uani 1 1 d G . . 
C57 C 0.4854(3) 0.2297(3) -0.0385(2) 0.116(4) Uani 1 1 d GU . . 
C58 C 0.5225(4) 0.1993(3) -0.0495(2) 0.228(10) Uani 1 1 d GU . . 
H58A H 0.5236 0.1862 -0.0781 0.274 Uiso 1 1 calc R . . 
C59 C 0.5581(3) 0.1884(3) -0.0178(3) 0.138(5) Uani 1 1 d GD . . 
C60 C 0.5566(3) 0.2079(3) 0.0249(3) 0.129(5) Uani 1 1 d G . . 
C61 C 0.5881(6) 0.1492(5) -0.0355(6) 0.222(10) Uani 1 1 d D . . 
C62 C 0.5771(10) 0.1126(8) -0.0690(7) 0.380(14) Uani 1 1 d D . . 
H62A H 0.5461 0.0989 -0.0619 0.570 Uiso 1 1 calc R . . 
H62B H 0.6022 0.0898 -0.0679 0.570 Uiso 1 1 calc R . . 
H62C H 0.5758 0.1256 -0.0987 0.570 Uiso 1 1 calc R . . 
C63 C 0.6381(8) 0.1724(7) -0.0453(7) 0.380(14) Uani 1 1 d D . . 
H63A H 0.6333 0.1976 -0.0656 0.570 Uiso 1 1 calc R . . 
H63B H 0.6598 0.1505 -0.0589 0.570 Uiso 1 1 calc R . . 
H63C H 0.6520 0.1832 -0.0176 0.570 Uiso 1 1 calc R . . 
C64 C 0.5997(9) 0.1136(7) -0.0001(7) 0.380(14) Uani 1 1 d D . . 
H64A H 0.5701 0.0989 0.0092 0.570 Uiso 1 1 calc R . . 
H64B H 0.6148 0.1280 0.0254 0.570 Uiso 1 1 calc R . . 
H64C H 0.6216 0.0913 -0.0126 0.570 Uiso 1 1 calc R . . 
C65 C 0.4481(5) 0.2924(4) 0.0162(4) 0.153(6) Uani 1 1 d . . . 
H65A H 0.4248 0.2966 -0.0077 0.229 Uiso 1 1 calc R . . 
H65B H 0.4674 0.3196 0.0195 0.229 Uiso 1 1 calc R . . 
H65C H 0.4310 0.2864 0.0439 0.229 Uiso 1 1 calc R . . 
C66 C 0.4537(3) 0.2404(3) -0.0761(3) 0.129(5) Uani 1 1 d G . . 
C67 C 0.4708(3) 0.2538(4) -0.1181(4) 0.201(9) Uani 1 1 d G . . 
H67A H 0.5043 0.2554 -0.1235 0.241 Uiso 1 1 calc R . . 
C68 C 0.4380(4) 0.2647(3) -0.1522(2) 0.178(7) Uani 1 1 d G . . 
H68A H 0.4495 0.2737 -0.1804 0.213 Uiso 1 1 calc R . . 
C69 C 0.3880(3) 0.2622(3) -0.1443(2) 0.140(6) Uani 1 1 d G . . 
C70 C 0.3708(3) 0.2488(3) -0.1022(3) 0.121(4) Uani 1 1 d G . . 
H70A H 0.3373 0.2472 -0.0969 0.146 Uiso 1 1 calc R . . 
C71 C 0.4036(4) 0.2379(3) -0.0681(2) 0.178(7) Uani 1 1 d G . . 
H71A H 0.3921 0.2289 -0.0399 0.214 Uiso 1 1 calc R . . 
C72 C 0.3490(6) 0.2725(6) -0.1785(4) 0.136(6) Uani 1 1 d . . . 
O18 O 0.7046(4) 0.3083(3) -0.0438(2) 0.164(4) Uani 1 1 d D . . 
O19 O 0.6921(5) 0.3347(4) -0.1090(3) 0.233(6) Uani 1 1 d D . . 
C73 C 0.7183(6) 0.3106(5) -0.0846(5) 0.158 Uani 1 1 d D . . 
C74 C 0.7600(6) 0.2788(5) -0.1007(5) 0.195 Uani 1 1 d D . . 
H74A H 0.7664 0.2843 -0.1321 0.292 Uiso 1 1 calc R . . 
H74B H 0.7505 0.2476 -0.0966 0.292 Uiso 1 1 calc R . . 
H74C H 0.7891 0.2850 -0.0836 0.292 Uiso 1 1 calc R . . 
O22 O 0.5698(4) 0.1229(4) 0.1353(4) 0.215 Uiso 1 1 d D . . 
O23 O 0.5150(4) 0.1103(3) 0.1887(4) 0.222 Uiso 1 1 d D . . 
C77 C 0.5373(6) 0.1004(5) 0.1531(5) 0.214 Uiso 1 1 d D . . 
C78 C 0.5241(6) 0.0572(5) 0.1302(5) 0.223 Uiso 1 1 d D . . 
O24 O 0.5934(5) 0.3404(4) 0.9480(4) 0.220 Uiso 1 1 d . . . 
O25 O 0.4201(5) 0.2602(4) 0.6966(4) 0.233 Uiso 1 1 d . . . 
O26 O 0.8851(4) 0.0376(4) 0.2940(4) 0.215 Uiso 1 1 d . . . 
O20 O 0.7064(4) 0.9156(4) 0.4990(4) 0.218 Uiso 1 1 d D . . 
C75 C 0.7201(8) 0.9430(6) 0.5319(6) 0.242 Uiso 1 1 d D . . 
C76 C 0.7616(7) 0.9772(5) 0.5162(6) 0.247 Uiso 1 1 d D . . 
O21 O 0.7181(15) 0.9389(12) 0.5753(6) 0.75(3) Uiso 1 1 d D . . 
 
loop_ 
 _atom_site_aniso_label 
 _atom_site_aniso_U_11 
 _atom_site_aniso_U_22 
 _atom_site_aniso_U_33 
 _atom_site_aniso_U_23 
 _atom_site_aniso_U_13 
 _atom_site_aniso_U_12 
Ti1 0.0461(9) 0.0882(11) 0.0098(6) -0.0045(7) 0.0002(7) 0.0010(9) 
Ti2 0.1206(18) 0.1236(17) 0.0445(9) -0.0015(10) 0.0053(11) 0.0086(14) 
Ti3 0.0711(11) 0.0586(9) 0.0088(5) -0.0006(6) 0.0054(7) 0.0048(9) 
P1 0.141(3) 0.101(3) 0.0522(17) 0.0055(16) 0.000(2) 0.001(3) 
P2 0.110(3) 0.173(4) 0.0480(17) 0.0099(19) -0.011(2) -0.002(3) 
O1 0.214(10) 0.109(6) 0.069(5) 0.006(4) 0.016(6) 0.031(6) 
O2 0.141(7) 0.102(6) 0.063(4) -0.005(4) 0.007(4) 0.017(5) 
O3 0.150(7) 0.102(6) 0.079(5) 0.035(4) -0.025(5) -0.030(6) 
O4 0.105(6) 0.096(5) 0.046(4) -0.010(3) -0.018(4) -0.018(5) 
O5 0.169(8) 0.190(8) 0.046(4) 0.018(4) 0.006(5) 0.028(7) 
O6 0.182(8) 0.128(6) 0.049(4) 0.007(4) -0.005(5) 0.053(5) 
O7 0.162(8) 0.110(6) 0.064(4) 0.017(4) -0.012(5) 0.017(6) 
O8 0.207(9) 0.132(6) 0.023(3) -0.019(3) 0.000(4) 0.006(6) 
O9 0.145(7) 0.156(7) 0.034(3) 0.004(4) -0.001(4) -0.039(6) 
O10 0.112(6) 0.162(6) 0.038(3) 0.005(4) 0.007(4) -0.027(5) 
O11 0.059(5) 0.148(7) 0.075(5) 0.012(4) 0.003(4) -0.002(5) 
O12 0.073(5) 0.151(7) 0.092(5) 0.017(5) -0.033(4) 0.025(5) 
O13 0.099(6) 0.185(7) 0.056(4) 0.018(4) -0.022(4) -0.006(5) 
O14 0.123(6) 0.212(8) 0.047(4) 0.038(5) -0.012(4) 0.027(6) 
O15 0.081(6) 0.311(12) 0.080(5) 0.004(7) -0.007(5) 0.084(7) 
O16 0.116(6) 0.143(6) 0.056(4) 0.005(4) -0.001(5) 0.013(6) 
O17 0.188(8) 0.264(9) 0.016(3) -0.010(4) -0.026(4) 0.047(8) 
C1 0.124(11) 0.088(10) 0.092(9) -0.029(8) -0.005(8) 0.009(8) 
C2 0.139(11) 0.036(6) 0.099(9) 0.012(6) 0.021(8) -0.031(6) 
C3 0.273(18) 0.131(10) 0.039(6) 0.020(6) -0.005(9) 0.035(11) 
C4 0.207(15) 0.152(12) 0.051(7) -0.007(7) -0.040(9) 0.063(12) 
C5 0.165(12) 0.102(9) 0.064(7) 0.032(7) -0.019(8) 0.007(9) 
C6 0.225(17) 0.135(11) 0.099(10) 0.043(9) 0.062(11) 0.050(11) 
C7 0.202(15) 0.147(12) 0.044(6) -0.004(7) 0.015(8) 0.010(11) 
C14 0.23(2) 0.22(2) 0.079(10) -0.029(11) 0.033(12) -0.101(18) 
C8 0.28(2) 0.24(2) 0.100(11) 0.002(12) 0.004(13) 0.172(17) 
C9 0.237(17) 0.142(12) 0.056(8) 0.016(7) 0.028(9) 0.119(12) 
C10 0.176(13) 0.125(11) 0.050(6) 0.014(7) 0.046(8) 0.008(9) 
C11 0.173(13) 0.095(10) 0.081(8) 0.009(7) -0.015(9) 0.046(9) 
C12 0.219(17) 0.148(13) 0.084(9) -0.005(9) 0.038(11) 0.069(12) 
C13 0.39(3) 0.210(18) 0.080(10) 0.082(11) -0.124(15) -0.13(2) 
C15 0.48(3) 0.093(11) 0.218(18) 0.001(11) 0.17(2) 0.098(15) 
C16 0.41(4) 0.191(18) 0.33(3) -0.046(19) 0.27(3) -0.01(2) 
C17 0.30(3) 0.76(7) 0.18(2) -0.12(3) -0.04(2) 0.00(4) 
C18 0.29(2) 0.141(11) 0.055(7) 0.004(7) 0.017(10) -0.054(13) 
C19 0.146(13) 0.113(10) 0.096(9) 0.003(9) -0.074(10) 0.028(10) 
C20 0.112(10) 0.068(8) 0.098(9) 0.022(7) -0.009(8) -0.025(7) 
C21 0.111(10) 0.108(10) 0.069(7) 0.002(6) -0.005(7) -0.040(8) 
C22 0.163(13) 0.109(10) 0.113(10) -0.037(8) 0.046(9) -0.052(10) 
C23 0.081(9) 0.132(11) 0.057(7) 0.000(7) -0.012(7) 0.003(8) 
C24 0.154(12) 0.101(10) 0.060(7) 0.000(7) 0.003(8) -0.031(8) 
C25 0.165(15) 0.066(9) 0.096(9) -0.014(7) -0.007(10) -0.008(9) 
C26 0.119(13) 0.174(14) 0.28(2) -0.020(15) -0.001(15) -0.060(11) 
C27 0.33(2) 0.098(11) 0.34(2) -0.135(14) 0.19(2) -0.062(13) 
C28 0.180(15) 0.33(2) 0.039(6) -0.016(10) 0.007(8) -0.149(16) 
C29 0.236(17) 0.105(9) 0.089(8) 0.021(7) -0.053(11) 0.011(11) 
C30 0.151(12) 0.089(9) 0.072(8) -0.018(6) 0.005(8) -0.002(8) 
C31 0.162(12) 0.101(9) 0.065(7) 0.001(6) -0.024(8) 0.026(8) 
C32 0.153(12) 0.100(9) 0.094(8) 0.008(8) -0.050(9) -0.019(8) 
C33 0.135(10) 0.050(6) 0.061(6) 0.011(5) 0.003(7) 0.003(7) 
C34 0.181(14) 0.122(10) 0.078(8) 0.007(7) -0.055(9) 0.028(9) 
C35 0.252(18) 0.164(13) 0.044(6) -0.012(8) -0.066(9) -0.064(13) 
C36 0.088(8) 0.100(9) 0.062(7) -0.012(6) -0.033(6) 0.008(7) 
C37 0.091(10) 0.235(14) 0.053(7) 0.011(9) -0.036(8) -0.041(10) 
C38 0.114(11) 0.159(11) 0.054(7) 0.019(7) 0.007(8) -0.037(9) 
C39 0.135(12) 0.191(14) 0.083(9) 0.048(9) 0.019(9) -0.012(10) 
C40 0.104(11) 0.278(17) 0.082(9) 0.088(10) -0.016(9) -0.023(12) 
C41 0.088(10) 0.194(13) 0.054(7) -0.005(7) 0.025(7) 0.005(9) 
C42 0.113(10) 0.118(9) 0.056(6) 0.033(6) 0.032(7) 0.011(7) 
C43 0.091(9) 0.242(15) 0.103(10) -0.081(11) 0.038(10) -0.018(11) 
C50 0.201(19) 0.159(16) 0.054(8) 0.015(8) 0.029(10) -0.019(14) 
C44 0.089(10) 0.174(12) 0.069(8) 0.008(8) -0.048(8) -0.007(9) 
C45 0.114(11) 0.148(11) 0.055(7) -0.009(7) -0.004(7) -0.033(9) 
C46 0.135(12) 0.108(9) 0.061(7) 0.003(6) 0.029(8) -0.009(8) 
C47 0.072(8) 0.137(10) 0.056(6) -0.007(7) -0.024(7) -0.011(8) 
C48 0.224(17) 0.089(9) 0.062(7) -0.022(7) 0.014(9) -0.035(10) 
C49 0.086(9) 0.256(15) 0.047(6) 0.011(8) 0.003(7) -0.055(11) 
C51 0.183(17) 0.137(14) 0.26(2) -0.024(13) -0.072(16) -0.003(11) 
C52 0.165(15) 0.146(12) 0.092(9) -0.044(8) 0.016(10) -0.020(11) 
C53 0.207(16) 0.175(14) 0.126(12) -0.068(10) 0.073(12) -0.075(12) 
C54 0.163(13) 0.230(16) 0.071(8) -0.003(9) -0.020(8) -0.047(12) 
C55 0.093(10) 0.175(12) 0.045(6) -0.015(7) -0.024(6) 0.031(8) 
C56 0.094(10) 0.135(9) 0.095(8) 0.005(7) -0.027(8) 0.016(8) 
C57 0.118(8) 0.178(8) 0.053(5) -0.027(6) -0.029(6) 0.011(6) 
C58 0.29(2) 0.35(2) 0.051(7) -0.029(10) -0.067(10) 0.195(16) 
C59 0.083(10) 0.218(15) 0.112(11) -0.059(11) -0.013(9) 0.077(10) 
C60 0.093(10) 0.209(15) 0.084(9) 0.032(9) -0.023(8) 0.051(10) 
C61 0.128(15) 0.27(2) 0.26(2) 0.156(19) 0.029(16) 0.038(16) 
C62 0.44(3) 0.44(3) 0.258(18) -0.246(17) -0.159(18) 0.27(2) 
C63 0.44(3) 0.44(3) 0.258(18) -0.246(17) -0.159(18) 0.27(2) 
C64 0.44(3) 0.44(3) 0.258(18) -0.246(17) -0.159(18) 0.27(2) 
C65 0.154(12) 0.223(15) 0.081(8) -0.019(9) -0.058(8) 0.092(11) 
C66 0.040(8) 0.211(14) 0.136(13) -0.009(10) -0.039(9) 0.022(9) 
C67 0.140(14) 0.42(3) 0.048(7) 0.016(11) -0.058(9) -0.045(15) 
C68 0.095(11) 0.37(2) 0.071(9) -0.060(11) 0.014(9) -0.015(14) 
C69 0.117(12) 0.280(17) 0.021(6) 0.007(8) -0.006(7) -0.025(11) 
C70 0.070(9) 0.201(13) 0.093(9) -0.006(9) -0.016(8) -0.008(9) 
C71 0.141(15) 0.32(2) 0.070(8) 0.027(11) -0.059(10) -0.027(14) 
C72 0.124(13) 0.229(16) 0.056(8) -0.012(9) 0.053(9) 0.038(13) 
O18 0.269(11) 0.183(7) 0.039(4) 0.043(4) 0.005(6) -0.006(8) 
O19 0.322(15) 0.307(13) 0.069(6) -0.009(6) -0.008(8) 0.179(12) 
C73 0.158 0.158 0.158 0.000 0.000 0.000 
C74 0.195 0.195 0.195 0.000 0.000 0.000 
 
_geom_special_details 
; 
 All esds (except the esd in the dihedral angle between two l.s. planes) 
 are estimated using the full covariance matrix.  The cell esds are taken 
 into account individually in the estimation of esds in distances, angles 
 and torsion angles; correlations between esds in cell parameters are only 
 used when they are defined by crystal symmetry.  An approximate (isotropic) 
 treatment of cell esds is used for estimating esds involving l.s. planes. 
; 
 
loop_ 
 _geom_bond_atom_site_label_1 
 _geom_bond_atom_site_label_2 
 _geom_bond_distance 
 _geom_bond_site_symmetry_2 
 _geom_bond_publ_flag 
Ti1 O5 1.874(8) . ? 
Ti1 O9 1.945(8) 4_655 ? 
Ti1 O17 2.023(6) . ? 
Ti1 O15 2.057(7) 7 ? 
Ti1 O16 2.479(7) 7 ? 
Ti1 C72 2.576(15) 7 ? 
Ti2 O14 2.215(8) . ? 
Ti2 O6 2.280(6) . ? 
Ti2 O10 2.316(6) 4_655 ? 
Ti2 O2 2.326(8) 8_655 ? 
Ti2 O8 2.350(6) 3 ? 
Ti2 O16 2.370(9) 7 ? 
Ti3 O7 1.897(8) 3 ? 
Ti3 O13 1.915(8) . ? 
Ti3 O1 1.926(7) 8_655 ? 
Ti3 O18 1.970(6) . ? 
Ti3 C1 2.673(13) 8_655 ? 
P1 O6 1.462(6) . ? 
P1 O3 1.545(8) . ? 
P1 O5 1.560(8) . ? 
P1 O4 1.603(7) . ? 
P2 O13 1.522(7) . ? 
P2 O14 1.532(6) . ? 
P2 O12 1.596(8) . ? 
P2 O11 1.608(7) . ? 
O1 C1 1.291(11) . ? 
O1 Ti3 1.926(7) 8_645 ? 
O2 C1 1.242(11) . ? 
O2 Ti2 2.326(8) 8_645 ? 
O3 C11 1.374(8) . ? 
O4 C24 1.394(8) . ? 
O7 C36 1.229(10) . ? 
O7 Ti3 1.897(8) 3 ? 
O8 C36 1.297(10) . ? 
O8 Ti2 2.350(6) 3 ? 
O9 C37 1.236(11) . ? 
O9 Ti1 1.945(8) 4_655 ? 
O10 C37 1.245(11) . ? 
O10 Ti2 2.316(6) 4_655 ? 
O11 C47 1.385(8) . ? 
O12 C60 1.411(8) . ? 
O15 C72 1.300(13) . ? 
O15 Ti1 2.057(7) 7_455 ? 
O16 C72 1.202(13) . ? 
O16 Ti2 2.370(9) 7_455 ? 
O16 Ti1 2.479(7) 7_455 ? 
C1 C2 1.456(13) . ? 
C1 Ti3 2.673(13) 8_645 ? 
C2 C3 1.3900 . ? 
C2 C7 1.3900 . ? 
C3 C4 1.3900 . ? 
C4 C5 1.3900 . ? 
C5 C6 1.3900 . ? 
C5 C8 1.502(8) . ? 
C6 C7 1.3900 . ? 
C14 C12 1.482(12) . ? 
C14 C17 1.485(16) . ? 
C14 C16 1.491(15) . ? 
C14 C15 1.509(14) . ? 
C8 C9 1.3900 . ? 
C8 C13 1.3900 . ? 
C9 C10 1.3900 . ? 
C9 C18 1.478(15) . ? 
C10 C11 1.3900 . ? 
C10 C19 1.546(8) . ? 
C11 C12 1.3900 . ? 
C12 C13 1.3900 . ? 
C19 C20 1.3900 . ? 
C19 C24 1.3900 . ? 
C20 C21 1.3900 . ? 
C20 C29 1.521(14) . ? 
C21 C22 1.3900 . ? 
C21 C30 1.504(8) . ? 
C22 C23 1.3900 . ? 
C23 C24 1.3900 . ? 
C23 C25 1.516(10) . ? 
C25 C28 1.535(14) . ? 
C25 C26 1.541(13) . ? 
C25 C27 1.552(13) . ? 
C30 C31 1.3900 . ? 
C30 C35 1.3900 . ? 
C31 C32 1.3900 . ? 
C32 C33 1.3900 . ? 
C33 C34 1.3900 . ? 
C33 C36 1.498(10) . ? 
C34 C35 1.3900 . ? 
C37 C38 1.512(13) . ? 
C38 C39 1.3900 . ? 
C38 C43 1.3900 . ? 
C39 C40 1.3900 . ? 
C40 C41 1.3900 . ? 
C41 C42 1.3900 . ? 
C41 C44 1.520(9) . ? 
C42 C43 1.3900 . ? 
C50 C53 1.479(12) . ? 
C50 C48 1.487(13) . ? 
C50 C51 1.497(13) . ? 
C50 C52 1.498(13) . ? 
C44 C45 1.3900 . ? 
C44 C49 1.3900 . ? 
C45 C46 1.3900 . ? 
C45 C54 1.562(13) . ? 
C46 C47 1.3900 . ? 
C46 C55 1.531(8) . ? 
C47 C48 1.3900 . ? 
C48 C49 1.3900 . ? 
C55 C56 1.3900 . ? 
C55 C60 1.3900 . ? 
C56 C57 1.3900 . ? 
C56 C65 1.637(11) . ? 
C57 C58 1.3900 . ? 
C57 C66 1.446(8) . ? 
C58 C59 1.3900 . ? 
C59 C60 1.3900 . ? 
C59 C61 1.504(12) . ? 
C61 C62 1.491(15) . ? 
C61 C64 1.513(16) . ? 
C61 C63 1.552(17) . ? 
C66 C67 1.3900 . ? 
C66 C71 1.3900 . ? 
C67 C68 1.3900 . ? 
C68 C69 1.3900 . ? 
C69 C70 1.3900 . ? 
C69 C72 1.502(16) . ? 
C70 C71 1.3900 . ? 
C72 Ti1 2.576(15) 7_455 ? 
O18 C73 1.268(13) . ? 
O19 C73 1.238(13) . ? 
C73 C74 1.549(13) . ? 
O22 C77 1.224(13) . ? 
O23 C77 1.255(14) . ? 
C77 C78 1.478(14) . ? 
O20 C75 1.317(14) . ? 
C75 O21 1.294(18) . ? 
C75 C76 1.583(16) . ? 
C76 C76 1.64(3) 3_576 ? 
 
loop_ 
 _geom_angle_atom_site_label_1 
 _geom_angle_atom_site_label_2 
 _geom_angle_atom_site_label_3 
 _geom_angle 
 _geom_angle_site_symmetry_1 
 _geom_angle_site_symmetry_3 
 _geom_angle_publ_flag 
O5 Ti1 O9 112.7(4) . 4_655 ? 
O5 Ti1 O17 101.3(3) . . ? 
O9 Ti1 O17 101.0(3) 4_655 . ? 
O5 Ti1 O15 114.4(4) . 7 ? 
O9 Ti1 O15 127.2(4) 4_655 7 ? 
O17 Ti1 O15 92.1(3) . 7 ? 
O5 Ti1 O16 97.9(3) . 7 ? 
O9 Ti1 O16 94.0(3) 4_655 7 ? 
O17 Ti1 O16 148.7(3) . 7 ? 
O15 Ti1 O16 57.4(3) 7 7 ? 
O5 Ti1 C72 106.4(4) . 7 ? 
O9 Ti1 C72 113.0(4) 4_655 7 ? 
O17 Ti1 C72 122.0(4) . 7 ? 
O15 Ti1 C72 30.0(3) 7 7 ? 
O16 Ti1 C72 27.4(3) 7 7 ? 
O14 Ti2 O6 120.1(3) . . ? 
O14 Ti2 O10 86.4(2) . 4_655 ? 
O6 Ti2 O10 89.7(2) . 4_655 ? 
O14 Ti2 O2 83.7(3) . 8_655 ? 
O6 Ti2 O2 151.8(3) . 8_655 ? 
O10 Ti2 O2 107.9(2) 4_655 8_655 ? 
O14 Ti2 O8 91.0(3) . 3 ? 
O6 Ti2 O8 81.1(2) . 3 ? 
O10 Ti2 O8 167.7(3) 4_655 3 ? 
O2 Ti2 O8 83.8(2) 8_655 3 ? 
O14 Ti2 O16 154.1(3) . 7 ? 
O6 Ti2 O16 81.8(3) . 7 ? 
O10 Ti2 O16 79.6(2) 4_655 7 ? 
O2 Ti2 O16 80.1(3) 8_655 7 ? 
O8 Ti2 O16 107.1(3) 3 7 ? 
O7 Ti3 O13 112.2(3) 3 . ? 
O7 Ti3 O1 126.8(4) 3 8_655 ? 
O13 Ti3 O1 110.2(4) . 8_655 ? 
O7 Ti3 O18 107.6(3) 3 . ? 
O13 Ti3 O18 96.4(4) . . ? 
O1 Ti3 O18 97.9(3) 8_655 . ? 
O7 Ti3 C1 113.3(3) 3 8_655 ? 
O13 Ti3 C1 101.0(3) . 8_655 ? 
O1 Ti3 C1 26.8(3) 8_655 8_655 ? 
O18 Ti3 C1 124.5(4) . 8_655 ? 
O6 P1 O3 105.0(5) . . ? 
O6 P1 O5 120.1(4) . . ? 
O3 P1 O5 110.5(4) . . ? 
O6 P1 O4 114.2(4) . . ? 
O3 P1 O4 103.8(4) . . ? 
O5 P1 O4 102.2(4) . . ? 
O13 P2 O14 117.8(5) . . ? 
O13 P2 O12 114.1(4) . . ? 
O14 P2 O12 100.9(5) . . ? 
O13 P2 O11 102.3(4) . . ? 
O14 P2 O11 115.3(4) . . ? 
O12 P2 O11 106.3(4) . . ? 
C1 O1 Ti3 110.8(8) . 8_645 ? 
C1 O2 Ti2 167.8(8) . 8_645 ? 
C11 O3 P1 125.3(7) . . ? 
C24 O4 P1 120.6(5) . . ? 
P1 O5 Ti1 135.4(4) . . ? 
P1 O6 Ti2 137.2(4) . . ? 
C36 O7 Ti3 122.9(7) . 3 ? 
C36 O8 Ti2 151.6(7) . 3 ? 
C37 O9 Ti1 119.9(8) . 4_655 ? 
C37 O10 Ti2 154.1(8) . 4_655 ? 
C47 O11 P2 119.5(6) . . ? 
C60 O12 P2 117.1(6) . . ? 
P2 O13 Ti3 140.3(4) . . ? 
P2 O14 Ti2 139.2(4) . . ? 
C72 O15 Ti1 97.7(8) . 7_455 ? 
C72 O16 Ti2 160.0(9) . 7_455 ? 
C72 O16 Ti1 80.8(8) . 7_455 ? 
Ti2 O16 Ti1 109.1(3) 7_455 7_455 ? 
O2 C1 O1 121.4(11) . . ? 
O2 C1 C2 119.5(10) . . ? 
O1 C1 C2 118.9(10) . . ? 
O2 C1 Ti3 79.2(7) . 8_645 ? 
O1 C1 Ti3 42.3(5) . 8_645 ? 
C2 C1 Ti3 160.2(8) . 8_645 ? 
C3 C2 C7 120.0 . . ? 
C3 C2 C1 119.4(7) . . ? 
C7 C2 C1 120.4(7) . . ? 
C2 C3 C4 120.0 . . ? 
C5 C4 C3 120.0 . . ? 
C6 C5 C4 120.0 . . ? 
C6 C5 C8 121.0(7) . . ? 
C4 C5 C8 118.5(7) . . ? 
C5 C6 C7 120.0 . . ? 
C6 C7 C2 120.0 . . ? 
C12 C14 C17 119.9(15) . . ? 
C12 C14 C16 115.7(14) . . ? 
C17 C14 C16 100.9(12) . . ? 
C12 C14 C15 112.1(12) . . ? 
C17 C14 C15 103.8(12) . . ? 
C16 C14 C15 102.2(10) . . ? 
C9 C8 C13 120.0 . . ? 
C9 C8 C5 123.9(8) . . ? 
C13 C8 C5 115.6(8) . . ? 
C10 C9 C8 120.0 . . ? 
C10 C9 C18 120.4(8) . . ? 
C8 C9 C18 117.5(8) . . ? 
C9 C10 C11 120.0 . . ? 
C9 C10 C19 118.5(8) . . ? 
C11 C10 C19 120.9(8) . . ? 
O3 C11 C12 125.4(8) . . ? 
O3 C11 C10 114.5(9) . . ? 
C12 C11 C10 120.0 . . ? 
C11 C12 C13 120.0 . . ? 
C11 C12 C14 119.6(9) . . ? 
C13 C12 C14 120.4(9) . . ? 
C12 C13 C8 120.0 . . ? 
C20 C19 C24 120.0 . . ? 
C20 C19 C10 120.2(8) . . ? 
C24 C19 C10 119.1(8) . . ? 
C19 C20 C21 120.0 . . ? 
C19 C20 C29 121.6(8) . . ? 
C21 C20 C29 117.5(8) . . ? 
C22 C21 C20 120.0 . . ? 
C22 C21 C30 119.6(7) . . ? 
C20 C21 C30 120.4(7) . . ? 
C23 C22 C21 120.0 . . ? 
C22 C23 C24 120.0 . . ? 
C22 C23 C25 120.4(8) . . ? 
C24 C23 C25 118.8(8) . . ? 
C23 C24 C19 120.0 . . ? 
C23 C24 O4 125.3(7) . . ? 
C19 C24 O4 114.7(7) . . ? 
C23 C25 C28 114.5(11) . . ? 
C23 C25 C26 111.0(9) . . ? 
C28 C25 C26 104.5(10) . . ? 
C23 C25 C27 110.1(9) . . ? 
C28 C25 C27 109.5(10) . . ? 
C26 C25 C27 106.8(13) . . ? 
C31 C30 C35 120.0 . . ? 
C31 C30 C21 122.4(7) . . ? 
C35 C30 C21 117.6(7) . . ? 
C30 C31 C32 120.0 . . ? 
C33 C32 C31 120.0 . . ? 
C32 C33 C34 120.0 . . ? 
C32 C33 C36 120.1(7) . . ? 
C34 C33 C36 119.6(7) . . ? 
C35 C34 C33 120.0 . . ? 
C34 C35 C30 120.0 . . ? 
O7 C36 O8 126.6(10) . . ? 
O7 C36 C33 118.0(8) . . ? 
O8 C36 C33 115.3(9) . . ? 
O9 C37 O10 123.6(11) . . ? 
O9 C37 C38 118.5(10) . . ? 
O10 C37 C38 117.5(10) . . ? 
C39 C38 C43 120.0 . . ? 
C39 C38 C37 119.3(8) . . ? 
C43 C38 C37 119.8(8) . . ? 
C40 C39 C38 120.0 . . ? 
C39 C40 C41 120.0 . . ? 
C42 C41 C40 120.0 . . ? 
C42 C41 C44 119.5(6) . . ? 
C40 C41 C44 120.5(6) . . ? 
C43 C42 C41 120.0 . . ? 
C42 C43 C38 120.0 . . ? 
C53 C50 C48 110.0(10) . . ? 
C53 C50 C51 111.2(14) . . ? 
C48 C50 C51 111.2(11) . . ? 
C53 C50 C52 101.2(11) . . ? 
C48 C50 C52 116.8(13) . . ? 
C51 C50 C52 106.0(12) . . ? 
C45 C44 C49 120.0 . . ? 
C45 C44 C41 124.7(7) . . ? 
C49 C44 C41 115.3(7) . . ? 
C46 C45 C44 120.0 . . ? 
C46 C45 C54 127.1(8) . . ? 
C44 C45 C54 112.8(7) . . ? 
C45 C46 C47 120.0 . . ? 
C45 C46 C55 116.1(7) . . ? 
C47 C46 C55 121.9(7) . . ? 
O11 C47 C48 125.6(7) . . ? 
O11 C47 C46 114.4(7) . . ? 
C48 C47 C46 120.0 . . ? 
C47 C48 C49 120.0 . . ? 
C47 C48 C50 117.1(8) . . ? 
C49 C48 C50 122.7(8) . . ? 
C48 C49 C44 120.0 . . ? 
C56 C55 C60 120.0 . . ? 
C56 C55 C46 125.2(7) . . ? 
C60 C55 C46 114.4(7) . . ? 
C55 C56 C57 120.0 . . ? 
C55 C56 C65 116.6(7) . . ? 
C57 C56 C65 122.3(7) . . ? 
C58 C57 C56 120.0 . . ? 
C58 C57 C66 113.3(7) . . ? 
C56 C57 C66 126.5(7) . . ? 
C57 C58 C59 120.0 . . ? 
C60 C59 C58 120.0 . . ? 
C60 C59 C61 130.4(9) . . ? 
C58 C59 C61 108.7(10) . . ? 
C59 C60 C55 120.0 . . ? 
C59 C60 O12 125.4(7) . . ? 
C55 C60 O12 114.6(7) . . ? 
C62 C61 C59 132.0(16) . . ? 
C62 C61 C64 90.5(14) . . ? 
C59 C61 C64 113.4(13) . . ? 
C62 C61 C63 111.5(18) . . ? 
C59 C61 C63 102.3(13) . . ? 
C64 C61 C63 104.2(18) . . ? 
C67 C66 C71 120.0 . . ? 
C67 C66 C57 123.4(8) . . ? 
C71 C66 C57 116.6(8) . . ? 
C68 C67 C66 120.0 . . ? 
C67 C68 C69 120.0 . . ? 
C70 C69 C68 120.0 . . ? 
C70 C69 C72 115.0(8) . . ? 
C68 C69 C72 125.0(8) . . ? 
C71 C70 C69 120.0 . . ? 
C70 C71 C66 120.0 . . ? 
O16 C72 O15 123.9(14) . . ? 
O16 C72 C69 123.1(11) . . ? 
O15 C72 C69 113.0(12) . . ? 
O16 C72 Ti1 71.8(8) . 7_455 ? 
O15 C72 Ti1 52.3(6) . 7_455 ? 
C69 C72 Ti1 163.5(10) . 7_455 ? 
C73 O18 Ti3 140.0(11) . . ? 
O19 C73 O18 114.9(14) . . ? 
O19 C73 C74 125.8(14) . . ? 
O18 C73 C74 118.7(14) . . ? 
O22 C77 O23 126.2(14) . . ? 
O22 C77 C78 116.1(13) . . ? 
O23 C77 C78 117.7(12) . . ? 
O21 C75 O20 131.8(17) . . ? 
O21 C75 C76 112.5(14) . . ? 
O20 C75 C76 111.8(13) . . ? 
C75 C76 C76 133.3(10) . 3_576 ? 
 
_diffrn_measured_fraction_theta_max    0.998 
_diffrn_reflns_theta_full              25.00 
_diffrn_measured_fraction_theta_full   0.998 
_refine_diff_density_max    0.684 
_refine_diff_density_min   -0.501 
_refine_diff_density_rms    0.071 

#===END
data_1-Zr 
 
_audit_creation_method            SHELXL-97 
_chemical_name_systematic 
; 
 ? 
; 
_chemical_name_common             ? 
_chemical_melting_point           ? 
_chemical_formula_moiety          ? 
_chemical_formula_sum 
 'C78 H82 O26 P2 Zr3' 
_chemical_formula_weight          1771.04 
 
loop_ 
 _atom_type_symbol 
 _atom_type_description 
 _atom_type_scat_dispersion_real 
 _atom_type_scat_dispersion_imag 
 _atom_type_scat_source 
 'C'  'C'   0.0181   0.0091 
 'International Tables Vol C Tables 4.2.6.8 and 6.1.1.4' 
 'H'  'H'   0.0000   0.0000 
 'International Tables Vol C Tables 4.2.6.8 and 6.1.1.4' 
 'O'  'O'   0.0492   0.0322 
 'International Tables Vol C Tables 4.2.6.8 and 6.1.1.4' 
 'P'  'P'   0.2955   0.4335 
 'International Tables Vol C Tables 4.2.6.8 and 6.1.1.4' 
 'Zr'  'Zr'  -0.1862   2.2449 
 'International Tables Vol C Tables 4.2.6.8 and 6.1.1.4' 
 
_symmetry_cell_setting           orthorhombic
_symmetry_space_group_name_H-M   C222(1)
 
loop_ 
 _symmetry_equiv_pos_as_xyz 
 'x, y, z' 
 '-x, -y, z+1/2' 
 'x, -y, -z' 
 '-x, y, -z+1/2' 
 'x+1/2, y+1/2, z' 
 '-x+1/2, -y+1/2, z+1/2' 
 'x+1/2, -y+1/2, -z' 
 '-x+1/2, y+1/2, -z+1/2' 
 
_cell_length_a                    27.0284(6) 
_cell_length_b                    29.1892(6) 
_cell_length_c                    29.5728(6) 
_cell_angle_alpha                 90.00 
_cell_angle_beta                  90.00 
_cell_angle_gamma                 90.00 
_cell_volume                      23331.1(8) 
_cell_formula_units_Z             8 
_cell_measurement_temperature     123(2) 
_cell_measurement_reflns_used     13060 
_cell_measurement_theta_min       2.23 
_cell_measurement_theta_max       55 
 
_exptl_crystal_description        block 
_exptl_crystal_colour             ? 
_exptl_crystal_size_max           0.10 
_exptl_crystal_size_mid           0.08 
_exptl_crystal_size_min           0.08 
_exptl_crystal_density_meas       ? 
_exptl_crystal_density_diffrn     1.008 
_exptl_crystal_density_method     'not measured' 
_exptl_crystal_F_000              7264 
_exptl_absorpt_coefficient_mu     2.868 
_exptl_absorpt_correction_type    Multi-scan 
_exptl_absorpt_correction_T_min   0.759 
_exptl_absorpt_correction_T_max   0.795 
_exptl_absorpt_process_details    'SADABS (Sheldrick, 1996)'
 
_exptl_special_details 
; 
 ? 
; 
 
_diffrn_ambient_temperature       123(2) 
_diffrn_radiation_wavelength      1.54178 
_diffrn_radiation_type            CuK\a 
_diffrn_radiation_source          'fine-focus sealed tube' 
_diffrn_radiation_monochromator   graphite 
_diffrn_measurement_device_type   'Bruker SMART CCD area-detector'  
_diffrn_measurement_method        ? 
_diffrn_detector_area_resol_mean  ? 
_diffrn_standards_number          ? 
_diffrn_standards_interval_count  ? 
_diffrn_standards_interval_time   ? 
_diffrn_standards_decay_%         ? 
_diffrn_reflns_number             26597 
_diffrn_reflns_av_R_equivalents   0.0325 
_diffrn_reflns_av_sigmaI/netI     0.0493 
_diffrn_reflns_limit_h_min        -19 
_diffrn_reflns_limit_h_max        28 
_diffrn_reflns_limit_k_min        -30 
_diffrn_reflns_limit_k_max        30 
_diffrn_reflns_limit_l_min        -22 
_diffrn_reflns_limit_l_max        31 
_diffrn_reflns_theta_min          2.23 
_diffrn_reflns_theta_max          55.00 
_reflns_number_total              13060 
_reflns_number_gt                 12258 
_reflns_threshold_expression      >2sigma(I) 
 
_computing_data_collection        'SMART (Bruker, 1997)' 
_computing_cell_refinement        'SAINT (Bruker, 1999)'
_computing_data_reduction          SAINT 
_computing_structure_solution     'SHELXS-97 (Sheldrick, 1990)' 
_computing_structure_refinement   'SHELXL-97 (Sheldrick, 1997)' 
_computing_molecular_graphics     'SHELXTL-PLUS (Sheldrick, 1990)' 
_computing_publication_material    SHELXL-97
 
_refine_special_details 
; 
 Refinement of F^2^ against ALL reflections.  The weighted R-factor wR and 
 goodness of fit S are based on F^2^, conventional R-factors R are based 
 on F, with F set to zero for negative F^2^. The threshold expression of 
 F^2^ > 2sigma(F^2^) is used only for calculating R-factors(gt) etc. and is 
 not relevant to the choice of reflections for refinement.  R-factors based 
 on F^2^ are statistically about twice as large as those based on F, and R- 
 factors based on ALL data will be even larger.

Alert level A
THETM01_ALERT_3_A  The value of sine(theta_max)/wavelength is less than 0.550
            Calculated sin(theta_max)/wavelength =    0.5313


Discussion: A full set of data was collected, however the very high angle data was 
dominated by noise beacuse of the weak diffraction and so was omitted.

PLAT602_ALERT_2_A VERY LARGE Solvent Accessible VOID(S) in Structure ! Info

Discussion: The voids contain disordered solvent at partial occupancy. 
but only part of them could be modeled in the difference map.
So missing solvent gust molecules in the model resulting
in apparent large structural voids. 
; 
 
_refine_ls_structure_factor_coef  Fsqd  
_refine_ls_matrix_type            full 
_refine_ls_weighting_scheme       calc  
_refine_ls_weighting_details 
 'calc w=1/[\s^2^(Fo^2^)+(0.2000P)^2^+0.0000P] where P=(Fo^2^+2Fc^2^)/3' 
_atom_sites_solution_primary      direct 
_atom_sites_solution_secondary    difmap 
_atom_sites_solution_hydrogens    geom 
_refine_ls_hydrogen_treatment     constr 
_refine_ls_extinction_method      none 
_refine_ls_extinction_coef        ? 
_refine_ls_abs_structure_details 
 'Flack H D (1983), Acta Cryst. A39, 876-881' 
_refine_ls_abs_structure_Flack    0.138(14) 
_refine_ls_number_reflns          13060 
_refine_ls_number_parameters      815 
_refine_ls_number_restraints      79 
_refine_ls_R_factor_all           0.0958 
_refine_ls_R_factor_gt            0.0919 
_refine_ls_wR_factor_ref          0.2527 
_refine_ls_wR_factor_gt           0.2457 
_refine_ls_goodness_of_fit_ref    1.183 
_refine_ls_restrained_S_all       1.206 
_refine_ls_shift/su_max           0.000 
_refine_ls_shift/su_mean          0.000 
 
loop_ 
 _atom_site_label 
 _atom_site_type_symbol 
 _atom_site_fract_x 
 _atom_site_fract_y 
 _atom_site_fract_z 
 _atom_site_U_iso_or_equiv 
 _atom_site_adp_type 
 _atom_site_occupancy 
 _atom_site_symmetry_multiplicity 
 _atom_site_calc_flag 
 _atom_site_refinement_flags 
 _atom_site_disorder_assembly 
 _atom_site_disorder_group 
Zr1 Zr 0.80570(3) 0.19959(4) 0.25175(3) 0.0733(3) Uani 1 1 d . . . 
Zr2 Zr 0.73763(4) 0.21128(4) 0.13313(4) 0.0898(4) Uani 1 1 d . . . 
Zr3 Zr 0.72661(4) 0.27733(3) 0.01200(3) 0.0716(3) Uani 1 1 d . . . 
P1 P 0.77306(7) 0.11274(6) 0.19188(6) 0.0414(4) Uani 1 1 d . . . 
P2 P 0.63354(6) 0.23803(7) 0.06824(6) 0.0413(4) Uani 1 1 d . . . 
O1 O 0.7583(3) -0.16693(19) 0.45339(18) 0.075(2) Uani 1 1 d . . . 
O2 O 0.7510(2) -0.21809(14) 0.39910(16) 0.0460(12) Uani 1 1 d . . . 
O3 O 0.72465(18) 0.08206(17) 0.20137(18) 0.0487(12) Uani 1 1 d . . . 
O4 O 0.81721(19) 0.07592(16) 0.18453(15) 0.0415(11) Uani 1 1 d . . . 
O5 O 0.7885(2) 0.13749(18) 0.23458(16) 0.0549(14) Uani 1 1 d . . . 
O6 O 0.76121(19) 0.13859(14) 0.15047(14) 0.0393(11) Uani 1 1 d . . . 
O7 O 0.77360(17) -0.22977(16) 0.00055(14) 0.0396(10) Uani 1 1 d . . . 
O8 O 0.75883(17) -0.18545(15) -0.05987(13) 0.0370(10) Uani 1 1 d U . . 
O9 O 0.25099(16) 0.23602(18) 0.23144(15) 0.0422(11) Uani 1 1 d . . . 
O10 O 0.29475(15) 0.21840(15) 0.29335(13) 0.0339(9) Uani 1 1 d U . . 
O11 O 0.59980(15) 0.28291(17) 0.07688(14) 0.0384(10) Uani 1 1 d . . . 
O12 O 0.59544(19) 0.19825(18) 0.05642(17) 0.0498(12) Uani 1 1 d . . . 
O13 O 0.6625(2) 0.2506(2) 0.02736(17) 0.0562(14) Uani 1 1 d . . . 
O14 O 0.65858(13) 0.22105(17) 0.10893(14) 0.0359(10) Uani 1 1 d . . . 
O15 O 0.3681(2) 0.2788(3) -0.22172(17) 0.075(2) Uani 1 1 d . . . 
O16 O 0.30894(17) 0.27057(19) -0.17484(15) 0.0456(12) Uani 1 1 d . . . 
O17 O 0.8378(2) 0.1904(3) 0.31198(18) 0.079(2) Uani 1 1 d . . . 
C1 C 0.7514(3) -0.1777(3) 0.4122(3) 0.054(2) Uani 1 1 d . . . 
C2 C 0.7451(2) -0.13928(11) 0.37968(12) 0.0506(19) Uani 1 1 d G . . 
C3 C 0.7316(2) -0.14887(10) 0.33532(14) 0.0440(16) Uani 1 1 d G . . 
H3A H 0.7247 -0.1788 0.3267 0.053 Uiso 1 1 calc R . . 
C4 C 0.7285(2) -0.11366(14) 0.30380(11) 0.0521(19) Uani 1 1 d G . . 
H4A H 0.7195 -0.1201 0.2741 0.063 Uiso 1 1 calc R . . 
C5 C 0.7389(2) -0.06887(12) 0.31665(14) 0.0549(19) Uani 1 1 d G . . 
C6 C 0.7523(3) -0.05928(10) 0.36102(15) 0.071(3) Uani 1 1 d G . . 
H6A H 0.7592 -0.0293 0.3696 0.085 Uiso 1 1 calc R . . 
C7 C 0.7554(3) -0.09449(14) 0.39253(12) 0.073(3) Uani 1 1 d G . . 
H7A H 0.7644 -0.0881 0.4222 0.088 Uiso 1 1 calc R . . 
C14 C 0.6652(3) 0.0836(3) 0.2846(3) 0.079(3) Uani 1 1 d D . . 
C8 C 0.7345(2) -0.03114(14) 0.28425(15) 0.0493(18) Uani 1 1 d G . . 
C9 C 0.75985(19) -0.03001(13) 0.24336(15) 0.0432(16) Uani 1 1 d G . . 
C10 C 0.75523(19) 0.00769(15) 0.21497(13) 0.0493(18) Uani 1 1 d G . . 
C11 C 0.7253(2) 0.04427(13) 0.22746(15) 0.0469(18) Uani 1 1 d G . . 
C12 C 0.6999(2) 0.04314(14) 0.26835(17) 0.0506(19) Uani 1 1 d GD . . 
C13 C 0.7046(2) 0.00544(17) 0.29674(14) 0.068(3) Uani 1 1 d G . . 
H13A H 0.6876 0.0047 0.3241 0.082 Uiso 1 1 calc R . . 
C15 C 0.6315(5) 0.0679(4) 0.3244(5) 0.100(4) Uani 1 1 d D . . 
H15A H 0.6109 0.0930 0.3338 0.150 Uiso 1 1 calc R . . 
H15B H 0.6517 0.0581 0.3493 0.150 Uiso 1 1 calc R . . 
H15C H 0.6110 0.0429 0.3146 0.150 Uiso 1 1 calc R . . 
C16 C 0.6953(5) 0.1248(3) 0.3016(4) 0.090(4) Uani 1 1 d D . . 
H16A H 0.6732 0.1486 0.3112 0.134 Uiso 1 1 calc R . . 
H16B H 0.7160 0.1360 0.2776 0.134 Uiso 1 1 calc R . . 
H16C H 0.7156 0.1155 0.3266 0.134 Uiso 1 1 calc R . . 
C17 C 0.6338(4) 0.1013(4) 0.2481(4) 0.093(4) Uani 1 1 d D . . 
H17A H 0.6136 0.1258 0.2595 0.140 Uiso 1 1 calc R . . 
H17B H 0.6129 0.0771 0.2370 0.140 Uiso 1 1 calc R . . 
H17C H 0.6542 0.1125 0.2240 0.140 Uiso 1 1 calc R . . 
C18 C 0.8001(4) -0.0681(3) 0.2329(3) 0.059(2) Uani 1 1 d . . . 
H18A H 0.8143 -0.0627 0.2037 0.089 Uiso 1 1 calc R . . 
H18B H 0.7848 -0.0978 0.2334 0.089 Uiso 1 1 calc R . . 
H18C H 0.8257 -0.0669 0.2555 0.089 Uiso 1 1 calc R . . 
C19 C 0.77607(16) 0.00720(14) 0.16630(12) 0.0426(16) Uani 1 1 d G . . 
C20 C 0.76792(17) -0.02972(14) 0.13755(14) 0.0502(18) Uani 1 1 d G . . 
C21 C 0.79512(19) -0.03387(13) 0.09788(13) 0.0477(18) Uani 1 1 d G . . 
C22 C 0.83048(18) -0.00111(14) 0.08694(13) 0.0491(18) Uani 1 1 d G . . 
H22A H 0.8487 -0.0039 0.0604 0.059 Uiso 1 1 calc R . . 
C23 C 0.83863(16) 0.03580(13) 0.11569(14) 0.0472(17) Uani 1 1 d GD . . 
C24 C 0.81142(16) 0.03996(12) 0.15536(13) 0.0348(14) Uani 1 1 d G . . 
C25 C 0.8826(3) 0.0699(2) 0.1052(3) 0.0463(17) Uani 1 1 d D . . 
C26 C 0.9197(4) 0.0659(4) 0.1432(5) 0.090(3) Uani 1 1 d D . . 
H26A H 0.9468 0.0864 0.1377 0.135 Uiso 1 1 calc R . . 
H26B H 0.9318 0.0350 0.1448 0.135 Uiso 1 1 calc R . . 
H26C H 0.9041 0.0738 0.1713 0.135 Uiso 1 1 calc R . . 
C27 C 0.9093(4) 0.0591(3) 0.0605(4) 0.078(3) Uani 1 1 d D . . 
H27A H 0.9355 0.0809 0.0559 0.117 Uiso 1 1 calc R . . 
H27B H 0.8862 0.0610 0.0359 0.117 Uiso 1 1 calc R . . 
H27C H 0.9230 0.0288 0.0618 0.117 Uiso 1 1 calc R . . 
C28 C 0.8679(4) 0.1209(3) 0.1043(3) 0.063(2) Uani 1 1 d D . . 
H28A H 0.8965 0.1392 0.0977 0.095 Uiso 1 1 calc R . . 
H28B H 0.8547 0.1295 0.1332 0.095 Uiso 1 1 calc R . . 
H28C H 0.8433 0.1257 0.0814 0.095 Uiso 1 1 calc R . . 
C29 C 0.7240(3) -0.0631(3) 0.1458(3) 0.059(2) Uani 1 1 d . . . 
H29A H 0.7089 -0.0563 0.1744 0.088 Uiso 1 1 calc R . . 
H29B H 0.7360 -0.0940 0.1460 0.088 Uiso 1 1 calc R . . 
H29C H 0.7001 -0.0596 0.1221 0.088 Uiso 1 1 calc R . . 
C30 C 0.7905(2) -0.07489(12) 0.06698(12) 0.0470(17) Uani 1 1 d G . . 
C31 C 0.7797(2) -0.06861(11) 0.02143(13) 0.0530(19) Uani 1 1 d G . . 
H31A H 0.7758 -0.0392 0.0099 0.064 Uiso 1 1 calc R . . 
C32 C 0.7749(2) -0.10632(14) -0.00693(10) 0.0465(17) Uani 1 1 d G . . 
H32A H 0.7677 -0.1021 -0.0374 0.056 Uiso 1 1 calc R . . 
C33 C 0.7808(2) -0.15030(11) 0.01025(13) 0.0488(18) Uani 1 1 d G . . 
C34 C 0.7915(2) -0.15658(11) 0.05580(14) 0.055(2) Uani 1 1 d G . . 
H34A H 0.7955 -0.1860 0.0673 0.066 Uiso 1 1 calc R . . 
C35 C 0.7964(2) -0.11887(14) 0.08416(11) 0.058(2) Uani 1 1 d G . . 
H35A H 0.8036 -0.1231 0.1146 0.069 Uiso 1 1 calc R . . 
C36 C 0.7703(2) -0.1918(2) -0.0203(2) 0.0422(17) Uani 1 1 d . . . 
C37 C 0.2909(3) 0.2311(2) 0.2530(3) 0.0434(17) Uani 1 1 d . . . 
C38 C 0.33783(11) 0.24489(17) 0.22795(13) 0.0395(15) Uani 1 1 d G . . 
C39 C 0.33421(11) 0.26682(19) 0.18636(14) 0.0534(19) Uani 1 1 d G . . 
H39A H 0.3035 0.2760 0.1755 0.064 Uiso 1 1 calc R . . 
C40 C 0.37655(15) 0.27503(19) 0.16093(12) 0.056(2) Uani 1 1 d GU . . 
H40A H 0.3741 0.2897 0.1331 0.067 Uiso 1 1 calc R . . 
C41 C 0.42251(12) 0.26131(19) 0.17710(13) 0.0450(17) Uani 1 1 d G . . 
C42 C 0.42613(11) 0.23939(17) 0.21870(13) 0.0412(16) Uani 1 1 d G . . 
H42A H 0.4569 0.2302 0.2295 0.049 Uiso 1 1 calc R . . 
C43 C 0.38379(13) 0.23118(16) 0.24412(11) 0.0408(15) Uani 1 1 d G . . 
H43A H 0.3862 0.2165 0.2719 0.049 Uiso 1 1 calc R . . 
C50 C 0.5891(2) 0.3382(2) 0.1586(2) 0.0428(16) Uani 1 1 d D . . 
C44 C 0.46871(12) 0.26943(19) 0.14824(14) 0.0504(18) Uani 1 1 d G . . 
C45 C 0.47498(13) 0.24797(18) 0.10667(14) 0.0523(19) Uani 1 1 d G . . 
C46 C 0.51863(14) 0.25403(17) 0.08255(11) 0.0418(16) Uani 1 1 d G . . 
C47 C 0.55601(11) 0.28155(16) 0.10000(12) 0.0423(16) Uani 1 1 d G . . 
C48 C 0.54975(12) 0.30300(15) 0.14157(13) 0.0402(15) Uani 1 1 d GD . . 
C49 C 0.50610(14) 0.29694(17) 0.16569(12) 0.0427(16) Uani 1 1 d G . . 
H49A H 0.5019 0.3113 0.1935 0.051 Uiso 1 1 calc R . . 
C51 C 0.5941(3) 0.3765(3) 0.1237(3) 0.064(2) Uani 1 1 d D . . 
H51A H 0.6183 0.3982 0.1338 0.095 Uiso 1 1 calc R . . 
H51B H 0.5627 0.3915 0.1201 0.095 Uiso 1 1 calc R . . 
H51C H 0.6043 0.3637 0.0953 0.095 Uiso 1 1 calc R . . 
C52 C 0.6399(3) 0.3162(3) 0.1687(3) 0.057(2) Uani 1 1 d D . . 
H52A H 0.6625 0.3394 0.1789 0.085 Uiso 1 1 calc R . . 
H52B H 0.6526 0.3022 0.1418 0.085 Uiso 1 1 calc R . . 
H52C H 0.6361 0.2934 0.1919 0.085 Uiso 1 1 calc R . . 
C53 C 0.5729(3) 0.3613(3) 0.2032(3) 0.065(3) Uani 1 1 d D . . 
H53A H 0.5978 0.3826 0.2127 0.097 Uiso 1 1 calc R . . 
H53B H 0.5685 0.3383 0.2261 0.097 Uiso 1 1 calc R . . 
H53C H 0.5422 0.3772 0.1985 0.097 Uiso 1 1 calc R . . 
C54 C 0.4357(3) 0.2125(4) 0.0915(3) 0.069(3) Uani 1 1 d . . . 
H54A H 0.4082 0.2133 0.1121 0.104 Uiso 1 1 calc R . . 
H54B H 0.4501 0.1825 0.0915 0.104 Uiso 1 1 calc R . . 
H54C H 0.4244 0.2200 0.0616 0.104 Uiso 1 1 calc R . . 
C55 C 0.52353(18) 0.2379(2) 0.03403(13) 0.0487(18) Uani 1 1 d G . . 
C56 C 0.48906(19) 0.2501(2) 0.00130(16) 0.067(2) Uani 1 1 d G . . 
C57 C 0.4905(2) 0.2297(3) -0.04114(15) 0.082(3) Uani 1 1 d G . . 
C58 C 0.5264(2) 0.1971(3) -0.05085(16) 0.083(3) Uani 1 1 d GU . . 
H58A H 0.5274 0.1834 -0.0792 0.100 Uiso 1 1 calc R . . 
C59 C 0.5609(2) 0.1848(2) -0.01811(19) 0.084(3) Uani 1 1 d GD . . 
C60 C 0.55944(18) 0.2053(2) 0.02432(15) 0.0535(19) Uani 1 1 d G . . 
C61 C 0.5947(5) 0.1439(6) -0.0268(5) 0.174(12) Uani 1 1 d D . . 
C62 C 0.5837(5) 0.1173(5) -0.0712(4) 0.102(5) Uani 1 1 d D . . 
H62A H 0.5889 0.1371 -0.0967 0.153 Uiso 1 1 calc R . . 
H62B H 0.5500 0.1069 -0.0710 0.153 Uiso 1 1 calc R . . 
H62C H 0.6055 0.0914 -0.0734 0.153 Uiso 1 1 calc R . . 
C63 C 0.6491(4) 0.1512(6) -0.0232(7) 0.135(7) Uani 1 1 d D . . 
H63A H 0.6564 0.1675 0.0042 0.203 Uiso 1 1 calc R . . 
H63B H 0.6603 0.1687 -0.0487 0.203 Uiso 1 1 calc R . . 
H63C H 0.6656 0.1221 -0.0228 0.203 Uiso 1 1 calc R . . 
C64 C 0.5843(7) 0.1047(7) 0.0062(9) 0.25(2) Uani 1 1 d D . . 
H64A H 0.5892 0.1152 0.0367 0.373 Uiso 1 1 calc R . . 
H64B H 0.6063 0.0797 0.0001 0.373 Uiso 1 1 calc R . . 
H64C H 0.5507 0.0946 0.0027 0.373 Uiso 1 1 calc R . . 
C65 C 0.4531(3) 0.2900(3) 0.0105(3) 0.056(2) Uani 1 1 d . . . 
H65A H 0.4567 0.2999 0.0413 0.084 Uiso 1 1 calc R . . 
H65B H 0.4198 0.2799 0.0054 0.084 Uiso 1 1 calc R . . 
H65C H 0.4606 0.3150 -0.0095 0.084 Uiso 1 1 calc R . . 
C66 C 0.45553(15) 0.2415(3) -0.07778(13) 0.085(4) Uani 1 1 d G . . 
C67 C 0.47251(12) 0.2528(3) -0.12071(15) 0.092(4) Uani 1 1 d G . . 
H67A H 0.5063 0.2549 -0.1262 0.110 Uiso 1 1 calc R . . 
C68 C 0.43897(16) 0.2611(3) -0.15539(13) 0.078(3) Uani 1 1 d GU . . 
H68A H 0.4503 0.2687 -0.1841 0.093 Uiso 1 1 calc R . . 
C69 C 0.38845(15) 0.2581(3) -0.14713(13) 0.061(2) Uani 1 1 d G . . 
C70 C 0.37147(12) 0.2468(3) -0.10420(15) 0.065(3) Uani 1 1 d G . . 
H70A H 0.3377 0.2448 -0.0987 0.078 Uiso 1 1 calc R . . 
C71 C 0.40501(16) 0.2385(3) -0.06952(13) 0.073(3) Uani 1 1 d G . . 
H71A H 0.3936 0.2309 -0.0408 0.087 Uiso 1 1 calc R . . 
C72 C 0.3508(3) 0.2684(3) -0.1819(2) 0.057(2) Uani 1 1 d . . . 
O18 O 0.7136(3) 0.3110(3) -0.04471(17) 0.0771(19) Uani 1 1 d DU . . 
O19 O 0.6990(4) 0.3354(3) -0.1116(2) 0.097(2) Uani 1 1 d DU . . 
C73 C 0.7227(8) 0.3107(7) -0.0854(5) 0.158 Uani 1 1 d D . . 
C74 C 0.7448(12) 0.2661(9) -0.1032(10) 0.195 Uani 1 1 d D . . 
H74A H 0.7614 0.2504 -0.0790 0.292 Uiso 1 1 calc R . . 
H74B H 0.7681 0.2728 -0.1268 0.292 Uiso 1 1 calc R . . 
H74C H 0.7189 0.2471 -0.1149 0.292 Uiso 1 1 calc R . . 
O20 O 0.4847(8) 0.4550(7) 0.1225(7) 0.201(7) Uiso 1 1 d D . . 
O21 O 0.4246(10) 0.4169(8) 0.1606(8) 0.220(8) Uiso 1 1 d D . . 
C75 C 0.4524(8) 0.4258(7) 0.1263(7) 0.142(6) Uiso 1 1 d D . . 
C76 C 0.4355(11) 0.3956(9) 0.0864(8) 0.174(9) Uiso 1 1 d D . . 
O22 O 0.5507(6) 0.1645(5) 0.1644(5) 0.149(4) Uiso 1 1 d D . . 
O23 O 0.5042(9) 0.1501(7) 0.2246(6) 0.222 Uiso 1 1 d D . . 
C77 C 0.5244(8) 0.1396(8) 0.1885(7) 0.214 Uiso 1 1 d D . . 
C78 C 0.5163(13) 0.0893(7) 0.1731(11) 0.223 Uiso 1 1 d D . . 
O24 O 0.5829(9) 0.3124(8) 0.9356(8) 0.220 Uiso 1 1 d . . . 
O25 O 0.6521(6) 0.0360(5) 0.0942(6) 0.161(5) Uiso 1 1 d . . . 
O26 O 0.2824(9) 0.1724(8) 0.6950(7) 0.208(7) Uiso 1 1 d . . . 
 
loop_ 
 _atom_site_aniso_label 
 _atom_site_aniso_U_11 
 _atom_site_aniso_U_22 
 _atom_site_aniso_U_33 
 _atom_site_aniso_U_23 
 _atom_site_aniso_U_13 
 _atom_site_aniso_U_12 
Zr1 0.0635(5) 0.1179(7) 0.0385(4) -0.0091(4) 0.0012(4) 0.0109(4) 
Zr2 0.0957(7) 0.1014(7) 0.0722(7) -0.0029(5) 0.0001(5) 0.0005(5) 
Zr3 0.0984(6) 0.0794(5) 0.0370(4) -0.0023(4) 0.0043(4) 0.0140(4) 
P1 0.0586(11) 0.0490(9) 0.0166(9) 0.0045(7) 0.0074(8) 0.0110(8) 
P2 0.0332(8) 0.0760(11) 0.0146(8) -0.0046(8) -0.0002(7) 0.0112(8) 
O1 0.145(6) 0.059(3) 0.022(3) 0.011(2) 0.014(3) 0.014(4) 
O2 0.075(3) 0.031(2) 0.032(3) -0.005(2) 0.007(2) 0.006(2) 
O3 0.045(3) 0.054(3) 0.047(3) 0.022(2) 0.009(2) 0.008(2) 
O4 0.056(3) 0.048(2) 0.020(2) -0.004(2) 0.003(2) 0.011(2) 
O5 0.081(4) 0.064(3) 0.019(2) 0.003(2) 0.005(2) 0.024(3) 
O6 0.066(3) 0.037(2) 0.015(2) 0.0016(17) -0.004(2) 0.017(2) 
O7 0.050(3) 0.053(3) 0.016(2) 0.001(2) -0.014(2) -0.004(2) 
O8 0.051(2) 0.051(2) 0.009(2) -0.0049(17) -0.0083(18) -0.0052(19) 
O9 0.031(2) 0.075(3) 0.021(2) 0.017(2) -0.0030(19) -0.003(2) 
O10 0.037(2) 0.055(2) 0.0095(19) 0.0109(17) 0.0066(16) -0.0043(18) 
O11 0.031(2) 0.067(3) 0.017(2) 0.003(2) 0.0006(19) 0.007(2) 
O12 0.049(3) 0.068(3) 0.032(3) -0.009(2) -0.023(2) 0.001(2) 
O13 0.059(3) 0.091(4) 0.018(2) -0.002(2) 0.000(2) 0.024(3) 
O14 0.0162(18) 0.077(3) 0.015(2) -0.008(2) -0.0066(16) 0.0060(19) 
O15 0.044(3) 0.159(6) 0.021(3) -0.021(3) -0.005(2) 0.011(4) 
O16 0.028(3) 0.086(3) 0.023(2) -0.017(2) 0.005(2) 0.016(2) 
O17 0.060(3) 0.157(6) 0.019(3) -0.017(3) -0.011(2) 0.028(4) 
C1 0.075(5) 0.066(5) 0.021(4) 0.002(3) 0.020(4) -0.004(4) 
C2 0.077(5) 0.040(4) 0.035(4) 0.003(3) 0.023(4) 0.007(3) 
C3 0.062(4) 0.042(3) 0.028(4) 0.002(3) 0.006(3) -0.004(3) 
C4 0.070(5) 0.055(4) 0.031(4) 0.004(3) 0.007(4) 0.022(4) 
C5 0.070(5) 0.050(4) 0.045(5) 0.015(4) 0.011(4) 0.009(4) 
C6 0.126(8) 0.047(4) 0.041(5) -0.004(4) 0.014(5) 0.021(5) 
C7 0.150(10) 0.047(4) 0.022(4) 0.017(3) 0.009(5) -0.004(5) 
C14 0.076(6) 0.088(6) 0.072(6) 0.034(5) 0.057(6) 0.039(5) 
C8 0.058(4) 0.053(4) 0.037(4) 0.011(3) 0.002(4) 0.016(4) 
C9 0.058(4) 0.043(3) 0.028(4) 0.007(3) 0.000(3) 0.021(3) 
C10 0.054(4) 0.066(4) 0.029(4) 0.012(3) 0.009(3) 0.006(4) 
C11 0.049(4) 0.046(4) 0.045(4) 0.020(3) 0.009(4) 0.006(3) 
C12 0.060(4) 0.049(4) 0.042(4) 0.022(3) 0.024(4) 0.020(3) 
C13 0.066(5) 0.085(6) 0.054(5) 0.016(5) 0.030(5) 0.026(5) 
C15 0.109(9) 0.099(7) 0.093(9) 0.027(7) 0.075(8) 0.038(7) 
C16 0.117(9) 0.056(5) 0.096(8) -0.020(5) 0.035(7) 0.013(5) 
C17 0.083(7) 0.096(7) 0.100(9) 0.007(7) 0.019(7) 0.050(6) 
C18 0.080(5) 0.058(4) 0.039(4) 0.000(3) 0.014(4) 0.026(4) 
C19 0.044(4) 0.058(4) 0.025(3) 0.012(3) -0.006(3) 0.012(3) 
C20 0.061(4) 0.060(4) 0.030(4) 0.000(3) 0.012(4) -0.004(4) 
C21 0.066(5) 0.048(4) 0.029(4) 0.002(3) -0.016(4) -0.003(3) 
C22 0.069(5) 0.046(4) 0.031(4) -0.002(3) 0.014(4) -0.004(4) 
C23 0.049(4) 0.053(4) 0.039(4) -0.006(3) 0.002(4) 0.005(3) 
C24 0.044(4) 0.046(3) 0.015(3) 0.001(3) -0.003(3) 0.009(3) 
C25 0.050(4) 0.045(3) 0.044(4) -0.013(3) 0.021(4) -0.003(3) 
C26 0.054(5) 0.088(6) 0.128(11) 0.011(7) 0.012(6) -0.017(5) 
C27 0.086(6) 0.076(5) 0.072(7) -0.032(5) 0.041(6) -0.027(5) 
C28 0.083(6) 0.049(4) 0.059(5) -0.003(4) 0.017(5) -0.005(4) 
C29 0.064(5) 0.062(4) 0.051(5) 0.000(4) -0.007(4) -0.024(4) 
C30 0.063(4) 0.066(4) 0.012(3) 0.001(3) -0.008(3) -0.008(4) 
C31 0.086(5) 0.044(3) 0.029(4) 0.013(3) -0.001(4) 0.005(4) 
C32 0.066(5) 0.062(4) 0.011(3) 0.006(3) -0.009(3) -0.002(4) 
C33 0.053(4) 0.051(4) 0.042(4) -0.004(3) -0.001(4) -0.014(3) 
C34 0.092(6) 0.048(4) 0.024(4) -0.003(3) -0.025(4) 0.005(4) 
C35 0.086(6) 0.063(5) 0.025(4) -0.003(3) -0.017(4) 0.001(4) 
C36 0.031(3) 0.060(4) 0.036(4) -0.017(3) -0.005(3) -0.003(3) 
C37 0.042(4) 0.047(3) 0.041(4) 0.005(3) 0.012(3) -0.010(3) 
C38 0.038(4) 0.057(4) 0.024(3) 0.001(3) -0.006(3) -0.006(3) 
C39 0.038(4) 0.091(5) 0.031(4) 0.018(4) 0.007(3) -0.002(4) 
C40 0.055(4) 0.086(5) 0.027(4) 0.025(4) 0.020(3) 0.004(4) 
C41 0.033(3) 0.078(4) 0.024(4) -0.004(3) 0.012(3) 0.000(3) 
C42 0.033(3) 0.073(4) 0.018(3) 0.003(3) -0.006(3) -0.008(3) 
C43 0.043(4) 0.062(4) 0.018(3) 0.006(3) -0.001(3) -0.014(3) 
C50 0.037(3) 0.060(4) 0.032(4) -0.007(3) 0.004(3) -0.010(3) 
C44 0.043(4) 0.081(5) 0.027(4) 0.002(4) 0.020(3) -0.003(4) 
C45 0.037(4) 0.090(5) 0.030(4) -0.003(4) -0.012(3) -0.011(4) 
C46 0.028(3) 0.082(5) 0.015(3) -0.004(3) -0.002(3) -0.001(3) 
C47 0.039(4) 0.073(4) 0.016(3) 0.007(3) 0.006(3) 0.016(3) 
C48 0.042(4) 0.049(3) 0.030(4) -0.002(3) -0.001(3) 0.006(3) 
C49 0.035(3) 0.067(4) 0.026(3) 0.001(3) 0.013(3) -0.002(3) 
C51 0.059(5) 0.065(5) 0.068(6) 0.009(4) 0.007(4) -0.004(4) 
C52 0.047(4) 0.084(5) 0.039(4) -0.010(4) -0.010(4) -0.009(4) 
C53 0.052(4) 0.083(5) 0.059(6) -0.043(5) 0.025(4) -0.018(4) 
C54 0.050(4) 0.112(7) 0.046(5) -0.016(5) -0.002(4) -0.028(5) 
C55 0.030(3) 0.090(5) 0.026(4) -0.006(4) -0.010(3) 0.007(4) 
C56 0.052(4) 0.127(7) 0.023(4) -0.017(4) -0.010(4) 0.026(5) 
C57 0.059(5) 0.150(9) 0.036(5) -0.034(6) -0.021(4) 0.050(6) 
C58 0.062(5) 0.140(7) 0.048(5) -0.054(5) -0.019(4) 0.028(5) 
C59 0.077(6) 0.132(8) 0.043(5) -0.047(6) -0.041(5) 0.035(6) 
C60 0.051(4) 0.079(5) 0.031(4) 0.004(4) -0.021(4) -0.008(4) 
C61 0.171(16) 0.204(18) 0.147(14) -0.142(15) -0.139(14) 0.145(16) 
C62 0.095(8) 0.141(10) 0.070(7) -0.057(7) -0.040(6) 0.057(8) 
C63 0.054(6) 0.168(13) 0.184(16) -0.113(13) -0.020(8) 0.033(7) 
C64 0.144(16) 0.19(2) 0.41(5) -0.21(3) -0.14(2) 0.109(17) 
C65 0.044(4) 0.098(6) 0.026(4) -0.011(4) -0.010(3) 0.012(4) 
C66 0.044(5) 0.173(11) 0.038(5) -0.059(6) -0.012(4) 0.041(6) 
C67 0.041(4) 0.210(13) 0.024(4) -0.015(6) -0.003(4) 0.033(6) 
C68 0.049(4) 0.149(7) 0.035(4) -0.006(5) -0.022(4) 0.023(5) 
C69 0.030(4) 0.126(7) 0.028(4) -0.017(4) -0.009(3) 0.035(4) 
C70 0.042(4) 0.127(7) 0.027(4) -0.012(5) -0.007(3) 0.036(5) 
C71 0.055(5) 0.130(8) 0.032(4) -0.006(5) -0.018(4) 0.036(5) 
C72 0.047(5) 0.108(6) 0.017(4) -0.018(4) 0.007(3) 0.012(4) 
O18 0.109(5) 0.111(4) 0.012(2) 0.005(3) 0.011(3) 0.035(4) 
O19 0.170(7) 0.086(4) 0.035(3) 0.030(3) -0.017(4) 0.023(4) 
C73 0.158 0.158 0.158 0.000 0.000 0.000 
C74 0.195 0.195 0.195 0.000 0.000 0.000 
 
_geom_special_details 
; 
 All esds (except the esd in the dihedral angle between two l.s. planes) 
 are estimated using the full covariance matrix.  The cell esds are taken 
 into account individually in the estimation of esds in distances, angles 
 and torsion angles; correlations between esds in cell parameters are only 
 used when they are defined by crystal symmetry.  An approximate (isotropic) 
 treatment of cell esds is used for estimating esds involving l.s. planes. 
; 
 
loop_ 
 _geom_bond_atom_site_label_1 
 _geom_bond_atom_site_label_2 
 _geom_bond_distance 
 _geom_bond_site_symmetry_2 
 _geom_bond_publ_flag 
Zr1 O9 1.930(4) 4_655 ? 
Zr1 O5 1.939(6) . ? 
Zr1 O17 1.999(5) . ? 
Zr1 O15 2.008(6) 7 ? 
Zr1 O16 2.437(5) 7 ? 
Zr1 C72 2.573(9) 7 ? 
Zr1 C37 2.773(7) 4_655 ? 
Zr2 O14 2.271(4) . ? 
Zr2 O6 2.274(4) . ? 
Zr2 O2 2.292(4) 8_655 ? 
Zr2 O16 2.349(5) 7 ? 
Zr2 O10 2.353(4) 4_655 ? 
Zr2 O8 2.365(4) 3 ? 
Zr3 O7 1.918(4) 3 ? 
Zr3 O13 1.953(6) . ? 
Zr3 O1 1.965(5) 8_655 ? 
Zr3 O18 1.975(6) . ? 
Zr3 C1 2.665(8) 8_655 ? 
Zr3 O2 2.701(5) 8_655 ? 
Zr3 C36 2.772(7) 3 ? 
P1 O6 1.474(5) . ? 
P1 O5 1.513(6) . ? 
P1 O3 1.610(5) . ? 
P1 O4 1.621(5) . ? 
P2 O14 1.467(5) . ? 
P2 O13 1.487(6) . ? 
P2 O12 1.591(5) . ? 
P2 O11 1.617(5) . ? 
O1 C1 1.271(10) . ? 
O1 Zr3 1.965(5) 8_645 ? 
O2 C1 1.241(10) . ? 
O2 Zr2 2.292(4) 8_645 ? 
O2 Zr3 2.701(5) 8_645 ? 
O3 C11 1.346(6) . ? 
O4 C24 1.368(5) . ? 
O7 C36 1.270(9) . ? 
O7 Zr3 1.918(4) 3 ? 
O8 C36 1.225(9) . ? 
O8 Zr2 2.365(4) 3 ? 
O9 C37 1.263(9) . ? 
O9 Zr1 1.930(4) 4_655 ? 
O10 C37 1.253(9) . ? 
O10 Zr2 2.353(4) 4_655 ? 
O11 C47 1.367(5) . ? 
O12 C60 1.375(6) . ? 
O15 C72 1.302(10) . ? 
O15 Zr1 2.008(6) 7_455 ? 
O16 C72 1.152(10) . ? 
O16 Zr2 2.349(5) 7_455 ? 
O16 Zr1 2.437(5) 7_455 ? 
C1 C2 1.487(9) . ? 
C1 Zr3 2.665(8) 8_645 ? 
C2 C3 1.3900 . ? 
C2 C7 1.3900 . ? 
C3 C4 1.3900 . ? 
C4 C5 1.3900 . ? 
C5 C6 1.3900 . ? 
C5 C8 1.464(4) . ? 
C6 C7 1.3900 . ? 
C14 C17 1.467(13) . ? 
C14 C16 1.537(13) . ? 
C14 C15 1.558(11) . ? 
C14 C12 1.584(8) . ? 
C8 C9 1.3900 . ? 
C8 C13 1.3900 . ? 
C9 C10 1.3900 . ? 
C9 C18 1.587(8) . ? 
C10 C11 1.3900 . ? 
C10 C19 1.546(4) . ? 
C11 C12 1.3900 . ? 
C12 C13 1.3900 . ? 
C19 C20 1.3900 . ? 
C19 C24 1.3900 . ? 
C20 C21 1.3900 . ? 
C20 C29 1.554(8) . ? 
C21 C22 1.3900 . ? 
C21 C30 1.511(4) . ? 
C22 C23 1.3900 . ? 
C23 C24 1.3900 . ? 
C23 C25 1.581(7) . ? 
C25 C26 1.510(13) . ? 
C25 C27 1.540(10) . ? 
C25 C28 1.542(10) . ? 
C30 C31 1.3900 . ? 
C30 C35 1.3900 . ? 
C31 C32 1.3900 . ? 
C32 C33 1.3900 . ? 
C33 C34 1.3900 . ? 
C33 C36 1.538(7) . ? 
C34 C35 1.3900 . ? 
C36 Zr3 2.772(7) 3 ? 
C37 C38 1.522(7) . ? 
C37 Zr1 2.773(7) 4_655 ? 
C38 C39 1.3900 . ? 
C38 C43 1.3900 . ? 
C39 C40 1.3900 . ? 
C40 C41 1.3900 . ? 
C41 C42 1.3900 . ? 
C41 C44 1.531(4) . ? 
C42 C43 1.3900 . ? 
C50 C51 1.527(10) . ? 
C50 C52 1.543(10) . ? 
C50 C53 1.545(9) . ? 
C50 C48 1.562(7) . ? 
C44 C45 1.3900 . ? 
C44 C49 1.3900 . ? 
C45 C46 1.3900 . ? 
C45 C54 1.549(9) . ? 
C46 C47 1.3900 . ? 
C46 C55 1.516(4) . ? 
C47 C48 1.3900 . ? 
C48 C49 1.3900 . ? 
C55 C56 1.3900 . ? 
C55 C60 1.3900 . ? 
C56 C57 1.3900 . ? 
C56 C65 1.540(9) . ? 
C57 C58 1.3900 . ? 
C57 C66 1.479(5) . ? 
C58 C59 1.3900 . ? 
C59 C60 1.3900 . ? 
C59 C61 1.527(10) . ? 
C61 C63 1.489(16) . ? 
C61 C64 1.530(19) . ? 
C61 C62 1.556(12) . ? 
C66 C67 1.3900 . ? 
C66 C71 1.3900 . ? 
C67 C68 1.3900 . ? 
C68 C69 1.3900 . ? 
C69 C70 1.3900 . ? 
C69 C72 1.478(9) . ? 
C70 C71 1.3900 . ? 
C72 Zr1 2.573(9) 7_455 ? 
O18 C73 1.229(16) . ? 
O19 C73 1.239(16) . ? 
C73 C74 1.524(18) . ? 
O20 C75 1.228(16) . ? 
O21 C75 1.288(17) . ? 
C75 C76 1.541(18) . ? 
O22 C77 1.243(17) . ? 
O23 C77 1.238(17) . ? 
O23 O23 1.52(4) 4_655 ? 
C77 C78 1.551(18) . ? 
 
loop_ 
 _geom_angle_atom_site_label_1 
 _geom_angle_atom_site_label_2 
 _geom_angle_atom_site_label_3 
 _geom_angle 
 _geom_angle_site_symmetry_1 
 _geom_angle_site_symmetry_3 
 _geom_angle_publ_flag 
O9 Zr1 O5 113.1(2) 4_655 . ? 
O9 Zr1 O17 100.9(2) 4_655 . ? 
O5 Zr1 O17 102.3(3) . . ? 
O9 Zr1 O15 127.4(3) 4_655 7 ? 
O5 Zr1 O15 112.3(3) . 7 ? 
O17 Zr1 O15 94.1(3) . 7 ? 
O9 Zr1 O16 94.1(2) 4_655 7 ? 
O5 Zr1 O16 95.65(19) . 7 ? 
O17 Zr1 O16 149.7(2) . 7 ? 
O15 Zr1 O16 56.3(2) 7 7 ? 
O9 Zr1 C72 112.5(3) 4_655 7 ? 
O5 Zr1 C72 104.1(3) . 7 ? 
O17 Zr1 C72 123.9(3) . 7 ? 
O15 Zr1 C72 29.9(2) 7 7 ? 
O16 Zr1 C72 26.4(2) 7 7 ? 
O9 Zr1 C37 23.4(2) 4_655 4_655 ? 
O5 Zr1 C37 94.1(2) . 4_655 ? 
O17 Zr1 C37 119.9(2) . 4_655 ? 
O15 Zr1 C37 131.6(3) 7 4_655 ? 
O16 Zr1 C37 82.4(2) 7 4_655 ? 
C72 Zr1 C37 106.5(3) 7 4_655 ? 
O14 Zr2 O6 116.87(18) . . ? 
O14 Zr2 O2 83.26(19) . 8_655 ? 
O6 Zr2 O2 153.54(19) . 8_655 ? 
O14 Zr2 O16 155.38(18) . 7 ? 
O6 Zr2 O16 82.07(19) . 7 ? 
O2 Zr2 O16 84.6(2) 8_655 7 ? 
O14 Zr2 O10 86.00(15) . 4_655 ? 
O6 Zr2 O10 88.76(16) . 4_655 ? 
O2 Zr2 O10 110.79(17) 8_655 4_655 ? 
O16 Zr2 O10 78.46(16) 7 4_655 ? 
O14 Zr2 O8 88.82(16) . 3 ? 
O6 Zr2 O8 80.86(15) . 3 ? 
O2 Zr2 O8 82.71(17) 8_655 3 ? 
O16 Zr2 O8 110.74(17) 7 3 ? 
O10 Zr2 O8 164.80(16) 4_655 3 ? 
O7 Zr3 O13 110.1(2) 3 . ? 
O7 Zr3 O1 124.3(3) 3 8_655 ? 
O13 Zr3 O1 113.2(3) . 8_655 ? 
O7 Zr3 O18 108.3(2) 3 . ? 
O13 Zr3 O18 103.8(3) . . ? 
O1 Zr3 O18 93.9(3) 8_655 . ? 
O7 Zr3 C1 111.8(2) 3 8_655 ? 
O13 Zr3 C1 101.5(2) . 8_655 ? 
O1 Zr3 C1 26.8(3) 8_655 8_655 ? 
O18 Zr3 C1 120.6(3) . 8_655 ? 
O7 Zr3 O2 94.33(17) 3 8_655 ? 
O13 Zr3 O2 89.57(18) . 8_655 ? 
O1 Zr3 O2 53.5(2) 8_655 8_655 ? 
O18 Zr3 O2 147.3(2) . 8_655 ? 
C1 Zr3 O2 26.7(2) 8_655 8_655 ? 
O7 Zr3 C36 23.55(19) 3 3 ? 
O13 Zr3 C36 89.8(2) . 3 ? 
O1 Zr3 C36 127.7(3) 8_655 3 ? 
O18 Zr3 C36 126.8(2) . 3 ? 
C1 Zr3 C36 105.9(2) 8_655 3 ? 
O2 Zr3 C36 82.14(18) 8_655 3 ? 
O6 P1 O5 120.6(3) . . ? 
O6 P1 O3 104.7(3) . . ? 
O5 P1 O3 110.1(3) . . ? 
O6 P1 O4 112.8(3) . . ? 
O5 P1 O4 103.1(3) . . ? 
O3 P1 O4 104.6(3) . . ? 
O14 P2 O13 120.5(3) . . ? 
O14 P2 O12 103.4(3) . . ? 
O13 P2 O12 110.0(3) . . ? 
O14 P2 O11 113.8(3) . . ? 
O13 P2 O11 103.1(3) . . ? 
O12 P2 O11 105.1(3) . . ? 
C1 O1 Zr3 109.0(5) . 8_645 ? 
C1 O2 Zr2 169.4(5) . 8_645 ? 
C1 O2 Zr3 75.0(4) . 8_645 ? 
Zr2 O2 Zr3 109.27(17) 8_645 8_645 ? 
C11 O3 P1 123.1(4) . . ? 
C24 O4 P1 120.6(4) . . ? 
P1 O5 Zr1 137.0(3) . . ? 
P1 O6 Zr2 136.6(3) . . ? 
C36 O7 Zr3 119.4(4) . 3 ? 
C36 O8 Zr2 152.7(4) . 3 ? 
C37 O9 Zr1 119.1(4) . 4_655 ? 
C37 O10 Zr2 151.0(4) . 4_655 ? 
C47 O11 P2 122.9(4) . . ? 
C60 O12 P2 120.1(5) . . ? 
P2 O13 Zr3 139.0(3) . . ? 
P2 O14 Zr2 137.3(3) . . ? 
C72 O15 Zr1 99.8(5) . 7_455 ? 
C72 O16 Zr2 156.0(5) . 7_455 ? 
C72 O16 Zr1 83.4(5) . 7_455 ? 
Zr2 O16 Zr1 112.33(19) 7_455 7_455 ? 
O2 C1 O1 122.3(7) . . ? 
O2 C1 C2 120.9(7) . . ? 
O1 C1 C2 116.8(7) . . ? 
O2 C1 Zr3 78.3(4) . 8_645 ? 
O1 C1 Zr3 44.2(4) . 8_645 ? 
C2 C1 Zr3 160.3(5) . 8_645 ? 
C3 C2 C7 120.0 . . ? 
C3 C2 C1 119.3(4) . . ? 
C7 C2 C1 120.6(4) . . ? 
C4 C3 C2 120.0 . . ? 
C3 C4 C5 120.0 . . ? 
C6 C5 C4 120.0 . . ? 
C6 C5 C8 119.2(4) . . ? 
C4 C5 C8 120.8(4) . . ? 
C5 C6 C7 120.0 . . ? 
C6 C7 C2 120.0 . . ? 
C17 C14 C16 105.8(9) . . ? 
C17 C14 C15 108.7(9) . . ? 
C16 C14 C15 107.0(10) . . ? 
C17 C14 C12 112.5(8) . . ? 
C16 C14 C12 111.6(7) . . ? 
C15 C14 C12 110.9(6) . . ? 
C9 C8 C13 120.0 . . ? 
C9 C8 C5 123.2(3) . . ? 
C13 C8 C5 116.8(3) . . ? 
C10 C9 C8 120.0 . . ? 
C10 C9 C18 120.0(4) . . ? 
C8 C9 C18 119.4(4) . . ? 
C9 C10 C11 120.0 . . ? 
C9 C10 C19 121.5(3) . . ? 
C11 C10 C19 117.8(3) . . ? 
O3 C11 C12 120.8(3) . . ? 
O3 C11 C10 119.0(3) . . ? 
C12 C11 C10 120.0 . . ? 
C11 C12 C13 120.0 . . ? 
C11 C12 C14 122.6(4) . . ? 
C13 C12 C14 117.4(4) . . ? 
C12 C13 C8 120.0 . . ? 
C20 C19 C24 120.0 . . ? 
C20 C19 C10 121.3(3) . . ? 
C24 C19 C10 117.4(3) . . ? 
C21 C20 C19 120.0 . . ? 
C21 C20 C29 118.8(4) . . ? 
C19 C20 C29 120.7(4) . . ? 
C20 C21 C22 120.0 . . ? 
C20 C21 C30 122.4(3) . . ? 
C22 C21 C30 117.5(3) . . ? 
C23 C22 C21 120.0 . . ? 
C24 C23 C22 120.0 . . ? 
C24 C23 C25 120.5(3) . . ? 
C22 C23 C25 119.2(3) . . ? 
O4 C24 C23 122.6(3) . . ? 
O4 C24 C19 117.4(3) . . ? 
C23 C24 C19 120.0 . . ? 
C26 C25 C27 108.2(8) . . ? 
C26 C25 C28 105.0(7) . . ? 
C27 C25 C28 107.6(7) . . ? 
C26 C25 C23 107.8(6) . . ? 
C27 C25 C23 113.1(5) . . ? 
C28 C25 C23 114.6(6) . . ? 
C31 C30 C35 120.0 . . ? 
C31 C30 C21 119.9(3) . . ? 
C35 C30 C21 120.1(3) . . ? 
C30 C31 C32 120.0 . . ? 
C31 C32 C33 120.0 . . ? 
C34 C33 C32 120.0 . . ? 
C34 C33 C36 120.2(4) . . ? 
C32 C33 C36 119.5(4) . . ? 
C35 C34 C33 120.0 . . ? 
C34 C35 C30 120.0 . . ? 
O8 C36 O7 127.8(6) . . ? 
O8 C36 C33 119.2(6) . . ? 
O7 C36 C33 112.9(5) . . ? 
O8 C36 Zr3 96.5(4) . 3 ? 
O7 C36 Zr3 37.1(3) . 3 ? 
C33 C36 Zr3 137.5(4) . 3 ? 
O10 C37 O9 125.8(6) . . ? 
O10 C37 C38 118.3(6) . . ? 
O9 C37 C38 115.8(6) . . ? 
O10 C37 Zr1 91.6(4) . 4_655 ? 
O9 C37 Zr1 37.5(3) . 4_655 ? 
C38 C37 Zr1 147.9(5) . 4_655 ? 
C39 C38 C43 120.0 . . ? 
C39 C38 C37 119.6(4) . . ? 
C43 C38 C37 120.0(4) . . ? 
C40 C39 C38 120.0 . . ? 
C39 C40 C41 120.0 . . ? 
C42 C41 C40 120.0 . . ? 
C42 C41 C44 120.5(3) . . ? 
C40 C41 C44 119.5(3) . . ? 
C43 C42 C41 120.0 . . ? 
C42 C43 C38 120.0 . . ? 
C51 C50 C52 111.0(6) . . ? 
C51 C50 C53 106.4(7) . . ? 
C52 C50 C53 105.5(7) . . ? 
C51 C50 C48 108.8(6) . . ? 
C52 C50 C48 113.3(5) . . ? 
C53 C50 C48 111.6(5) . . ? 
C45 C44 C49 120.0 . . ? 
C45 C44 C41 121.5(3) . . ? 
C49 C44 C41 118.4(3) . . ? 
C44 C45 C46 120.0 . . ? 
C44 C45 C54 118.2(4) . . ? 
C46 C45 C54 121.2(4) . . ? 
C47 C46 C45 120.0 . . ? 
C47 C46 C55 117.9(3) . . ? 
C45 C46 C55 121.4(3) . . ? 
O11 C47 C46 117.4(3) . . ? 
O11 C47 C48 122.3(3) . . ? 
C46 C47 C48 120.0 . . ? 
C49 C48 C47 120.0 . . ? 
C49 C48 C50 119.8(3) . . ? 
C47 C48 C50 119.9(3) . . ? 
C48 C49 C44 120.0 . . ? 
C56 C55 C60 120.0 . . ? 
C56 C55 C46 121.4(3) . . ? 
C60 C55 C46 118.0(3) . . ? 
C57 C56 C55 120.0 . . ? 
C57 C56 C65 120.1(4) . . ? 
C55 C56 C65 119.6(4) . . ? 
C56 C57 C58 120.0 . . ? 
C56 C57 C66 122.9(4) . . ? 
C58 C57 C66 117.0(4) . . ? 
C57 C58 C59 120.0 . . ? 
C60 C59 C58 120.0 . . ? 
C60 C59 C61 120.2(5) . . ? 
C58 C59 C61 119.1(5) . . ? 
O12 C60 C59 122.7(4) . . ? 
O12 C60 C55 117.0(4) . . ? 
C59 C60 C55 120.0 . . ? 
C63 C61 C59 117.9(13) . . ? 
C63 C61 C64 104.1(13) . . ? 
C59 C61 C64 111.6(13) . . ? 
C63 C61 C62 108.6(12) . . ? 
C59 C61 C62 114.7(8) . . ? 
C64 C61 C62 97.5(15) . . ? 
C67 C66 C71 120.0 . . ? 
C67 C66 C57 120.9(4) . . ? 
C71 C66 C57 119.0(4) . . ? 
C66 C67 C68 120.0 . . ? 
C69 C68 C67 120.0 . . ? 
C70 C69 C68 120.0 . . ? 
C70 C69 C72 117.2(4) . . ? 
C68 C69 C72 122.8(4) . . ? 
C71 C70 C69 120.0 . . ? 
C70 C71 C66 120.0 . . ? 
O16 C72 O15 120.3(8) . . ? 
O16 C72 C69 124.1(7) . . ? 
O15 C72 C69 115.4(6) . . ? 
O16 C72 Zr1 70.2(5) . 7_455 ? 
O15 C72 Zr1 50.3(4) . 7_455 ? 
C69 C72 Zr1 163.4(6) . 7_455 ? 
C73 O18 Zr3 142.3(10) . . ? 
O18 C73 O19 120.3(16) . . ? 
O18 C73 C74 115.1(17) . . ? 
O19 C73 C74 118.9(18) . . ? 
O20 C75 O21 129(2) . . ? 
O20 C75 C76 123(2) . . ? 
O21 C75 C76 108(2) . . ? 
C77 O23 O23 157(2) . 4_655 ? 
O23 C77 O22 127(2) . . ? 
O23 C77 C78 115.2(17) . . ? 
O22 C77 C78 117.8(18) . . ? 
 
_diffrn_measured_fraction_theta_max    0.970 
_diffrn_reflns_theta_full              55.00 
_diffrn_measured_fraction_theta_full   0.970 
_refine_diff_density_max    0.854 
_refine_diff_density_min   -1.230 
_refine_diff_density_rms    0.151 
#===END
data_me2l-mg
_audit_creation_date              2017-09-26
_audit_creation_method
;
Olex2 1.2
(compiled 2017.08.10 svn.r3458 for OlexSys, GUI svn.r5381)
;
_shelxl_version_number            2014-3
_publ_contact_author_address      ?
_publ_contact_author_email        ?
_publ_contact_author_id_orcid     ?
_publ_contact_author_name         ''
_publ_contact_author_phone        ?
_publ_section_references
;
Dolomanov, O.V., Bourhis, L.J., Gildea, R.J, Howard, J.A.K. & Puschmann, H.
 (2009), J. Appl. Cryst. 42, 339-341.

Sheldrick, G.M. (2008). Acta Cryst. A64, 112-122.
;
_chemical_name_common             ?
_chemical_name_systematic
;
 ?
;
_chemical_formula_moiety          'C228 H240 Mg3 O56 P6, 3(C4 O)'
_chemical_formula_sum             'C240 H240 Mg3 O59 P6'
_chemical_formula_weight          4327.06
_chemical_absolute_configuration  ?
_chemical_melting_point           ?
loop_
  _atom_type_symbol
  _atom_type_description
  _atom_type_scat_dispersion_real
  _atom_type_scat_dispersion_imag
  _atom_type_scat_source
 'C' 'C' 0.0181 0.0091 'International Tables Vol C Tables 4.2.6.8 and 6.1.1.4'
 'H' 'H' 0.0000 0.0000 'International Tables Vol C Tables 4.2.6.8 and 6.1.1.4'
 'Mg' 'Mg' 0.1719 0.1771 'International Tables Vol C Tables 4.2.6.8 and 6.1.1.4'
 'O' 'O' 0.0492 0.0322 'International Tables Vol C Tables 4.2.6.8 and 6.1.1.4'
 'P' 'P' 0.2955 0.4335 'International Tables Vol C Tables 4.2.6.8 and 6.1.1.4'

_shelx_space_group_comment
;
The symmetry employed for this shelxl refinement is uniquely defined
by the following loop, which should always be used as a source of
symmetry information in preference to the above space-group names.
They are only intended as comments.
;
_space_group_crystal_system       'orthorhombic'
_space_group_IT_number            19
_space_group_name_H-M_alt         'P 21 21 21'
_space_group_name_Hall            'P 2ac 2ab'
loop_
  _space_group_symop_operation_xyz
 'x, y, z'
 '-x+1/2, -y, z+1/2'
 '-x, y+1/2, -z+1/2'
 'x+1/2, -y+1/2, -z'

_cell_length_a                    21.9287(12)
_cell_length_b                    34.0887(18)
_cell_length_c                    37.283(2)
_cell_angle_alpha                 90
_cell_angle_beta                  90
_cell_angle_gamma                 90
_cell_volume                      27870(3)
_cell_formula_units_Z             4
_cell_measurement_reflns_used     9989
_cell_measurement_temperature     173(2)
_cell_measurement_theta_max       58.84
_cell_measurement_theta_min       2.40
_shelx_estimated_absorpt_T_max    ?
_shelx_estimated_absorpt_T_min    ?
_exptl_absorpt_coefficient_mu     0.973
_exptl_absorpt_correction_T_max   ?
_exptl_absorpt_correction_T_min   ?
_exptl_absorpt_correction_type    'none'
_exptl_absorpt_process_details    ?
_exptl_crystal_colour             colourless
_exptl_crystal_density_diffrn     1.031
_exptl_crystal_density_meas       ?
_exptl_crystal_density_method     ?
_exptl_crystal_description        plate
_exptl_crystal_F_000              9112
_exptl_crystal_size_max           0.8
_exptl_crystal_size_mid           0.5
_exptl_crystal_size_min           0.4
_exptl_special_details
;
 ?
;
_exptl_transmission_factor_max    ?
_exptl_transmission_factor_min    ?
_diffrn_reflns_av_R_equivalents   0.0840
_diffrn_reflns_av_unetI/netI      0.0771
_diffrn_reflns_Laue_measured_fraction_full 0.796
_diffrn_reflns_Laue_measured_fraction_max 0.988
_diffrn_reflns_limit_h_max        21
_diffrn_reflns_limit_h_min        -24
_diffrn_reflns_limit_k_max        37
_diffrn_reflns_limit_k_min        -37
_diffrn_reflns_limit_l_max        41
_diffrn_reflns_limit_l_min        -38
_diffrn_reflns_number             135669
_diffrn_reflns_point_group_measured_fraction_full 0.789
_diffrn_reflns_point_group_measured_fraction_max 0.984
_diffrn_reflns_theta_full         67.679
_diffrn_reflns_theta_max          59.218
_diffrn_reflns_theta_min          2.337
_diffrn_ambient_temperature       173.0
_diffrn_detector_area_resol_mean  ?
_diffrn_measured_fraction_theta_full 0.796
_diffrn_measured_fraction_theta_max 0.988
_diffrn_measurement_device_type   'Bruker APEX-II CCD'
_diffrn_measurement_method        '\f and \w scans'
_diffrn_radiation_type            CuK\a
_diffrn_radiation_wavelength      1.54178
_diffrn_source                    ?
_diffrn_standards_number          0
_reflns_Friedel_coverage          0.867
_reflns_Friedel_fraction_full     0.781
_reflns_Friedel_fraction_max      0.980
_reflns_number_gt                 28098
_reflns_number_total              39778
_reflns_special_details
;


CheckCIF Alert and Discussion:

PLAT602_ALERT_2_A VERY LARGE Solvent Accessible VOID(S) in Structure ! Info

Discussion: The voids contain disordered solvent at partial occupancy. but only part of them could be modeled in the difference map.
So missing solvent gust molecules in the model resulting in apparent large structural voids.

 Reflections were merged by SHELXL according to the crystal
 class for the calculation of statistics and refinement.
 
 _reflns_Friedel_fraction is defined as the number of unique
 Friedel pairs measured divided by the number that would be
 possible theoretically, ignoring centric projections and
 systematic absences.
;
_reflns_threshold_expression      'I > 2\s(I)'
_computing_cell_refinement        ?
_computing_data_collection        ?
_computing_data_reduction         ?
_computing_molecular_graphics     'Olex2 (Dolomanov et al., 2009)'
_computing_publication_material   'Olex2 (Dolomanov et al., 2009)'
_computing_structure_refinement   'XL (Sheldrick, 2008)'
_computing_structure_solution     ?
_refine_diff_density_max          1.488
_refine_diff_density_min          -0.552
_refine_diff_density_rms          0.140
_refine_ls_abs_structure_details
;
 Flack x determined using 9854 quotients [(I+)-(I-)]/[(I+)+(I-)]
 (Parsons, Flack and Wagner, Acta Cryst. B69 (2013) 249-259).
;
_refine_ls_abs_structure_Flack    0.104(14)
_refine_ls_extinction_coef        .
_refine_ls_extinction_method      none
_refine_ls_goodness_of_fit_ref    1.244
_refine_ls_hydrogen_treatment     constr
_refine_ls_matrix_type            full
_refine_ls_number_parameters      2500
_refine_ls_number_reflns          39778
_refine_ls_number_restraints      2750
_refine_ls_R_factor_all           0.1542
_refine_ls_R_factor_gt            0.1313
_refine_ls_restrained_S_all       1.218
_refine_ls_shift/su_max           0.024
_refine_ls_shift/su_mean          0.002
_refine_ls_structure_factor_coef  Fsqd
_refine_ls_weighting_details
'w=1/[\s^2^(Fo^2^)+(0.2000P)^2^] where P=(Fo^2^+2Fc^2^)/3'
_refine_ls_weighting_scheme       calc
_refine_ls_wR_factor_gt           0.3154
_refine_ls_wR_factor_ref          0.3439
_refine_special_details
;
 ?
;
_olex2_refinement_description
;
1. Fixed Uiso
 At 1.2 times of:
  All C(H) groups
 At 1.5 times of:
  All C(H,H,H) groups
2. Restrained distances
 C81-C61
 1.45 with sigma of 0.02
 O60-C230
 1.23 with sigma of 0.02
 O58-C230
 1.4 with sigma of 0.02
 C230-C185
 1.49 with sigma of 0.02
 C52-C40
 1.49 with sigma of 0.02
 C9-C114
 1.49 with sigma of 0.02
 C242-C218
 1.5 with sigma of 0.02
 C182-C161
 1.49 with sigma of 0.02
 C132-O49
 1.23 with sigma of 0.02
 C132-O40
 1.3 with sigma of 0.02
 C190-C17
 1.3 with sigma of 0.02
 C190-O51
 1.22 with sigma of 0.02
 C56-C140 = C74-C31 = C175-C167 = C43-C13
 1.55 with sigma of 0.02
 C201-C151 = C165-C106
 1.55 with sigma of 0.02
 C73-C33 = C122-C121
 1.55 with sigma of 0.02
 C152-C124
 1.55 with sigma of 0.02
 O54-C231
 1.23 with sigma of 0.02
 C232-O59
 1.46 with sigma of 0.02
 O59-C231
 1.3 with sigma of 0.02
3. Restrained planarity
 C114, C9, C10, C13, C11
 with sigma of 0.1
 C129, C109, C69, C44, C29, C42, C72, C30
 with sigma of 0.1
 C53, C54, C56, C57, C58, C59, C55
 with sigma of 0.1
 C28, C45, C31, C173, C27, C53, C54
 with sigma of 0.1
4. Rigid bond restraints
 All non-hydrogen atoms
 with sigma for 1-2 distances of 0.01 and sigma for 1-3 distances of 0.01
5. Uiso/Uaniso restraints and constraints
All non-hydrogen atoms have similar U: within 2A with sigma of 0.04 and sigma
for terminal atoms of 0.08
6.a Me refined with riding coordinates:
 C168(H16M,H16N,H16O), C171(H17D,H17E,H17F), C191(H19A,H19B,H19C), C207(H20V,
 H20W,H20X), C223(H22D,H22E,H22F), C226(H22G,H22H,H22I)
6.b Aromatic/amide H refined with riding coordinates:
 C2(H2), C3(H3), C5(H5), C6(H6), C12(H12), C15(H15), C16(H16), C18(H18),
 C19(H19), C34(H34), C35(H35), C37(H37), C38(H38), C29(H29), C46(H46), C48(H48),
  C49(H49), C51(H51), C95(H95), C45(H45), C57(H57), C76(H76), C77(H77),
 C79(H79), C80(H80), C83(H83), C85(H85), C86(H86), C88(H88), C94(H94), C97(H97),
  C99(H99), C100(H100), C102(H102), C104(H104), C110(H110), C116(H116),
 C117(H117), C119(H119), C120(H120), C129(H129), C144(H144), C148(H148),
 C155(H155), C163(H163), C157(H157), C169(H169), C183(H183), C184(H184),
 C186(H186), C187(H187), C141(H141), C194(H194), C195(H195), C197(H197),
 C198(H198), C234(H234), C235(H235), C237(H237), C238(H238)
6.c Fitted hexagon refined as free rotating group:
 C2(C3,C4,C5,C6,C7), C8(C9,C10,C11,C12,C13), C14(C15,C16,C17,C18,C19), C34(C35,
 C36,C37,C38,C39), C44(C69,C72,C42,C29,C30), C46(C47,C48,C49,C50,C51), C52(C68,
 C41,C95,C33,C32), C53(C173,C31,C45,C28,C27), C54(C55,C56,C57,C58,C59), C75(C76,
 C77,C78,C79,C80), C83(C84,C85,C86,C87,C88), C97(C98,C99,C100,C101,C102),
 C108(C122,C110,C112,C70,C40), C115(C116,C117,C118,C119,C120), C134(C93,C129,
 C92,C96,C109), C148(C152,C107,C66,C131,C161), C167(C65,C114,C137,C126,C157),
 C182(C183,C184,C185,C186,C187), C188(C105,C165,C141,C71,C24), C194(C195,C196,
 C197,C198,C199), C234(C235,C236,C237,C238,C239)
6.d Idealised Me refined as rotating group:
 C20(H20A,H20B,H20C), C21(H21A,H21B,H21C), C22(H22A,H22B,H22C), C25(H25A,H25B,
 H25C), C63(H63A,H63B,H63C), C82(H82A,H82B,H82C), C90(H90A,H90B,H90C),
 C113(H11A,H11B,H11C), C125(H12A,H12B,H12C), C128(H12D,H12E,H12F), C136(H13A,
 H13B,H13C), C138(H13D,H13E,H13F), C139(H13G,H13H,H13I), C142(H14A,H14B,H14C),
 C143(H14D,H14E,H14F), C146(H14G,H14H,H14I), C147(H14J,H14K,H14L), C149(H14M,
 H14N,H14O), C150(H15A,H15B,H15C), C153(H15D,H15E,H15F), C154(H15G,H15H,H15I),
 C156(H15J,H15K,H15L), C159(H15M,H15N,H15O), C160(H16A,H16B,H16C), C162(H16D,
 H16E,H16F), C164(H16G,H16H,H16I), C166(H16J,H16K,H16L), C170(H17A,H17B,H17C),
 C172(H17G,H17H,H17I), C174(H17J,H17K,H17L), C176(H17M,H17N,H17O), C177(H17P,
 H17Q,H17R), C178(H17S,H17T,H17U), C179(H17V,H17W,H17X), C181(H18A,H18B,H18C),
 C189(H18D,H18E,H18F), C192(H19D,H19E,H19F), C193(H19G,H19H,H19I), C200(H20D,
 H20E,H20F), C202(H20G,H20H,H20I), C203(H20J,H20K,H20L), C204(H20M,H20N,H20O),
 C205(H20P,H20Q,H20R), C206(H20S,H20T,H20U), C208(H20Y,H,HA), C210(H21D,H21E,
 H21F), C211(H21G,H21H,H21I), C212(H21J,H21K,H21L), C213(H21M,H21N,H21O),
 C215(H21P,H21Q,H21R), C217(H21S,H21T,H21U), C219(H21V,H21W,H21X), C232(H23A,
 H23B,H23C), C240(H24A,H24B,H24C)
;
_atom_sites_solution_hydrogens    geom
_atom_sites_solution_primary      ?
_atom_sites_solution_secondary    ?
loop_
  _atom_site_label
  _atom_site_type_symbol
  _atom_site_fract_x
  _atom_site_fract_y
  _atom_site_fract_z
  _atom_site_U_iso_or_equiv
  _atom_site_adp_type
  _atom_site_occupancy
  _atom_site_site_symmetry_order
  _atom_site_calc_flag
  _atom_site_refinement_flags_posn
  _atom_site_refinement_flags_adp
  _atom_site_refinement_flags_occupancy
  _atom_site_disorder_assembly
  _atom_site_disorder_group
 P1 P 0.13126(14) 0.66813(9) 0.73967(8) 0.0764(7) Uani 1 1 d . U . . .
 C1 C 0.3145(8) 0.8285(5) 0.9627(4) 0.107(4) Uani 1 1 d . U . . .
 P2 P 0.17114(15) 0.68487(8) 0.61439(8) 0.0757(7) Uani 1 1 d . U . . .
 C2 C 0.3028(4) 0.8116(3) 0.8974(2) 0.100(3) Uani 1 1 d . U . . .
 H2 H 0.3396 0.8253 0.8922 0.120 Uiso 1 1 calc R . . . .
 C3 C 0.2706(4) 0.7933(3) 0.87003(17) 0.098(3) Uani 1 1 d G U . . .
 H3 H 0.2853 0.7944 0.8461 0.117 Uiso 1 1 calc R . . . .
 C4 C 0.2169(4) 0.7733(3) 0.87769(18) 0.088(3) Uani 1 1 d G U . . .
 C5 C 0.1954(4) 0.7717(3) 0.9127(2) 0.099(4) Uani 1 1 d G U . . .
 H5 H 0.1587 0.7581 0.9180 0.119 Uiso 1 1 calc R . . . .
 C6 C 0.2276(4) 0.7901(3) 0.94011(16) 0.101(3) Uani 1 1 d G U . . .
 H6 H 0.2129 0.7890 0.9641 0.121 Uiso 1 1 calc R . . . .
 C7 C 0.2813(4) 0.8100(3) 0.9325(2) 0.095(3) Uani 1 1 d G U . . .
 P3 P 0.33232(14) 0.59681(9) 0.72808(8) 0.0798(7) Uani 1 1 d . U . . .
 C8 C 0.4009(3) 0.6093(2) 0.7855(2) 0.078(2) Uani 1 1 d . U . . .
 C9 C 0.4565(3) 0.59469(19) 0.77357(18) 0.080(2) Uani 1 1 d DG U . . .
 C10 C 0.5107(2) 0.6109(2) 0.7861(2) 0.090(3) Uani 1 1 d G U . . .
 C11 C 0.5092(3) 0.6417(2) 0.8105(2) 0.086(3) Uani 1 1 d G U . . .
 C12 C 0.4536(3) 0.6563(2) 0.8224(2) 0.088(3) Uani 1 1 d G U . . .
 H12 H 0.4526 0.6773 0.8391 0.105 Uiso 1 1 calc R . . . .
 C13 C 0.3995(3) 0.6401(2) 0.8099(2) 0.081(2) Uani 1 1 d DG U . . .
 P4 P 0.10525(13) 0.45092(9) 0.52203(8) 0.0742(7) Uani 1 1 d . U . . .
 C14 C 0.5242(5) 0.4536(3) 0.7559(3) 0.113(4) Uani 1 1 d . U . . .
 C15 C 0.4937(4) 0.4179(3) 0.7557(3) 0.129(5) Uani 1 1 d G U . . .
 H15 H 0.4513 0.4169 0.7506 0.155 Uiso 1 1 calc R . . . .
 C16 C 0.5254(6) 0.3835(3) 0.7631(4) 0.148(6) Uani 1 1 d G U . . .
 H16 H 0.5046 0.3590 0.7630 0.178 Uiso 1 1 calc R . . . .
 C17 C 0.5875(6) 0.3848(3) 0.7705(4) 0.143(6) Uani 1 1 d DG U . . .
 C18 C 0.6179(5) 0.4206(4) 0.7707(4) 0.152(6) Uani 1 1 d G U . . .
 H18 H 0.6603 0.4216 0.7758 0.183 Uiso 1 1 calc R . . . .
 C19 C 0.5862(5) 0.4550(3) 0.7634(4) 0.135(5) Uani 1 1 d G U . . .
 H19 H 0.6070 0.4795 0.7635 0.163 Uiso 1 1 calc R . . . .
 P5 P -0.02036(14) 0.57334(9) 0.50869(8) 0.0791(7) Uani 1 1 d . U . . .
 P6 P -0.04145(14) 0.54731(9) 0.63226(8) 0.0753(7) Uani 1 1 d . U . . .
 C20 C 0.5093(7) 0.5211(5) 0.8040(4) 0.102(4) Uani 1 1 d . U . . .
 H20A H 0.5532 0.5261 0.8051 0.153 Uiso 1 1 calc GR . . . .
 H20B H 0.5006 0.4948 0.8132 0.153 Uiso 1 1 calc GR . . . .
 H20C H 0.4878 0.5406 0.8187 0.153 Uiso 1 1 calc GR . . . .
 Mg1 Mg -0.00745(18) 0.49493(11) 0.56070(11) 0.0790(9) Uani 1 1 d . U . . .
 C21 C 0.0806(11) 0.4219(8) 0.7054(6) 0.165(9) Uani 1 1 d . U . . .
 H21A H 0.0496 0.4029 0.7128 0.248 Uiso 1 1 calc GR . . . .
 H21B H 0.0992 0.4339 0.7266 0.248 Uiso 1 1 calc GR . . . .
 H21C H 0.1122 0.4086 0.6913 0.248 Uiso 1 1 calc GR . . . .
 Mg2 Mg 0.25216(17) 0.66343(11) 0.68754(10) 0.0752(8) Uani 1 1 d . U . . .
 C22 C 0.0206(10) 0.4368(5) 0.6484(5) 0.126(5) Uani 1 1 d . U . . .
 H22A H 0.0484 0.4173 0.6381 0.189 Uiso 1 1 calc GR . . . .
 H22B H 0.0126 0.4573 0.6306 0.189 Uiso 1 1 calc GR . . . .
 H22C H -0.0178 0.4241 0.6551 0.189 Uiso 1 1 calc GR . . . .
 Mg3 Mg 0.04315(17) 0.63001(10) 0.62345(10) 0.0736(8) Uani 1 1 d . U . . .
 C23 C -0.1887(6) 0.6218(4) 0.6345(3) 0.086(3) Uani 1 1 d . U . . .
 O1 O 0.3967(4) 0.5884(2) 0.7078(2) 0.0848(19) Uani 1 1 d . U . . .
 O2 O 0.1108(4) 0.6697(2) 0.6246(2) 0.0794(17) Uani 1 1 d . U . . .
 O3 O 0.1294(3) 0.4132(2) 0.5441(2) 0.0758(17) Uani 1 1 d . U . . .
 O4 O 0.0411(3) 0.4548(2) 0.5339(2) 0.0771(17) Uani 1 1 d . U . . .
 O5 O 0.1516(4) 0.6416(2) 0.77312(19) 0.0758(17) Uani 1 1 d . U . . .
 O6 O 0.3483(4) 0.5939(2) 0.7701(2) 0.0805(18) Uani 1 1 d . U . . .
 O7 O 0.2196(4) 0.6867(2) 0.6416(2) 0.0819(19) Uani 1 1 d . U . . .
 O8 O 0.0901(3) 0.5993(2) 0.6647(2) 0.0762(17) Uani 1 1 d . U . . .
 O9 O 0.0191(4) 0.5600(2) 0.4746(2) 0.0786(18) Uani 1 1 d . U . . .
 O10 O 0.1105(3) 0.4383(2) 0.4806(2) 0.0759(17) Uani 1 1 d . U . . .
 O11 O -0.0825(4) 0.5908(3) 0.4929(2) 0.090(2) Uani 1 1 d . U . . .
 O12 O -0.0468(4) 0.5146(2) 0.6068(2) 0.0809(18) Uani 1 1 d . U . . .
 O13 O 0.1891(4) 0.6787(2) 0.7215(2) 0.0800(18) Uani 1 1 d . U . . .
 O14 O 0.1000(4) 0.7065(2) 0.7568(2) 0.0811(18) Uani 1 1 d . U . . .
 O15 O 0.2874(4) 0.5656(2) 0.7206(2) 0.0841(19) Uani 1 1 d . U . . .
 O16 O 0.1663(4) 0.7283(2) 0.5979(2) 0.0811(19) Uani 1 1 d . U . . .
 O17 O -0.0036(4) 0.6595(2) 0.6637(2) 0.0814(18) Uani 1 1 d . U . . .
 O18 O -0.0013(4) 0.5350(2) 0.6665(2) 0.0802(18) Uani 1 1 d . U . . .
 O19 O -0.0053(4) 0.6603(2) 0.5832(2) 0.0817(18) Uani 1 1 d . U . . .
 O20 O 0.3168(4) 0.6375(2) 0.7167(2) 0.0829(19) Uani 1 1 d . U . . .
 O21 O 0.1910(4) 0.6579(2) 0.58058(19) 0.0745(17) Uani 1 1 d . U . . .
 O22 O -0.1093(4) 0.5530(2) 0.6482(2) 0.0822(19) Uani 1 1 d . U . . .
 O23 O -0.0144(3) 0.5846(2) 0.6198(2) 0.0760(17) Uani 1 1 d . U . . .
 O24 O 0.0904(4) 0.6008(2) 0.5807(2) 0.0805(18) Uani 1 1 d . U . . .
 O25 O -0.0324(4) 0.5363(2) 0.5284(2) 0.0802(18) Uani 1 1 d . U . . .
 O26 O 0.1463(4) 0.4851(2) 0.5268(2) 0.0825(19) Uani 1 1 d . U . . .
 O27 O 0.0807(4) 0.6494(2) 0.7190(2) 0.0809(18) Uani 1 1 d . U . . .
 O28 O 0.0078(4) 0.6074(2) 0.5286(2) 0.086(2) Uani 1 1 d . U . . .
 C25 C 0.4008(10) 0.7345(6) 0.2941(5) 0.135(6) Uani 1 1 d . U . . .
 H25A H 0.4044 0.7111 0.2789 0.202 Uiso 1 1 calc GR . . . .
 H25B H 0.4406 0.7474 0.2958 0.202 Uiso 1 1 calc GR . . . .
 H25C H 0.3712 0.7526 0.2834 0.202 Uiso 1 1 calc GR . . . .
 O29 O 0.0761(4) 0.5188(2) 0.5762(2) 0.0800(18) Uani 1 1 d . U . . .
 C26 C -0.1470(7) 0.7406(5) 0.4067(5) 0.106(4) Uani 1 1 d . U . . .
 O30 O 0.5529(4) 0.3046(3) 0.4530(3) 0.101(2) Uani 1 1 d . U . . .
 O31 O 0.2213(4) 0.6082(2) 0.6734(2) 0.0821(19) Uani 1 1 d . U . . .
 O32 O 0.3802(6) 0.7230(3) 0.3300(2) 0.113(3) Uani 1 1 d . U . . .
 O33 O -0.1036(5) 0.1696(3) 0.4123(3) 0.108(3) Uani 1 1 d . U . . .
 O34 O -0.0094(5) 0.1465(3) 0.4165(4) 0.120(3) Uani 1 1 d . U . . .
 O35 O -0.2113(5) 0.4421(4) 0.2593(3) 0.128(4) Uani 1 1 d . U . . .
 O36 O 0.3600(6) 0.8515(4) 0.9518(3) 0.119(3) Uani 1 1 d . U . . .
 O37 O 0.3212(5) 0.7044(3) 0.6796(3) 0.103(3) Uani 1 1 d . U . . .
 O38 O 0.5076(5) 0.2471(3) 0.4512(3) 0.114(3) Uani 1 1 d . U . . .
 O39 O 0.4050(5) 0.7819(3) 0.3501(3) 0.112(3) Uani 1 1 d . U . . .
 O40 O -0.0475(8) 0.7811(4) 0.8326(4) 0.152(4) Uani 1 1 d D U . . .
 C34 C 0.4488(3) 0.3431(2) 0.4752(2) 0.092(3) Uani 1 1 d . U . . .
 H34 H 0.4834 0.3584 0.4689 0.110 Uiso 1 1 calc R . . . .
 C35 C 0.3960(3) 0.36133(16) 0.4874(2) 0.091(3) Uani 1 1 d G U . . .
 H35 H 0.3946 0.3891 0.4894 0.109 Uiso 1 1 calc R . . . .
 C36 C 0.3454(3) 0.3389(2) 0.4966(2) 0.079(2) Uani 1 1 d G U . . .
 C37 C 0.3476(3) 0.2983(2) 0.4936(2) 0.087(3) Uani 1 1 d G U . . .
 H37 H 0.3130 0.2830 0.4999 0.104 Uiso 1 1 calc R . . . .
 C38 C 0.4004(3) 0.28008(16) 0.4815(2) 0.084(3) Uani 1 1 d G U . . .
 H38 H 0.4019 0.2523 0.4795 0.100 Uiso 1 1 calc R . . . .
 C39 C 0.4510(3) 0.3025(2) 0.4723(2) 0.085(3) Uani 1 1 d G U . . .
 O41 O 0.3011(7) 0.8242(5) 0.9936(3) 0.147(5) Uani 1 1 d . U . . .
 O42 O -0.2494(8) 0.3957(5) 0.2959(4) 0.151(5) Uani 1 1 d . U . . .
 C43 C 0.3374(6) 0.6549(4) 0.8270(3) 0.088(3) Uani 1 1 d D U . . .
 C44 C 0.1240(3) 0.7350(2) 0.57130(18) 0.082(3) Uani 1 1 d . U . . .
 C69 C 0.1313(3) 0.7143(2) 0.5395(2) 0.081(2) Uani 1 1 d G U . . .
 C72 C 0.0847(3) 0.7139(2) 0.51420(16) 0.084(3) Uani 1 1 d G U . . .
 C42 C 0.0309(3) 0.7342(2) 0.52074(18) 0.083(3) Uani 1 1 d G U . . .
 C29 C 0.0236(3) 0.7550(2) 0.5526(2) 0.082(3) Uani 1 1 d G U . . .
 H29 H -0.0131 0.7689 0.5570 0.099 Uiso 1 1 calc R . . . .
 C30 C 0.0702(4) 0.7554(2) 0.57785(16) 0.081(3) Uani 1 1 d G U . . .
 O43 O 0.6989(5) 0.7577(3) 0.8882(4) 0.124(4) Uani 1 1 d . U . . .
 C46 C 0.0645(2) 0.2562(2) 0.4323(3) 0.092(3) Uani 1 1 d . U . . .
 H46 H 0.1074 0.2599 0.4324 0.111 Uiso 1 1 calc R . . . .
 C47 C 0.0259(3) 0.28730(17) 0.4405(2) 0.084(3) Uani 1 1 d G U . . .
 C48 C -0.0369(3) 0.28186(19) 0.4403(2) 0.085(3) Uani 1 1 d G U . . .
 H48 H -0.0632 0.3031 0.4459 0.102 Uiso 1 1 calc R . . . .
 C49 C -0.0612(2) 0.2453(2) 0.4320(3) 0.089(3) Uani 1 1 d G U . . .
 H49 H -0.1041 0.2416 0.4319 0.107 Uiso 1 1 calc R . . . .
 C50 C -0.0226(3) 0.21418(17) 0.4239(2) 0.085(3) Uani 1 1 d G U . . .
 C51 C 0.0402(3) 0.21962(18) 0.4240(3) 0.094(3) Uani 1 1 d G U . . .
 H51 H 0.0665 0.1983 0.4185 0.113 Uiso 1 1 calc R . . . .
 O44 O 0.7578(7) 0.7045(5) 0.8874(5) 0.168(6) Uani 1 1 d . U . . .
 C52 C 0.0898(4) 0.66488(16) 0.8201(2) 0.081(2) Uani 1 1 d D U . . .
 C68 C 0.0437(4) 0.6593(2) 0.8451(2) 0.086(3) Uani 1 1 d G U . . .
 C41 C 0.0211(3) 0.6218(2) 0.85145(19) 0.089(3) Uani 1 1 d G U . . .
 C95 C 0.0446(4) 0.58996(18) 0.8327(2) 0.088(3) Uani 1 1 d G U . . .
 H95 H 0.0291 0.5644 0.8370 0.105 Uiso 1 1 calc R . . . .
 C33 C 0.0907(4) 0.59557(17) 0.80765(19) 0.079(2) Uani 1 1 d DG U . . .
 C32 C 0.1133(3) 0.6330(2) 0.80132(18) 0.079(2) Uani 1 1 d G U . . .
 C53 C 0.1808(2) 0.3747(2) 0.50167(16) 0.073(2) Uani 1 1 d . U . . .
 C173 C 0.1813(2) 0.3937(2) 0.53466(17) 0.075(2) Uani 1 1 d G U . . .
 C31 C 0.2345(3) 0.3947(2) 0.55499(15) 0.074(2) Uani 1 1 d DG U . . .
 C45 C 0.2871(2) 0.3766(2) 0.54232(18) 0.079(3) Uani 1 1 d G U . . .
 H45 H 0.3234 0.3773 0.5562 0.095 Uiso 1 1 calc R . . . .
 C28 C 0.2866(2) 0.3576(2) 0.50933(18) 0.080(3) Uani 1 1 d G U . . .
 C27 C 0.2334(3) 0.3567(2) 0.48900(15) 0.076(2) Uani 1 1 d G U . . .
 O45 O -0.0726(5) 0.4524(3) 0.5638(4) 0.142(5) Uani 1 1 d . U . . .
 C54 C 0.1222(3) 0.36895(19) 0.48135(16) 0.076(2) Uani 1 1 d . U . . .
 C55 C 0.0931(3) 0.40170(15) 0.4672(2) 0.074(2) Uani 1 1 d G U . . .
 C56 C 0.0436(3) 0.39703(16) 0.4443(2) 0.078(2) Uani 1 1 d DG U . . .
 C57 C 0.0234(3) 0.35962(19) 0.43547(18) 0.078(3) Uani 1 1 d G U . . .
 H57 H -0.0104 0.3564 0.4198 0.094 Uiso 1 1 calc R . . . .
 C58 C 0.0525(3) 0.32687(15) 0.4496(2) 0.079(3) Uani 1 1 d G U . . .
 C59 C 0.1020(3) 0.33154(16) 0.4725(2) 0.078(2) Uani 1 1 d G U . . .
 C60 C -0.1134(6) 0.5711(4) 0.4638(3) 0.092(3) Uani 1 1 d . U . . .
 C61 C -0.1143(6) 0.6379(3) 0.7276(3) 0.079(3) Uani 1 1 d D U . . .
 C62 C 0.5057(6) 0.2804(5) 0.4580(4) 0.092(3) Uani 1 1 d . U . . .
 C63 C 0.1647(7) 0.6908(4) 0.8817(3) 0.090(3) Uani 1 1 d . U . . .
 H63A H 0.1297 0.6933 0.8979 0.135 Uiso 1 1 calc GR . . . .
 H63B H 0.2020 0.6985 0.8943 0.135 Uiso 1 1 calc GR . . . .
 H63C H 0.1683 0.6635 0.8737 0.135 Uiso 1 1 calc GR . . . .
 C64 C 0.7105(7) 0.7209(5) 0.8794(5) 0.110(4) Uani 1 1 d . U . . .
 C67 C 0.3838(8) 0.7500(4) 0.3554(4) 0.103(4) Uani 1 1 d . U . . .
 C73 C 0.1227(6) 0.5590(3) 0.7891(3) 0.086(3) Uani 1 1 d D U . . .
 C74 C 0.2332(6) 0.4114(4) 0.5946(3) 0.090(3) Uani 1 1 d D U . . .
 O46 O -0.1810(5) 0.7092(3) 0.4005(3) 0.116(3) Uani 1 1 d . U . . .
 C75 C 0.6608(4) 0.7015(3) 0.8587(3) 0.102(4) Uani 1 1 d . U . . .
 C76 C 0.6112(4) 0.72269(19) 0.8459(3) 0.106(4) Uani 1 1 d G U . . .
 H76 H 0.6101 0.7504 0.8487 0.128 Uiso 1 1 calc R . . . .
 C77 C 0.5633(4) 0.7034(2) 0.8290(3) 0.105(4) Uani 1 1 d G U . . .
 H77 H 0.5294 0.7179 0.8203 0.126 Uiso 1 1 calc R . . . .
 C78 C 0.5650(3) 0.6629(2) 0.8249(3) 0.091(3) Uani 1 1 d G U . . .
 C79 C 0.6146(4) 0.64166(19) 0.8377(3) 0.102(4) Uani 1 1 d G U . . .
 H79 H 0.6157 0.6140 0.8350 0.123 Uiso 1 1 calc R . . . .
 C80 C 0.6624(3) 0.6610(3) 0.8546(3) 0.109(4) Uani 1 1 d G U . . .
 H80 H 0.6963 0.6465 0.8634 0.131 Uiso 1 1 calc R . . . .
 C81 C -0.1104(6) 0.6711(3) 0.7546(3) 0.081(3) Uani 1 1 d D U . . .
 C82 C -0.2278(7) 0.6578(5) 0.6377(4) 0.098(4) Uani 1 1 d . U . . .
 H82A H -0.2020 0.6806 0.6427 0.147 Uiso 1 1 calc GR . . . .
 H82B H -0.2571 0.6543 0.6573 0.147 Uiso 1 1 calc GR . . . .
 H82C H -0.2499 0.6620 0.6151 0.147 Uiso 1 1 calc GR . . . .
 C83 C -0.0981(4) 0.7022(2) 0.4585(3) 0.093(3) Uani 1 1 d . U . . .
 H83 H -0.1203 0.6792 0.4524 0.112 Uiso 1 1 calc R . . . .
 C84 C -0.1091(4) 0.7372(2) 0.4405(2) 0.096(3) Uani 1 1 d G U . . .
 C85 C -0.0765(4) 0.7707(2) 0.4495(2) 0.104(4) Uani 1 1 d G U . . .
 H85 H -0.0841 0.7946 0.4372 0.125 Uiso 1 1 calc R . . . .
 C86 C -0.0329(4) 0.76932(19) 0.4765(2) 0.092(3) Uani 1 1 d G U . . .
 H86 H -0.0106 0.7923 0.4826 0.111 Uiso 1 1 calc R . . . .
 C87 C -0.0219(4) 0.7343(2) 0.4945(2) 0.086(3) Uani 1 1 d G U . . .
 C88 C -0.0544(4) 0.70078(19) 0.4855(2) 0.094(3) Uani 1 1 d G U . . .
 H88 H -0.0469 0.6769 0.4979 0.112 Uiso 1 1 calc R . . . .
 O47 O -0.1439(7) 0.7673(4) 0.3858(4) 0.139(4) Uani 1 1 d . U . . .
 C89 C -0.0880(5) 0.5724(4) 0.7082(3) 0.080(3) Uani 1 1 d . U . . .
 C90 C -0.1460(6) 0.6278(4) 0.6024(3) 0.090(3) Uani 1 1 d . U . . .
 H90A H -0.1696 0.6372 0.5818 0.135 Uiso 1 1 calc GR . . . .
 H90B H -0.1263 0.6029 0.5962 0.135 Uiso 1 1 calc GR . . . .
 H90C H -0.1148 0.6473 0.6085 0.135 Uiso 1 1 calc GR . . . .
 C91 C -0.0507(6) 0.1753(4) 0.4165(4) 0.093(3) Uani 1 1 d . U . . .
 O48 O 0.3397(7) 0.4600(5) 0.4680(4) 0.148(4) Uiso 1 1 d . U . . .
 C94 C -0.1493(6) 0.6420(4) 0.6966(3) 0.085(3) Uani 1 1 d . U . . .
 H94 H -0.1736 0.6650 0.6944 0.102 Uiso 1 1 calc R . . . .
 C97 C 0.3356(5) 0.6983(2) 0.39396(19) 0.110(4) Uani 1 1 d . U . . .
 H97 H 0.3349 0.6809 0.3740 0.132 Uiso 1 1 calc R . . . .
 C98 C 0.3607(5) 0.7355(2) 0.39048(18) 0.094(3) Uani 1 1 d G U . . .
 C99 C 0.3617(5) 0.76081(19) 0.4197(2) 0.092(3) Uani 1 1 d G U . . .
 H99 H 0.3789 0.7863 0.4173 0.110 Uiso 1 1 calc R . . . .
 C100 C 0.3375(4) 0.7489(2) 0.45239(18) 0.091(3) Uani 1 1 d G U . . .
 H100 H 0.3382 0.7662 0.4724 0.110 Uiso 1 1 calc R . . . .
 C101 C 0.3124(5) 0.7117(2) 0.45587(18) 0.089(3) Uani 1 1 d G U . . .
 C102 C 0.3114(5) 0.6863(2) 0.4267(2) 0.104(4) Uani 1 1 d G U . . .
 H102 H 0.2942 0.6609 0.4290 0.125 Uiso 1 1 calc R . . . .
 C103 C -0.1512(5) 0.6154(4) 0.6692(3) 0.078(2) Uani 1 1 d . U . . .
 C104 C -0.0564(7) 0.6904(4) 0.7610(4) 0.093(3) Uani 1 1 d . U . . .
 H104 H -0.0205 0.6827 0.7486 0.111 Uiso 1 1 calc R . . . .
 C106 C 0.1429(6) 0.5819(4) 0.4546(3) 0.089(3) Uani 1 1 d D U . . .
 C108 C 0.1231(4) 0.7249(2) 0.78725(16) 0.082(3) Uani 1 1 d . U . . .
 C122 C 0.1490(5) 0.7621(2) 0.78609(16) 0.091(3) Uani 1 1 d DG U . . .
 C110 C 0.1780(4) 0.77720(18) 0.8162(2) 0.091(3) Uani 1 1 d G U . . .
 H110 H 0.1957 0.8026 0.8154 0.110 Uiso 1 1 calc R . . . .
 C112 C 0.1811(4) 0.7551(2) 0.84751(17) 0.089(3) Uani 1 1 d G U . . .
 C70 C 0.1552(4) 0.7179(2) 0.84868(16) 0.084(3) Uani 1 1 d G U . . .
 C40 C 0.1262(4) 0.70281(17) 0.81855(19) 0.081(3) Uani 1 1 d DG U . . .
 C111 C -0.1161(5) 0.5812(3) 0.6756(3) 0.074(2) Uani 1 1 d . U . . .
 C113 C 0.0897(7) 0.6900(4) 0.4792(4) 0.096(4) Uani 1 1 d . U . . .
 H11A H 0.0573 0.6702 0.4786 0.144 Uiso 1 1 calc GR . . . .
 H11B H 0.1295 0.6770 0.4783 0.144 Uiso 1 1 calc GR . . . .
 H11C H 0.0854 0.7076 0.4586 0.144 Uiso 1 1 calc GR . . . .
 C115 C -0.0364(4) 0.6146(3) 0.8730(2) 0.098(3) Uani 1 1 d . U . . .
 C116 C -0.0910(4) 0.6324(3) 0.8634(3) 0.115(4) Uani 1 1 d G U . . .
 H116 H -0.0926 0.6490 0.8429 0.138 Uiso 1 1 calc R . . . .
 C117 C -0.1432(4) 0.6259(4) 0.8836(3) 0.133(5) Uani 1 1 d G U . . .
 H117 H -0.1805 0.6381 0.8770 0.160 Uiso 1 1 calc R . . . .
 C118 C -0.1408(4) 0.6017(4) 0.9136(3) 0.129(5) Uani 1 1 d G U . . .
 C119 C -0.0862(5) 0.5839(4) 0.9233(3) 0.129(5) Uani 1 1 d G U . . .
 H119 H -0.0846 0.5673 0.9437 0.154 Uiso 1 1 calc R . . . .
 C120 C -0.0340(4) 0.5904(3) 0.9030(3) 0.112(4) Uani 1 1 d G U . . .
 H120 H 0.0033 0.5782 0.9096 0.134 Uiso 1 1 calc R . . . .
 C121 C 0.1378(8) 0.7893(4) 0.7522(3) 0.099(3) Uani 1 1 d D U . . .
 C123 C -0.1043(7) 0.5495(4) 0.4027(4) 0.097(3) Uani 1 1 d . U . . .
 C124 C 0.0497(7) 0.4550(4) 0.6816(4) 0.100(3) Uani 1 1 d D U . . .
 C125 C 0.2382(6) 0.3393(4) 0.4505(3) 0.085(3) Uani 1 1 d . U . . .
 H12A H 0.2765 0.3479 0.4394 0.128 Uiso 1 1 calc GR . . . .
 H12B H 0.2037 0.3485 0.4360 0.128 Uiso 1 1 calc GR . . . .
 H12C H 0.2374 0.3106 0.4518 0.128 Uiso 1 1 calc GR . . . .
 C127 C -0.0839(6) 0.6023(4) 0.7349(3) 0.082(3) Uani 1 1 d . U . . .
 C128 C 0.3489(7) 0.6862(5) 0.8564(4) 0.106(4) Uani 1 1 d . U . . .
 H12D H 0.3807 0.6769 0.8728 0.159 Uiso 1 1 calc GR . . . .
 H12E H 0.3112 0.6908 0.8698 0.159 Uiso 1 1 calc GR . . . .
 H12F H 0.3623 0.7108 0.8452 0.159 Uiso 1 1 calc GR . . . .
 C130 C -0.1034(8) 0.7333(4) 0.8030(3) 0.097(3) Uani 1 1 d . U . . .
 C132 C -0.1032(9) 0.7652(6) 0.8287(5) 0.131(5) Uani 1 1 d D U . . .
 C133 C -0.1594(7) 0.5286(5) 0.4076(4) 0.105(4) Uani 1 1 d . U . . .
 C134 C 0.2216(3) 0.6706(2) 0.55044(16) 0.076(2) Uani 1 1 d . U . . .
 C93 C 0.2770(3) 0.6546(2) 0.53966(19) 0.083(3) Uani 1 1 d G U . . .
 C129 C 0.3063(3) 0.6691(2) 0.5094(2) 0.088(3) Uani 1 1 d G U . . .
 H129 H 0.3442 0.6582 0.5020 0.106 Uiso 1 1 calc R . . . .
 C92 C 0.2802(3) 0.6995(2) 0.48984(17) 0.084(3) Uani 1 1 d G U . . .
 C96 C 0.2248(3) 0.7154(2) 0.50062(19) 0.085(3) Uani 1 1 d G U . . .
 C109 C 0.1955(3) 0.7010(2) 0.53092(19) 0.079(2) Uani 1 1 d G U . . .
 C135 C -0.0815(7) 0.5718(4) 0.4309(4) 0.095(3) Uani 1 1 d . U . . .
 C136 C 0.0181(8) 0.6944(5) 0.8672(4) 0.106(4) Uani 1 1 d . U . . .
 H13A H -0.0206 0.7031 0.8568 0.158 Uiso 1 1 calc GR . . . .
 H13B H 0.0474 0.7161 0.8667 0.158 Uiso 1 1 calc GR . . . .
 H13C H 0.0115 0.6862 0.8921 0.158 Uiso 1 1 calc GR . . . .
 C138 C -0.0147(7) 0.4632(4) 0.4510(4) 0.094(3) Uani 1 1 d . U . . .
 H13D H -0.0428 0.4496 0.4672 0.141 Uiso 1 1 calc GR . . . .
 H13E H -0.0370 0.4833 0.4375 0.141 Uiso 1 1 calc GR . . . .
 H13F H 0.0179 0.4756 0.4649 0.141 Uiso 1 1 calc GR . . . .
 C139 C 0.1156(7) 0.5597(4) 0.7486(3) 0.092(3) Uani 1 1 d . U . . .
 H13G H 0.0722 0.5608 0.7424 0.139 Uiso 1 1 calc GR . . . .
 H13H H 0.1336 0.5358 0.7383 0.139 Uiso 1 1 calc GR . . . .
 H13I H 0.1365 0.5827 0.7388 0.139 Uiso 1 1 calc GR . . . .
 C140 C 0.0132(6) 0.4334(4) 0.4245(3) 0.086(3) Uani 1 1 d D U . . .
 C142 C 0.2972(8) 0.6746(6) 0.7983(5) 0.121(5) Uani 1 1 d . U . . .
 H14A H 0.3228 0.6903 0.7822 0.182 Uiso 1 1 calc GR . . . .
 H14B H 0.2672 0.6917 0.8100 0.182 Uiso 1 1 calc GR . . . .
 H14C H 0.2759 0.6544 0.7844 0.182 Uiso 1 1 calc GR . . . .
 C143 C -0.2315(6) 0.5855(4) 0.6287(4) 0.096(3) Uani 1 1 d . U . . .
 H14D H -0.2558 0.5810 0.6504 0.144 Uiso 1 1 calc GR . . . .
 H14E H -0.2067 0.5622 0.6237 0.144 Uiso 1 1 calc GR . . . .
 H14F H -0.2587 0.5905 0.6084 0.144 Uiso 1 1 calc GR . . . .
 C144 C -0.1618(7) 0.6819(4) 0.7738(4) 0.097(3) Uani 1 1 d . U . . .
 H144 H -0.1991 0.6681 0.7709 0.116 Uiso 1 1 calc R . . . .
 C145 C 0.3082(7) 0.6204(4) 0.5624(3) 0.089(3) Uani 1 1 d . U . . .
 C146 C 0.1462(7) 0.5367(4) 0.4450(4) 0.095(3) Uani 1 1 d . U . . .
 H14G H 0.1833 0.5254 0.4554 0.142 Uiso 1 1 calc GR . . . .
 H14H H 0.1469 0.5335 0.4189 0.142 Uiso 1 1 calc GR . . . .
 H14I H 0.1104 0.5233 0.4549 0.142 Uiso 1 1 calc GR . . . .
 C147 C 0.2005(7) 0.7527(4) 0.4804(4) 0.101(4) Uani 1 1 d . U . . .
 H14J H 0.2287 0.7747 0.4842 0.151 Uiso 1 1 calc GR . . . .
 H14K H 0.1601 0.7597 0.4897 0.151 Uiso 1 1 calc GR . . . .
 H14L H 0.1975 0.7471 0.4547 0.151 Uiso 1 1 calc GR . . . .
 C148 C -0.0259(4) 0.4568(2) 0.7334(2) 0.104(4) Uani 1 1 d . U . . .
 H148 H -0.0112 0.4314 0.7393 0.125 Uiso 1 1 calc R . . . .
 C152 C -0.0018(4) 0.4768(2) 0.7041(2) 0.091(3) Uani 1 1 d DG U . . .
 C107 C -0.0232(4) 0.5140(2) 0.69549(19) 0.078(3) Uani 1 1 d G U . . .
 C66 C -0.0688(4) 0.53123(19) 0.7161(2) 0.086(3) Uani 1 1 d G U . . .
 C131 C -0.0928(4) 0.5112(2) 0.7454(2) 0.094(3) Uani 1 1 d G U . . .
 C161 C -0.0714(4) 0.4741(2) 0.7540(2) 0.099(4) Uani 1 1 d DG U . . .
 C149 C -0.0349(6) 0.4218(4) 0.3978(4) 0.091(3) Uani 1 1 d . U . . .
 H14M H -0.0170 0.4045 0.3797 0.136 Uiso 1 1 calc GR . . . .
 H14N H -0.0510 0.4454 0.3861 0.136 Uiso 1 1 calc GR . . . .
 H14O H -0.0681 0.4081 0.4102 0.136 Uiso 1 1 calc GR . . . .
 C150 C 0.3292(7) 0.6363(4) 0.5992(3) 0.092(3) Uani 1 1 d . U . . .
 H15A H 0.3606 0.6565 0.5956 0.138 Uiso 1 1 calc GR . . . .
 H15B H 0.3461 0.6148 0.6136 0.138 Uiso 1 1 calc GR . . . .
 H15C H 0.2943 0.6479 0.6118 0.138 Uiso 1 1 calc GR . . . .
 C151 C -0.1691(6) 0.5533(5) 0.4687(4) 0.105(4) Uani 1 1 d D U . . .
 C153 C 0.0661(7) 0.4553(4) 0.4033(4) 0.093(3) Uani 1 1 d . U . . .
 H15D H 0.0934 0.4682 0.4204 0.139 Uiso 1 1 calc GR . . . .
 H15E H 0.0483 0.4749 0.3872 0.139 Uiso 1 1 calc GR . . . .
 H15F H 0.0893 0.4361 0.3892 0.139 Uiso 1 1 calc GR . . . .
 C154 C 0.1862(7) 0.3886(5) 0.6163(3) 0.098(3) Uani 1 1 d . U . . .
 H15G H 0.1458 0.3922 0.6056 0.147 Uiso 1 1 calc GR . . . .
 H15H H 0.1857 0.3984 0.6410 0.147 Uiso 1 1 calc GR . . . .
 H15I H 0.1968 0.3607 0.6163 0.147 Uiso 1 1 calc GR . . . .
 C155 C -0.0537(7) 0.7208(4) 0.7855(4) 0.093(3) Uani 1 1 d . U . . .
 H155 H -0.0157 0.7331 0.7900 0.112 Uiso 1 1 calc R . . . .
 C156 C 0.6075(7) 0.2873(5) 0.4374(5) 0.109(5) Uani 1 1 d . U . . .
 H15J H 0.5957 0.2668 0.4202 0.164 Uiso 1 1 calc GR . . . .
 H15K H 0.6324 0.2757 0.4564 0.164 Uiso 1 1 calc GR . . . .
 H15L H 0.6310 0.3076 0.4250 0.164 Uiso 1 1 calc GR . . . .
 C158 C 0.0646(7) 0.7832(4) 0.6120(4) 0.092(3) Uani 1 1 d . U . . .
 C159 C 0.1466(7) 0.5849(5) 0.4964(4) 0.099(4) Uani 1 1 d . U . . .
 H15M H 0.1124 0.5706 0.5070 0.148 Uiso 1 1 calc GR . . . .
 H15N H 0.1447 0.6125 0.5036 0.148 Uiso 1 1 calc GR . . . .
 H15O H 0.1851 0.5734 0.5046 0.148 Uiso 1 1 calc GR . . . .
 O49 O -0.1450(10) 0.7749(5) 0.8475(5) 0.192(7) Uani 1 1 d D U . . .
 C160 C -0.0478(7) 0.5974(5) 0.7684(4) 0.100(4) Uani 1 1 d . U . . .
 H16A H -0.0127 0.6152 0.7680 0.150 Uiso 1 1 calc GR . . . .
 H16B H -0.0333 0.5703 0.7702 0.150 Uiso 1 1 calc GR . . . .
 H16C H -0.0735 0.6035 0.7892 0.150 Uiso 1 1 calc GR . . . .
 C162 C 0.5718(7) 0.5994(6) 0.7675(5) 0.113(5) Uani 1 1 d . U . . .
 H16D H 0.5917 0.6231 0.7582 0.170 Uiso 1 1 calc GR . . . .
 H16E H 0.5635 0.5814 0.7476 0.170 Uiso 1 1 calc GR . . . .
 H16F H 0.5986 0.5865 0.7849 0.170 Uiso 1 1 calc GR . . . .
 C163 C -0.1577(8) 0.7142(5) 0.7981(4) 0.106(4) Uani 1 1 d . U . . .
 H163 H -0.1929 0.7225 0.8109 0.128 Uiso 1 1 calc R . . . .
 C164 C 0.1264(6) 0.2966(4) 0.4952(4) 0.090(3) Uani 1 1 d . U . . .
 H16G H 0.1602 0.2840 0.4825 0.134 Uiso 1 1 calc GR . . . .
 H16H H 0.0936 0.2775 0.4989 0.134 Uiso 1 1 calc GR . . . .
 H16I H 0.1407 0.3062 0.5185 0.134 Uiso 1 1 calc GR . . . .
 C166 C 0.0110(7) 0.8121(4) 0.6085(4) 0.098(3) Uani 1 1 d . U . . .
 H16J H 0.0128 0.8250 0.5851 0.147 Uiso 1 1 calc GR . . . .
 H16K H 0.0137 0.8318 0.6275 0.147 Uiso 1 1 calc GR . . . .
 H16L H -0.0275 0.7977 0.6107 0.147 Uiso 1 1 calc GR . . . .
 C167 C 0.4384(4) 0.5237(2) 0.69584(17) 0.091(3) Uani 1 1 d D U . . .
 C65 C 0.4317(4) 0.55660(19) 0.7175(2) 0.084(3) Uani 1 1 d G U . . .
 C114 C 0.4561(4) 0.55686(19) 0.75189(19) 0.081(3) Uani 1 1 d DG U . . .
 C137 C 0.4874(4) 0.5242(2) 0.76462(17) 0.091(3) Uani 1 1 d G U . . .
 C126 C 0.4942(5) 0.4913(2) 0.7430(2) 0.100(4) Uani 1 1 d G U . . .
 C157 C 0.4697(5) 0.4911(2) 0.7086(2) 0.102(4) Uani 1 1 d G U . . .
 H157 H 0.4743 0.4686 0.6938 0.122 Uiso 1 1 calc R . . . .
 C168 C -0.2977(11) 0.6229(15) 0.9451(10) 0.257(19) Uani 1 1 d . U . . .
 H16M H -0.3257 0.6379 0.9299 0.385 Uiso 1 1 calc R . . . .
 H16N H -0.3167 0.5979 0.9517 0.385 Uiso 1 1 calc R . . . .
 H16O H -0.2884 0.6379 0.9668 0.385 Uiso 1 1 calc R . . . .
 C169 C -0.1907(7) 0.5321(5) 0.4389(4) 0.112(4) Uani 1 1 d . U . . .
 H169 H -0.2293 0.5196 0.4407 0.134 Uiso 1 1 calc R . . . .
 C170 C 0.0708(9) 0.7916(5) 0.7431(4) 0.111(4) Uani 1 1 d . U . . .
 H17A H 0.0550 0.7652 0.7386 0.166 Uiso 1 1 calc GR . . . .
 H17B H 0.0653 0.8078 0.7216 0.166 Uiso 1 1 calc GR . . . .
 H17C H 0.0486 0.8034 0.7632 0.166 Uiso 1 1 calc GR . . . .
 C171 C 0.4379(10) 0.4872(6) 0.6347(5) 0.127(6) Uani 1 1 d . U . . .
 H17D H 0.4820 0.4833 0.6375 0.191 Uiso 1 1 calc R . . . .
 H17E H 0.4162 0.4644 0.6442 0.191 Uiso 1 1 calc R . . . .
 H17F H 0.4282 0.4904 0.6092 0.191 Uiso 1 1 calc R . . . .
 O50 O 0.5888(12) 0.3158(5) 0.7705(6) 0.214(8) Uani 1 1 d . U . . .
 C172 C 0.0997(7) 0.4821(5) 0.6699(5) 0.119(5) Uani 1 1 d . U . . .
 H17G H 0.1173 0.4951 0.6910 0.179 Uiso 1 1 calc GR . . . .
 H17H H 0.0831 0.5019 0.6536 0.179 Uiso 1 1 calc GR . . . .
 H17I H 0.1315 0.4671 0.6576 0.179 Uiso 1 1 calc GR . . . .
 C174 C 0.2034(9) 0.6019(6) 0.4408(5) 0.127(5) Uani 1 1 d . U . . .
 H17J H 0.2387 0.5866 0.4489 0.191 Uiso 1 1 calc GR . . . .
 H17K H 0.2061 0.6286 0.4503 0.191 Uiso 1 1 calc GR . . . .
 H17L H 0.2030 0.6028 0.4145 0.191 Uiso 1 1 calc GR . . . .
 O51 O 0.6727(12) 0.3471(5) 0.7850(7) 0.231(10) Uani 1 1 d D U . . .
 C175 C 0.4182(8) 0.5246(5) 0.6555(4) 0.107(4) Uani 1 1 d D U . . .
 C176 C 0.4522(8) 0.5606(5) 0.6364(4) 0.113(4) Uani 1 1 d . U . . .
 H17M H 0.4345 0.5854 0.6448 0.169 Uiso 1 1 calc GR . . . .
 H17N H 0.4471 0.5585 0.6103 0.169 Uiso 1 1 calc GR . . . .
 H17O H 0.4957 0.5599 0.6423 0.169 Uiso 1 1 calc GR . . . .
 C177 C 0.3055(7) 0.6203(5) 0.8456(5) 0.109(4) Uani 1 1 d . U . . .
 H17P H 0.3041 0.5978 0.8293 0.163 Uiso 1 1 calc GR . . . .
 H17Q H 0.2639 0.6280 0.8522 0.163 Uiso 1 1 calc GR . . . .
 H17R H 0.3282 0.6132 0.8673 0.163 Uiso 1 1 calc GR . . . .
 C178 C 0.2647(9) 0.5858(4) 0.5676(5) 0.123(5) Uani 1 1 d . U . . .
 H17S H 0.2241 0.5956 0.5739 0.185 Uiso 1 1 calc GR . . . .
 H17T H 0.2799 0.5689 0.5869 0.185 Uiso 1 1 calc GR . . . .
 H17U H 0.2623 0.5706 0.5453 0.185 Uiso 1 1 calc GR . . . .
 C179 C 0.1627(12) 0.8309(4) 0.7608(5) 0.141(7) Uani 1 1 d . U . . .
 H17V H 0.1381 0.8427 0.7800 0.212 Uiso 1 1 calc GR . . . .
 H17W H 0.1603 0.8473 0.7393 0.212 Uiso 1 1 calc GR . . . .
 H17X H 0.2052 0.8290 0.7687 0.212 Uiso 1 1 calc GR . . . .
 C180 C 0.363(2) 0.8869(13) 0.8272(12) 0.228(14) Uiso 1 1 d . U . . .
 C181 C 0.1910(7) 0.5588(5) 0.7999(4) 0.105(4) Uani 1 1 d . U . . .
 H18A H 0.2122 0.5801 0.7874 0.157 Uiso 1 1 calc GR . . . .
 H18B H 0.2093 0.5336 0.7932 0.157 Uiso 1 1 calc GR . . . .
 H18C H 0.1947 0.5626 0.8258 0.157 Uiso 1 1 calc GR . . . .
 C182 C -0.0931(6) 0.4515(4) 0.7869(3) 0.124(5) Uani 1 1 d D U . . .
 C183 C -0.1476(6) 0.4307(4) 0.7868(3) 0.150(6) Uani 1 1 d G U . . .
 H183 H -0.1691 0.4267 0.7649 0.180 Uiso 1 1 calc R . . . .
 C184 C -0.1708(6) 0.4156(4) 0.8186(4) 0.145(6) Uani 1 1 d G U . . .
 H184 H -0.2080 0.4014 0.8185 0.173 Uiso 1 1 calc R . . . .
 C185 C -0.1394(9) 0.4213(5) 0.8506(3) 0.176(8) Uani 1 1 d DG U . . .
 C186 C -0.0849(10) 0.4421(6) 0.8507(3) 0.240(13) Uani 1 1 d G U . . .
 H186 H -0.0635 0.4461 0.8725 0.288 Uiso 1 1 calc R . . . .
 C187 C -0.0618(7) 0.4572(6) 0.8188(4) 0.216(12) Uani 1 1 d G U . . .
 H187 H -0.0245 0.4715 0.8189 0.259 Uiso 1 1 calc R . . . .
 C188 C -0.0253(3) 0.5959(3) 0.4276(2) 0.097(3) Uani 1 1 d . U . . .
 C105 C 0.0267(4) 0.5842(2) 0.44598(19) 0.082(3) Uani 1 1 d G U . . .
 C165 C 0.0830(3) 0.6002(2) 0.4371(2) 0.091(3) Uani 1 1 d DG U . . .
 C141 C 0.0874(4) 0.6278(2) 0.4098(2) 0.096(3) Uani 1 1 d G U . . .
 H141 H 0.1259 0.6387 0.4038 0.116 Uiso 1 1 calc R . . . .
 C71 C 0.0353(5) 0.6395(2) 0.3914(2) 0.105(3) Uani 1 1 d G U . . .
 C24 C -0.0210(4) 0.6235(3) 0.4003(2) 0.103(3) Uani 1 1 d G U . . .
 C189 C -0.1473(8) 0.5267(5) 0.7666(4) 0.115(5) Uani 1 1 d . U . . .
 H18D H -0.1423 0.5201 0.7920 0.172 Uiso 1 1 calc GR . . . .
 H18E H -0.1849 0.5147 0.7575 0.172 Uiso 1 1 calc GR . . . .
 H18F H -0.1498 0.5553 0.7639 0.172 Uiso 1 1 calc GR . . . .
 C190 C 0.6206(14) 0.3494(7) 0.7773(8) 0.187(8) Uani 1 1 d D U . . .
 C191 C -0.0642(7) 0.5418(5) 0.3699(4) 0.101(4) Uani 1 1 d . U . . .
 H19A H -0.0867 0.5257 0.3525 0.152 Uiso 1 1 calc R . . . .
 H19B H -0.0529 0.5668 0.3588 0.152 Uiso 1 1 calc R . . . .
 H19C H -0.0272 0.5278 0.3773 0.152 Uiso 1 1 calc R . . . .
 O52 O 0.3215(11) 0.4534(7) 0.7784(7) 0.205(7) Uiso 1 1 d . U . . .
 C192 C 0.1742(8) 0.7739(5) 0.7197(4) 0.108(4) Uani 1 1 d . U . . .
 H19D H 0.2179 0.7778 0.7239 0.163 Uiso 1 1 calc GR . . . .
 H19E H 0.1619 0.7882 0.6981 0.163 Uiso 1 1 calc GR . . . .
 H19F H 0.1659 0.7459 0.7165 0.163 Uiso 1 1 calc GR . . . .
 C193 C 0.2945(6) 0.4048(6) 0.6131(4) 0.108(4) Uani 1 1 d . U . . .
 H19G H 0.3044 0.3767 0.6127 0.162 Uiso 1 1 calc GR . . . .
 H19H H 0.2922 0.4139 0.6379 0.162 Uiso 1 1 calc GR . . . .
 H19I H 0.3263 0.4194 0.6003 0.162 Uiso 1 1 calc GR . . . .
 C194 C 0.0654(8) 0.6690(3) 0.3333(3) 0.151(7) Uani 1 1 d . U . . .
 H194 H 0.0867 0.6456 0.3277 0.181 Uiso 1 1 calc R . . . .
 C195 C 0.0624(10) 0.6992(4) 0.3083(3) 0.186(10) Uani 1 1 d G U . . .
 H195 H 0.0817 0.6964 0.2856 0.223 Uiso 1 1 calc R . . . .
 C196 C 0.0312(10) 0.7336(3) 0.3164(3) 0.170(8) Uani 1 1 d G U . . .
 C197 C 0.0031(8) 0.7377(3) 0.3496(4) 0.150(7) Uani 1 1 d G U . . .
 H197 H -0.0183 0.7612 0.3552 0.180 Uiso 1 1 calc R . . . .
 C198 C 0.0061(7) 0.7076(3) 0.3746(3) 0.139(6) Uani 1 1 d G U . . .
 H198 H -0.0132 0.7104 0.3973 0.167 Uiso 1 1 calc R . . . .
 C199 C 0.0372(7) 0.6732(3) 0.3664(3) 0.126(5) Uani 1 1 d G U . . .
 C200 C 0.1205(8) 0.8090(5) 0.6166(5) 0.118(5) Uani 1 1 d . U . . .
 H20D H 0.1558 0.7926 0.6226 0.176 Uiso 1 1 calc GR . . . .
 H20E H 0.1133 0.8278 0.6361 0.176 Uiso 1 1 calc GR . . . .
 H20F H 0.1285 0.8232 0.5943 0.176 Uiso 1 1 calc GR . . . .
 C201 C -0.2078(6) 0.5573(6) 0.5029(4) 0.122(5) Uani 1 1 d D U . . .
 C202 C -0.1773(8) 0.5375(7) 0.5348(5) 0.127(5) Uani 1 1 d . U . . .
 H20G H -0.1681 0.5101 0.5287 0.190 Uiso 1 1 calc GR . . . .
 H20H H -0.2049 0.5382 0.5555 0.190 Uiso 1 1 calc GR . . . .
 H20I H -0.1395 0.5513 0.5407 0.190 Uiso 1 1 calc GR . . . .
 C203 C -0.0784(9) 0.6353(5) 0.3794(4) 0.114(4) Uani 1 1 d . U . . .
 H20J H -0.0886 0.6627 0.3848 0.171 Uiso 1 1 calc GR . . . .
 H20K H -0.1124 0.6183 0.3865 0.171 Uiso 1 1 calc GR . . . .
 H20L H -0.0708 0.6325 0.3537 0.171 Uiso 1 1 calc GR . . . .
 C204 C 0.2195(7) 0.4563(4) 0.5955(4) 0.102(4) Uani 1 1 d . U . . .
 H20M H 0.2454 0.4697 0.5780 0.154 Uiso 1 1 calc GR . . . .
 H20N H 0.2279 0.4666 0.6195 0.154 Uiso 1 1 calc GR . . . .
 H20O H 0.1765 0.4608 0.5895 0.154 Uiso 1 1 calc GR . . . .
 C205 C 0.0943(8) 0.5200(4) 0.8025(5) 0.109(4) Uani 1 1 d . U . . .
 H20P H 0.1013 0.5172 0.8283 0.163 Uiso 1 1 calc GR . . . .
 H20Q H 0.1132 0.4979 0.7898 0.163 Uiso 1 1 calc GR . . . .
 H20R H 0.0503 0.5201 0.7977 0.163 Uiso 1 1 calc GR . . . .
 C206 C 0.7478(9) 0.7764(6) 0.9115(7) 0.149(8) Uani 1 1 d . U . . .
 H20S H 0.7876 0.7734 0.8999 0.223 Uiso 1 1 calc GR . . . .
 H20T H 0.7484 0.7636 0.9350 0.223 Uiso 1 1 calc GR . . . .
 H20U H 0.7388 0.8044 0.9146 0.223 Uiso 1 1 calc GR . . . .
 C207 C 0.3649(10) 0.6044(7) 0.5423(5) 0.145(7) Uani 1 1 d . U . . .
 H20V H 0.3941 0.6258 0.5384 0.218 Uiso 1 1 calc R . . . .
 H20W H 0.3842 0.5837 0.5566 0.218 Uiso 1 1 calc R . . . .
 H20X H 0.3523 0.5936 0.5191 0.218 Uiso 1 1 calc R . . . .
 C208 C -0.2214(11) 0.4152(9) 0.2288(6) 0.169(10) Uani 1 1 d . U . . .
 H20Y H -0.2192 0.4300 0.2063 0.253 Uiso 1 1 calc GR . . . .
 H H -0.2617 0.4030 0.2310 0.253 Uiso 1 1 calc GR . . . .
 HA H -0.1899 0.3948 0.2288 0.253 Uiso 1 1 calc GR . . . .
 C209 C 0.2997(16) 0.4511(10) 0.4394(9) 0.191(10) Uiso 1 1 d . U . . .
 C210 C -0.2177(9) 0.6017(7) 0.5106(5) 0.141(6) Uani 1 1 d . U . . .
 H21D H -0.1781 0.6147 0.5132 0.212 Uiso 1 1 calc GR . . . .
 H21E H -0.2413 0.6048 0.5327 0.212 Uiso 1 1 calc GR . . . .
 H21F H -0.2400 0.6137 0.4906 0.212 Uiso 1 1 calc GR . . . .
 C211 C 0.0530(11) 0.7585(5) 0.6446(4) 0.128(6) Uani 1 1 d . U . . .
 H21G H 0.0179 0.7413 0.6403 0.193 Uiso 1 1 calc GR . . . .
 H21H H 0.0443 0.7756 0.6652 0.193 Uiso 1 1 calc GR . . . .
 H21I H 0.0891 0.7425 0.6498 0.193 Uiso 1 1 calc GR . . . .
 C212 C 0.3971(10) 0.8696(8) 0.9791(6) 0.153(8) Uani 1 1 d . U . . .
 H21J H 0.4237 0.8893 0.9681 0.230 Uiso 1 1 calc GR . . . .
 H21K H 0.4220 0.8495 0.9909 0.230 Uiso 1 1 calc GR . . . .
 H21L H 0.3707 0.8823 0.9969 0.230 Uiso 1 1 calc GR . . . .
 C213 C 0.3497(8) 0.5295(5) 0.6505(4) 0.113(4) Uani 1 1 d . U . . .
 H21M H 0.3280 0.5125 0.6674 0.169 Uiso 1 1 calc GR . . . .
 H21N H 0.3386 0.5223 0.6259 0.169 Uiso 1 1 calc GR . . . .
 H21O H 0.3384 0.5569 0.6548 0.169 Uiso 1 1 calc GR . . . .
 O54 O 0.0333(12) 0.7631(9) 0.2591(7) 0.275(14) Uani 1 1 d D U . . .
 C214 C 0.4396(14) 0.8378(9) 0.8295(8) 0.169(9) Uiso 1 1 d . U . . .
 C215 C -0.0328(9) 0.1082(5) 0.4054(8) 0.157(9) Uani 1 1 d . U . . .
 H21P H -0.0553 0.1110 0.3828 0.236 Uiso 1 1 calc GR . . . .
 H21Q H -0.0601 0.0979 0.4239 0.236 Uiso 1 1 calc GR . . . .
 H21R H 0.0013 0.0900 0.4019 0.236 Uiso 1 1 calc GR . . . .
 C216 C 0.3107(14) 0.4802(9) 0.4984(8) 0.173(9) Uiso 1 1 d . U . . .
 C217 C -0.2120(10) 0.7095(6) 0.3657(6) 0.135(6) Uani 1 1 d . U . . .
 H21S H -0.1816 0.7095 0.3464 0.203 Uiso 1 1 calc GR . . . .
 H21T H -0.2375 0.7330 0.3638 0.203 Uiso 1 1 calc GR . . . .
 H21U H -0.2377 0.6860 0.3635 0.203 Uiso 1 1 calc GR . . . .
 C218 C 0.3047(13) 0.4735(8) 0.7473(8) 0.163(8) Uiso 1 1 d D U . . .
 C219 C -0.0441(19) 0.8115(8) 0.8605(8) 0.223(16) Uani 1 1 d . U . . .
 H21V H -0.0478 0.8375 0.8495 0.334 Uiso 1 1 calc GR . . . .
 H21W H -0.0049 0.8095 0.8730 0.334 Uiso 1 1 calc GR . . . .
 H21X H -0.0774 0.8077 0.8778 0.334 Uiso 1 1 calc GR . . . .
 C220 C 0.3603(17) 0.4847(10) 0.5237(10) 0.197(11) Uiso 1 1 d . U . . .
 C221 C 0.3344(15) 0.4304(9) 0.4094(9) 0.185(10) Uiso 1 1 d . U . . .
 C222 C 0.4511(18) 0.7939(12) 0.8234(10) 0.208(12) Uiso 1 1 d . U . . .
 C223 C -0.2722(8) 0.5442(10) 0.4954(7) 0.186(11) Uani 1 1 d . U . . .
 H22D H -0.2881 0.5585 0.4745 0.279 Uiso 1 1 calc R . . . .
 H22E H -0.2726 0.5160 0.4904 0.279 Uiso 1 1 calc R . . . .
 H22F H -0.2979 0.5497 0.5163 0.279 Uiso 1 1 calc R . . . .
 C226 C 0.630(2) 0.2800(8) 0.7666(13) 0.26(2) Uani 1 1 d . U . . .
 H22G H 0.6050 0.2568 0.7617 0.396 Uiso 1 1 calc R . . . .
 H22H H 0.6585 0.2842 0.7467 0.396 Uiso 1 1 calc R . . . .
 H22I H 0.6529 0.2761 0.7889 0.396 Uiso 1 1 calc R . . . .
 C227 C 0.3461(18) 0.4803(12) 0.8064(10) 0.209(12) Uiso 1 1 d . U . . .
 O55 O 0.3793(10) 0.8421(6) 0.8188(6) 0.186(6) Uiso 1 1 d . U . . .
 C229 C -0.1936(11) 0.5961(10) 0.9369(7) 0.164(7) Uani 1 1 d . U . . .
 C230 C -0.1659(12) 0.4081(8) 0.8856(6) 0.169(7) Uani 1 1 d D U . . .
 O56 O -0.1934(9) 0.5744(7) 0.9627(5) 0.189(7) Uani 1 1 d . U . . .
 C231 C 0.0147(16) 0.7649(7) 0.2901(7) 0.189(9) Uani 1 1 d D U . . .
 C232 C -0.030(3) 0.8256(11) 0.2764(11) 0.29(2) Uani 1 1 d D U . . .
 H23A H -0.0501 0.8134 0.2559 0.430 Uiso 1 1 calc GR . . . .
 H23B H 0.0084 0.8378 0.2685 0.430 Uiso 1 1 calc GR . . . .
 H23C H -0.0564 0.8456 0.2869 0.430 Uiso 1 1 calc GR . . . .
 O57 O -0.2425(8) 0.6154(9) 0.9258(5) 0.218(8) Uani 1 1 d . U . . .
 O58 O -0.2175(8) 0.3891(4) 0.8805(5) 0.166(5) Uani 1 1 d D U . . .
 C233 C -0.2297(8) 0.4264(6) 0.2911(5) 0.112(4) Uani 1 1 d . U . . .
 C234 C -0.1985(5) 0.4657(3) 0.3842(2) 0.117(4) Uani 1 1 d . U . . .
 H234 H -0.1967 0.4559 0.4080 0.140 Uiso 1 1 calc R . . . .
 C235 C -0.2156(5) 0.4411(3) 0.3563(3) 0.116(4) Uani 1 1 d G U . . .
 H235 H -0.2255 0.4144 0.3610 0.139 Uiso 1 1 calc R . . . .
 C236 C -0.2183(5) 0.4554(3) 0.3214(2) 0.117(4) Uani 1 1 d G U . . .
 C237 C -0.2038(6) 0.4943(3) 0.3144(2) 0.118(4) Uani 1 1 d G U . . .
 H237 H -0.2056 0.5041 0.2906 0.141 Uiso 1 1 calc R . . . .
 C238 C -0.1867(5) 0.5190(3) 0.3424(3) 0.123(5) Uani 1 1 d G U . . .
 H238 H -0.1769 0.5456 0.3376 0.147 Uiso 1 1 calc R . . . .
 C239 C -0.1841(5) 0.5047(3) 0.3773(2) 0.107(4) Uani 1 1 d G U . . .
 O59 O -0.0166(16) 0.7966(6) 0.3026(7) 0.261(11) Uani 1 1 d D U . . .
 C240 C -0.2420(14) 0.3785(6) 0.9167(7) 0.159(9) Uani 1 1 d . U . . .
 H24A H -0.2837 0.3885 0.9191 0.239 Uiso 1 1 calc GR . . . .
 H24B H -0.2161 0.3900 0.9353 0.239 Uiso 1 1 calc GR . . . .
 H24C H -0.2424 0.3499 0.9193 0.239 Uiso 1 1 calc GR . . . .
 O60 O -0.1515(19) 0.4146(10) 0.9144(6) 0.299(17) Uani 1 1 d D U . . .
 C241 C 0.297(2) 0.8888(15) 0.8140(13) 0.254(18) Uiso 1 1 d . U . . .
 C242 C 0.278(2) 0.4511(14) 0.7173(12) 0.264(19) Uiso 1 1 d D U . . .
 C243 C 0.377(3) 0.4479(19) 0.8337(17) 0.31(2) Uiso 1 1 d . U . . .

loop_
  _atom_site_aniso_label
  _atom_site_aniso_U_11
  _atom_site_aniso_U_22
  _atom_site_aniso_U_33
  _atom_site_aniso_U_23
  _atom_site_aniso_U_13
  _atom_site_aniso_U_12
 P1 0.0890(17) 0.0766(16) 0.0638(14) -0.0006(12) -0.0018(13) 0.0053(13)
 C1 0.107(9) 0.122(11) 0.090(7) -0.015(7) -0.017(7) 0.019(7)
 P2 0.0914(18) 0.0673(15) 0.0683(15) 0.0048(11) -0.0027(13) -0.0011(13)
 C2 0.104(8) 0.105(9) 0.090(7) -0.001(7) -0.015(6) -0.002(7)
 C3 0.112(9) 0.098(9) 0.084(7) -0.001(6) -0.009(6) -0.004(7)
 C4 0.110(8) 0.077(7) 0.077(6) -0.004(5) -0.008(6) 0.010(5)
 C5 0.125(10) 0.094(8) 0.077(6) -0.007(6) -0.002(6) -0.012(7)
 C6 0.122(9) 0.093(8) 0.087(7) -0.012(6) -0.014(6) 0.007(7)
 C7 0.106(8) 0.094(8) 0.084(6) -0.007(6) -0.012(6) 0.014(6)
 P3 0.0810(16) 0.0787(17) 0.0797(17) 0.0035(13) -0.0066(14) 0.0031(13)
 C8 0.082(5) 0.086(7) 0.066(6) 0.001(4) -0.006(5) 0.007(5)
 C9 0.078(5) 0.089(6) 0.072(6) 0.006(5) 0.000(5) 0.001(5)
 C10 0.086(6) 0.092(7) 0.093(8) 0.002(5) 0.007(6) -0.002(6)
 C11 0.081(5) 0.085(7) 0.093(7) 0.003(5) -0.002(5) -0.001(5)
 C12 0.083(5) 0.093(8) 0.088(7) -0.009(6) -0.004(6) 0.003(5)
 C13 0.080(5) 0.074(6) 0.088(7) 0.005(5) -0.003(5) 0.004(5)
 P4 0.0760(15) 0.0736(16) 0.0729(15) -0.0075(12) -0.0003(12) 0.0014(12)
 C14 0.128(9) 0.116(7) 0.095(8) -0.009(7) -0.014(8) 0.039(7)
 C15 0.154(11) 0.108(8) 0.124(12) 0.031(9) 0.016(10) 0.027(7)
 C16 0.186(13) 0.124(10) 0.134(13) 0.026(11) 0.007(13) 0.056(10)
 C17 0.197(14) 0.128(8) 0.104(10) -0.012(10) -0.026(12) 0.063(10)
 C18 0.171(13) 0.140(9) 0.146(14) -0.038(12) -0.044(13) 0.077(9)
 C19 0.138(10) 0.132(10) 0.137(13) -0.020(10) -0.036(11) 0.049(9)
 P5 0.0830(17) 0.0840(18) 0.0703(15) -0.0080(13) -0.0057(13) 0.0060(14)
 P6 0.0802(16) 0.0731(15) 0.0725(15) 0.0014(12) 0.0096(13) 0.0021(13)
 C20 0.109(9) 0.105(9) 0.092(7) -0.005(7) -0.024(7) 0.024(8)
 Mg1 0.081(2) 0.074(2) 0.082(2) -0.0056(16) 0.0087(18) -0.0011(16)
 C21 0.165(17) 0.194(18) 0.136(13) 0.056(13) 0.054(12) 0.099(15)
 Mg2 0.081(2) 0.072(2) 0.073(2) 0.0035(15) -0.0015(16) -0.0024(16)
 C22 0.145(13) 0.111(11) 0.122(10) -0.027(8) 0.028(9) 0.009(9)
 Mg3 0.084(2) 0.0674(19) 0.0697(19) -0.0012(15) -0.0004(16) 0.0022(16)
 C23 0.087(7) 0.092(7) 0.079(6) 0.006(5) 0.000(5) 0.011(5)
 O1 0.092(5) 0.089(5) 0.073(4) 0.003(4) -0.002(4) 0.007(4)
 O2 0.097(4) 0.071(4) 0.070(4) -0.004(3) -0.001(3) 0.001(3)
 O3 0.077(4) 0.076(4) 0.075(4) -0.005(3) -0.002(3) 0.003(3)
 O4 0.074(4) 0.078(4) 0.080(4) -0.003(3) 0.001(3) -0.001(3)
 O5 0.090(4) 0.074(4) 0.064(4) 0.004(3) 0.001(3) 0.008(3)
 O6 0.081(4) 0.085(5) 0.075(4) 0.001(3) -0.003(3) -0.001(4)
 O7 0.102(5) 0.075(4) 0.069(4) 0.002(3) -0.006(4) -0.002(4)
 O8 0.083(4) 0.075(4) 0.071(4) -0.003(3) -0.006(3) 0.004(3)
 O9 0.088(4) 0.078(4) 0.070(4) -0.001(3) -0.002(3) 0.008(3)
 O10 0.081(4) 0.074(4) 0.073(4) -0.007(3) 0.000(3) 0.002(3)
 O11 0.096(5) 0.097(5) 0.076(4) -0.022(4) -0.015(4) 0.019(4)
 O12 0.092(5) 0.067(4) 0.084(4) 0.001(3) 0.010(4) 0.000(3)
 O13 0.089(4) 0.087(5) 0.065(4) 0.002(3) 0.003(3) 0.005(4)
 O14 0.099(5) 0.077(4) 0.067(4) -0.001(3) -0.003(4) 0.009(4)
 O15 0.088(5) 0.076(4) 0.088(5) 0.001(4) -0.009(4) 0.003(4)
 O16 0.097(5) 0.070(4) 0.076(4) 0.009(3) -0.013(4) -0.004(4)
 O17 0.089(5) 0.081(5) 0.074(4) -0.003(3) 0.002(4) 0.008(4)
 O18 0.085(4) 0.085(5) 0.071(4) 0.007(3) 0.013(3) 0.008(4)
 O19 0.090(5) 0.079(4) 0.076(4) 0.002(3) -0.003(4) 0.002(4)
 O20 0.084(4) 0.078(4) 0.087(5) 0.000(4) -0.012(4) -0.003(3)
 O21 0.093(5) 0.066(4) 0.064(4) 0.003(3) 0.000(3) 0.002(3)
 O22 0.084(4) 0.086(5) 0.077(4) 0.005(3) 0.014(4) 0.009(4)
 O23 0.080(4) 0.073(4) 0.075(4) 0.002(3) 0.000(3) 0.003(3)
 O24 0.093(5) 0.072(4) 0.077(4) 0.000(3) 0.003(4) 0.005(4)
 O25 0.080(4) 0.087(4) 0.074(4) -0.002(3) 0.006(3) -0.003(3)
 O26 0.088(5) 0.078(4) 0.081(5) -0.006(4) 0.002(4) -0.010(4)
 O27 0.088(4) 0.085(5) 0.069(4) -0.002(3) -0.003(4) 0.006(4)
 O28 0.105(5) 0.088(5) 0.066(4) -0.010(3) -0.009(4) 0.001(4)
 C25 0.162(16) 0.153(15) 0.089(9) 0.008(9) 0.044(10) -0.028(13)
 O29 0.086(4) 0.069(4) 0.085(5) -0.002(3) -0.006(4) 0.002(3)
 C26 0.105(9) 0.096(8) 0.116(10) -0.014(6) -0.023(7) 0.011(7)
 O30 0.082(5) 0.121(7) 0.100(6) 0.005(5) 0.007(4) 0.020(4)
 O31 0.090(5) 0.070(4) 0.086(5) 0.002(3) -0.012(4) -0.003(3)
 O32 0.164(9) 0.102(6) 0.074(5) 0.004(4) 0.021(6) -0.025(6)
 O33 0.098(5) 0.096(6) 0.131(8) -0.012(5) -0.006(6) -0.020(5)
 O34 0.107(6) 0.079(5) 0.174(10) -0.024(6) -0.002(7) -0.012(4)
 O35 0.097(6) 0.189(11) 0.098(6) -0.054(6) -0.020(5) 0.017(6)
 O36 0.123(7) 0.129(8) 0.105(7) -0.025(6) -0.013(6) -0.003(6)
 O37 0.107(6) 0.095(6) 0.106(6) 0.017(5) -0.009(5) -0.023(5)
 O38 0.116(7) 0.092(6) 0.134(8) 0.007(6) 0.024(6) 0.028(5)
 O39 0.134(8) 0.087(5) 0.115(7) 0.008(5) 0.032(6) -0.016(5)
 O40 0.198(11) 0.117(9) 0.142(10) -0.033(7) -0.033(9) 0.016(8)
 C34 0.084(6) 0.099(7) 0.092(8) 0.005(6) 0.008(6) 0.003(6)
 C35 0.083(6) 0.095(7) 0.093(8) 0.002(6) -0.001(6) 0.009(5)
 C36 0.081(5) 0.083(6) 0.074(6) 0.000(5) 0.000(5) 0.007(5)
 C37 0.088(6) 0.087(6) 0.085(7) -0.003(6) 0.006(6) 0.002(5)
 C38 0.087(6) 0.084(6) 0.080(7) 0.002(5) 0.000(5) 0.012(5)
 C39 0.083(6) 0.093(6) 0.078(7) 0.001(5) -0.007(5) 0.013(5)
 O41 0.136(9) 0.211(14) 0.094(6) -0.027(8) -0.011(6) -0.028(9)
 O42 0.168(12) 0.125(9) 0.159(11) -0.044(8) -0.041(9) 0.016(8)
 C43 0.085(6) 0.096(8) 0.082(7) -0.015(5) 0.002(5) 0.010(6)
 C44 0.099(7) 0.072(6) 0.076(6) 0.007(4) -0.007(5) -0.003(5)
 C69 0.092(6) 0.069(6) 0.080(6) 0.002(5) -0.003(5) -0.003(5)
 C72 0.101(7) 0.074(6) 0.078(6) -0.003(5) -0.008(5) 0.003(5)
 C42 0.098(7) 0.075(6) 0.075(6) 0.003(5) -0.004(5) 0.005(5)
 C29 0.095(7) 0.076(6) 0.076(6) 0.000(5) 0.000(5) 0.005(5)
 C30 0.104(7) 0.067(6) 0.073(6) -0.001(4) -0.007(5) -0.005(5)
 O43 0.096(6) 0.111(7) 0.166(10) -0.037(7) -0.002(6) -0.005(5)
 C46 0.084(6) 0.074(6) 0.119(10) -0.007(6) 0.008(7) -0.004(5)
 C47 0.083(6) 0.081(6) 0.086(7) -0.008(5) 0.003(6) -0.006(5)
 C48 0.078(6) 0.088(7) 0.089(7) -0.010(6) 0.004(6) -0.008(5)
 C49 0.088(7) 0.087(7) 0.093(8) -0.010(6) -0.001(6) -0.004(5)
 C50 0.084(6) 0.083(6) 0.087(7) -0.001(5) 0.000(6) -0.006(5)
 C51 0.086(6) 0.079(7) 0.119(10) -0.023(7) 0.002(7) 0.001(5)
 O44 0.129(9) 0.143(10) 0.233(17) -0.066(11) -0.054(10) 0.014(7)
 C52 0.091(7) 0.088(6) 0.063(6) 0.001(5) 0.004(5) 0.011(5)
 C68 0.086(6) 0.101(7) 0.072(6) -0.003(5) -0.006(5) 0.018(5)
 C41 0.088(6) 0.106(7) 0.074(6) 0.005(5) -0.002(5) 0.001(6)
 C95 0.090(7) 0.098(7) 0.075(6) 0.005(5) -0.007(5) 0.002(6)
 C33 0.085(6) 0.082(5) 0.071(6) 0.003(5) -0.008(5) 0.001(5)
 C32 0.089(7) 0.077(5) 0.071(6) 0.005(4) 0.001(5) 0.007(5)
 C53 0.079(5) 0.071(6) 0.067(5) 0.001(4) 0.000(4) 0.000(4)
 C173 0.076(5) 0.077(6) 0.070(5) -0.003(4) 0.008(4) 0.004(5)
 C31 0.082(6) 0.068(6) 0.074(5) -0.009(4) 0.000(4) 0.003(5)
 C45 0.076(6) 0.084(7) 0.077(6) -0.011(5) -0.005(5) 0.005(5)
 C28 0.082(5) 0.084(7) 0.074(6) -0.003(5) -0.001(5) 0.001(5)
 C27 0.081(5) 0.074(6) 0.073(6) -0.004(5) -0.002(5) 0.003(5)
 O45 0.113(7) 0.093(6) 0.221(14) -0.061(7) 0.059(8) -0.025(5)
 C54 0.074(5) 0.077(5) 0.075(6) -0.004(5) -0.004(4) -0.002(4)
 C55 0.069(5) 0.075(5) 0.078(6) -0.006(4) 0.001(4) -0.002(4)
 C56 0.078(6) 0.076(5) 0.080(6) -0.003(5) 0.000(5) 0.008(5)
 C57 0.076(6) 0.080(5) 0.078(6) -0.001(5) -0.010(5) -0.007(5)
 C58 0.077(6) 0.074(5) 0.088(7) -0.006(5) 0.001(5) -0.002(4)
 C59 0.080(6) 0.076(5) 0.079(6) -0.005(5) 0.000(5) 0.002(5)
 C60 0.092(6) 0.107(9) 0.077(6) -0.022(6) -0.020(5) 0.023(6)
 C61 0.088(7) 0.078(6) 0.071(6) -0.007(4) 0.001(5) 0.010(5)
 C62 0.086(6) 0.107(8) 0.082(7) 0.012(6) 0.003(6) 0.013(6)
 C63 0.120(10) 0.082(7) 0.069(6) 0.006(5) -0.005(6) 0.020(7)
 C64 0.095(8) 0.107(9) 0.127(11) -0.035(8) 0.009(7) -0.011(6)
 C67 0.132(11) 0.086(7) 0.091(7) 0.007(6) 0.030(8) -0.014(7)
 C73 0.097(7) 0.078(6) 0.081(6) 0.004(5) 0.004(6) 0.003(5)
 C74 0.095(7) 0.101(8) 0.073(6) -0.010(5) -0.013(5) 0.024(6)
 O46 0.106(7) 0.118(7) 0.123(7) -0.014(6) -0.021(6) 0.003(5)
 C75 0.087(7) 0.104(7) 0.116(10) -0.017(7) 0.006(6) -0.006(6)
 C76 0.099(8) 0.092(8) 0.128(11) -0.001(7) 0.000(7) -0.013(6)
 C77 0.102(8) 0.099(7) 0.113(10) 0.002(7) -0.012(7) -0.002(6)
 C78 0.080(6) 0.099(7) 0.096(8) -0.003(6) 0.003(6) -0.005(5)
 C79 0.079(7) 0.103(8) 0.124(11) -0.007(8) -0.008(7) -0.006(6)
 C80 0.090(8) 0.107(8) 0.130(11) -0.023(8) -0.018(8) 0.001(7)
 C81 0.089(6) 0.080(6) 0.074(6) -0.006(5) -0.005(5) 0.022(5)
 C82 0.106(9) 0.111(8) 0.077(7) 0.003(6) -0.008(6) 0.031(7)
 C83 0.092(7) 0.085(7) 0.102(8) -0.007(6) -0.003(6) 0.003(6)
 C84 0.091(7) 0.089(7) 0.108(8) -0.009(6) -0.021(6) 0.013(6)
 C85 0.104(9) 0.083(7) 0.126(11) -0.004(7) -0.034(8) 0.015(6)
 C86 0.102(8) 0.081(6) 0.095(8) 0.001(6) -0.021(6) 0.004(6)
 C87 0.103(7) 0.075(6) 0.079(6) 0.001(5) -0.005(5) 0.007(5)
 C88 0.102(8) 0.090(7) 0.089(8) -0.001(6) -0.003(6) -0.006(6)
 O47 0.166(11) 0.116(8) 0.133(9) 0.023(7) -0.057(8) 0.017(7)
 C89 0.079(6) 0.085(6) 0.077(6) 0.002(4) 0.008(5) 0.019(5)
 C90 0.096(8) 0.100(8) 0.074(6) 0.008(6) 0.001(5) 0.012(6)
 C91 0.086(6) 0.082(6) 0.111(9) -0.001(6) -0.001(7) -0.008(5)
 C94 0.090(7) 0.089(7) 0.076(6) -0.002(5) -0.004(5) 0.024(6)
 C97 0.147(12) 0.089(8) 0.095(8) -0.002(6) 0.013(8) -0.038(8)
 C98 0.107(8) 0.090(7) 0.085(6) 0.005(5) 0.019(7) -0.018(6)
 C99 0.107(8) 0.082(7) 0.086(6) 0.006(5) 0.012(6) -0.018(6)
 C100 0.100(8) 0.090(7) 0.084(7) 0.004(6) 0.003(6) -0.016(6)
 C101 0.100(8) 0.086(7) 0.079(6) 0.007(5) 0.002(6) -0.009(6)
 C102 0.139(11) 0.086(8) 0.088(7) 0.000(5) 0.015(8) -0.034(8)
 C103 0.079(6) 0.087(6) 0.067(5) 0.001(4) 0.004(4) 0.011(5)
 C104 0.097(7) 0.102(8) 0.080(7) -0.009(6) -0.013(6) 0.016(6)
 C106 0.102(7) 0.085(7) 0.081(6) -0.014(5) 0.017(6) -0.026(6)
 C108 0.103(8) 0.076(6) 0.066(5) -0.009(4) -0.009(5) -0.002(5)
 C122 0.116(9) 0.086(6) 0.071(6) 0.009(5) -0.008(6) -0.005(6)
 C110 0.122(9) 0.072(6) 0.080(6) -0.001(5) -0.008(6) 0.000(6)
 C112 0.109(8) 0.085(7) 0.072(6) 0.003(5) -0.011(6) -0.002(6)
 C70 0.102(8) 0.084(6) 0.064(5) 0.004(5) -0.003(5) 0.006(5)
 C40 0.102(7) 0.073(5) 0.068(5) -0.005(4) 0.001(5) 0.014(5)
 C111 0.070(6) 0.078(6) 0.075(6) -0.003(4) 0.005(4) 0.011(5)
 C113 0.103(9) 0.108(9) 0.078(7) -0.015(6) 0.006(6) 0.001(7)
 C115 0.097(7) 0.126(10) 0.069(6) 0.001(6) -0.005(5) 0.009(6)
 C116 0.099(8) 0.142(12) 0.104(9) -0.009(8) -0.003(7) 0.007(8)
 C117 0.092(8) 0.194(17) 0.113(10) -0.034(9) -0.001(7) 0.017(9)
 C118 0.102(7) 0.163(15) 0.123(11) -0.030(9) 0.017(8) -0.011(9)
 C119 0.103(8) 0.162(15) 0.122(12) 0.012(10) 0.019(8) -0.021(9)
 C120 0.107(8) 0.135(12) 0.094(9) 0.015(7) 0.015(7) -0.003(8)
 C121 0.140(9) 0.081(7) 0.074(6) 0.011(5) -0.009(7) -0.004(7)
 C123 0.107(7) 0.107(9) 0.077(6) -0.017(6) -0.009(6) 0.027(6)
 C124 0.116(9) 0.102(9) 0.083(7) 0.008(6) 0.025(6) 0.031(6)
 C125 0.084(7) 0.095(8) 0.077(6) -0.011(6) 0.000(5) 0.004(6)
 C127 0.088(7) 0.088(6) 0.071(6) -0.002(5) 0.006(5) 0.022(6)
 C128 0.100(9) 0.107(9) 0.110(9) -0.029(8) -0.004(7) 0.003(7)
 C130 0.127(9) 0.092(8) 0.071(7) 0.000(5) -0.007(6) 0.021(6)
 C132 0.174(13) 0.115(11) 0.103(11) -0.023(8) -0.015(10) 0.016(10)
 C133 0.095(7) 0.132(10) 0.089(7) -0.020(7) -0.020(6) 0.018(7)
 C134 0.088(6) 0.077(6) 0.062(5) 0.009(4) -0.004(4) -0.007(5)
 C93 0.087(6) 0.089(7) 0.072(6) 0.005(5) -0.005(5) -0.003(5)
 C129 0.097(7) 0.089(7) 0.078(6) 0.007(5) 0.005(5) 0.002(6)
 C92 0.088(6) 0.082(7) 0.082(6) -0.001(5) 0.006(5) -0.008(5)
 C96 0.098(7) 0.083(7) 0.072(6) 0.012(5) -0.002(5) -0.003(5)
 C109 0.087(6) 0.079(6) 0.072(6) 0.007(4) 0.001(5) -0.007(5)
 C135 0.097(7) 0.105(8) 0.083(6) -0.017(6) -0.015(5) 0.024(5)
 C136 0.128(11) 0.108(9) 0.080(8) -0.012(7) 0.017(7) 0.029(8)
 C138 0.106(8) 0.088(8) 0.088(7) -0.006(6) -0.017(6) 0.029(7)
 C139 0.123(10) 0.076(7) 0.078(6) -0.001(5) -0.007(6) 0.004(7)
 C140 0.097(7) 0.086(7) 0.074(6) -0.005(5) -0.009(5) 0.009(6)
 C142 0.113(10) 0.143(13) 0.108(10) -0.017(8) -0.018(8) 0.048(10)
 C143 0.091(8) 0.103(8) 0.095(8) 0.007(7) -0.008(6) 0.002(6)
 C144 0.106(8) 0.102(8) 0.082(7) -0.013(6) 0.014(6) 0.020(7)
 C145 0.113(8) 0.080(7) 0.074(6) 0.000(5) -0.006(6) 0.016(5)
 C146 0.095(8) 0.088(7) 0.102(9) -0.006(6) 0.007(7) 0.005(6)
 C147 0.099(8) 0.101(9) 0.102(9) 0.035(7) 0.005(7) 0.002(7)
 C148 0.108(9) 0.094(8) 0.110(9) 0.031(7) 0.026(7) 0.020(7)
 C152 0.105(8) 0.086(7) 0.082(7) 0.006(5) 0.018(6) 0.026(6)
 C107 0.086(6) 0.075(6) 0.074(6) 0.011(4) 0.010(5) 0.004(5)
 C66 0.091(7) 0.082(6) 0.084(7) 0.012(5) 0.015(5) 0.013(5)
 C131 0.098(8) 0.093(7) 0.091(8) 0.003(6) 0.019(6) 0.014(6)
 C161 0.102(8) 0.099(8) 0.097(8) 0.020(6) 0.021(6) 0.005(6)
 C149 0.092(7) 0.086(8) 0.094(8) -0.010(6) -0.021(6) 0.008(6)
 C150 0.098(8) 0.097(8) 0.080(7) 0.012(6) -0.015(6) -0.003(7)
 C151 0.089(6) 0.128(11) 0.098(7) -0.026(7) -0.012(6) 0.023(6)
 C153 0.112(8) 0.078(7) 0.088(8) 0.011(6) -0.008(6) 0.002(6)
 C154 0.097(7) 0.128(10) 0.068(6) -0.011(6) 0.000(6) 0.020(7)
 C155 0.106(7) 0.095(8) 0.080(7) -0.004(5) -0.015(6) 0.006(6)
 C156 0.087(7) 0.130(12) 0.111(10) 0.019(9) 0.023(7) 0.032(8)
 C158 0.115(8) 0.081(7) 0.080(7) -0.005(5) -0.005(6) 0.010(6)
 C159 0.106(9) 0.113(10) 0.078(6) -0.012(6) -0.005(6) -0.019(7)
 O49 0.242(16) 0.154(12) 0.181(15) -0.068(11) 0.069(14) 0.004(12)
 C160 0.109(9) 0.111(10) 0.081(7) -0.003(6) -0.008(6) 0.022(8)
 C162 0.088(7) 0.136(12) 0.117(11) -0.030(9) 0.015(8) -0.010(8)
 C163 0.116(8) 0.111(10) 0.092(9) -0.017(7) 0.010(7) 0.019(7)
 C164 0.092(7) 0.081(7) 0.095(8) 0.009(6) -0.007(6) -0.005(6)
 C166 0.123(9) 0.083(7) 0.087(8) -0.017(6) -0.010(7) 0.010(6)
 C167 0.098(8) 0.092(7) 0.083(6) -0.004(5) -0.008(6) 0.009(6)
 C65 0.087(7) 0.078(6) 0.087(6) 0.000(5) -0.003(5) 0.008(5)
 C114 0.078(6) 0.084(6) 0.083(6) 0.002(5) -0.001(5) 0.004(5)
 C137 0.086(7) 0.101(7) 0.086(7) -0.003(5) -0.012(6) 0.012(6)
 C126 0.113(9) 0.095(7) 0.093(7) -0.009(6) -0.016(7) 0.023(7)
 C157 0.115(10) 0.096(8) 0.094(7) -0.006(6) -0.017(7) 0.029(7)
 C168 0.099(12) 0.42(5) 0.25(3) -0.11(4) 0.049(16) -0.038(17)
 C169 0.087(7) 0.142(12) 0.106(8) -0.038(8) -0.004(6) 0.012(7)
 C170 0.141(9) 0.094(9) 0.097(9) 0.015(7) 0.000(8) 0.011(8)
 C171 0.155(14) 0.130(10) 0.097(9) -0.027(8) -0.019(10) 0.055(10)
 O50 0.287(19) 0.131(9) 0.225(18) 0.039(12) -0.013(16) 0.090(11)
 C172 0.098(8) 0.114(10) 0.146(14) -0.021(9) 0.031(9) 0.016(7)
 C174 0.129(10) 0.128(12) 0.126(12) -0.003(10) 0.030(10) -0.046(10)
 O51 0.293(19) 0.148(12) 0.25(2) -0.026(14) -0.09(2) 0.122(13)
 C175 0.122(9) 0.104(9) 0.095(8) -0.012(6) -0.024(8) 0.024(7)
 C176 0.126(10) 0.138(10) 0.074(7) 0.000(7) -0.009(7) 0.012(8)
 C177 0.090(8) 0.119(9) 0.118(11) -0.013(7) 0.027(8) -0.003(7)
 C178 0.136(11) 0.073(7) 0.160(15) 0.008(8) -0.061(10) -0.001(7)
 C179 0.24(2) 0.069(7) 0.114(11) 0.007(6) -0.066(13) -0.016(9)
 C181 0.101(7) 0.109(10) 0.103(9) 0.001(8) -0.004(7) 0.029(7)
 C182 0.134(11) 0.123(11) 0.115(9) 0.018(8) 0.047(8) 0.004(9)
 C183 0.166(13) 0.111(12) 0.172(12) 0.015(11) 0.078(11) -0.005(10)
 C184 0.178(15) 0.091(10) 0.164(11) 0.013(10) 0.071(11) 0.006(10)
 C185 0.24(2) 0.128(14) 0.158(11) 0.021(13) 0.062(13) -0.025(14)
 C186 0.31(3) 0.27(3) 0.143(13) 0.088(19) -0.004(16) -0.12(2)
 C187 0.23(2) 0.29(3) 0.125(12) 0.098(17) -0.006(13) -0.06(2)
 C188 0.128(7) 0.092(8) 0.072(6) -0.007(5) -0.007(6) 0.025(6)
 C105 0.104(6) 0.079(6) 0.065(5) -0.001(4) 0.001(5) 0.005(5)
 C165 0.129(7) 0.071(6) 0.073(6) -0.007(5) -0.002(6) -0.001(6)
 C141 0.133(9) 0.074(7) 0.083(7) -0.009(5) 0.015(6) -0.010(6)
 C71 0.153(9) 0.072(7) 0.089(8) 0.004(5) -0.010(7) 0.012(7)
 C24 0.138(8) 0.089(8) 0.083(7) 0.000(5) 0.005(7) 0.035(6)
 C189 0.107(10) 0.133(12) 0.104(10) 0.035(9) 0.036(8) 0.021(8)
 C190 0.259(19) 0.145(10) 0.158(17) -0.012(14) -0.044(18) 0.113(13)
 C191 0.114(9) 0.099(9) 0.090(8) -0.010(7) -0.011(6) 0.021(7)
 C192 0.138(11) 0.111(9) 0.076(7) 0.019(6) -0.001(7) 0.008(9)
 C193 0.086(7) 0.150(12) 0.086(8) -0.024(8) -0.018(6) 0.022(8)
 C194 0.26(2) 0.106(10) 0.092(9) 0.013(7) 0.028(11) -0.002(12)
 C195 0.36(3) 0.102(11) 0.091(10) 0.011(8) 0.018(14) 0.007(13)
 C196 0.25(2) 0.115(11) 0.143(12) 0.031(10) -0.001(14) -0.006(12)
 C197 0.21(2) 0.105(10) 0.139(12) 0.014(9) -0.015(13) 0.014(12)
 C198 0.189(18) 0.093(9) 0.135(12) 0.012(8) -0.002(12) 0.014(10)
 C199 0.187(16) 0.086(8) 0.104(9) 0.010(6) 0.006(9) 0.002(8)
 C200 0.121(9) 0.092(9) 0.139(12) -0.031(8) -0.052(9) 0.002(7)
 C201 0.080(7) 0.177(13) 0.109(8) -0.056(9) -0.010(6) 0.001(8)
 C202 0.099(9) 0.177(15) 0.104(9) -0.030(9) 0.014(7) -0.005(10)
 C203 0.137(10) 0.109(10) 0.097(9) -0.001(8) -0.011(8) 0.019(9)
 C204 0.105(9) 0.104(7) 0.097(9) -0.035(7) -0.015(7) 0.019(7)
 C205 0.127(10) 0.082(7) 0.118(10) 0.014(7) 0.031(9) 0.010(7)
 C206 0.113(11) 0.147(15) 0.186(19) -0.072(14) 0.016(12) -0.047(11)
 C207 0.171(14) 0.181(18) 0.085(9) 0.029(10) 0.021(10) 0.087(13)
 C208 0.150(16) 0.24(3) 0.117(12) -0.084(15) -0.035(12) 0.028(17)
 C210 0.119(11) 0.199(13) 0.105(11) -0.052(11) -0.002(10) 0.049(11)
 C211 0.210(19) 0.102(10) 0.073(7) -0.008(6) 0.013(9) 0.041(10)
 C212 0.134(14) 0.183(19) 0.143(16) -0.038(14) -0.051(13) -0.003(12)
 C213 0.115(8) 0.136(12) 0.087(9) -0.018(8) -0.026(7) 0.015(8)
 O54 0.23(2) 0.36(3) 0.229(18) 0.17(2) 0.091(19) 0.07(2)
 C215 0.118(12) 0.080(8) 0.27(3) -0.036(13) -0.020(15) -0.016(8)
 C217 0.138(14) 0.132(13) 0.136(13) -0.023(11) -0.051(11) 0.014(11)
 C219 0.32(4) 0.15(2) 0.20(2) -0.080(18) -0.10(3) -0.01(2)
 C223 0.080(8) 0.31(3) 0.169(18) -0.12(2) 0.008(8) -0.004(11)
 C226 0.31(4) 0.116(13) 0.37(5) 0.04(2) 0.00(4) 0.09(2)
 C229 0.118(9) 0.25(2) 0.127(13) -0.053(12) 0.031(10) -0.031(12)
 C230 0.189(18) 0.162(18) 0.156(12) 0.029(15) 0.025(13) -0.003(14)
 O56 0.179(13) 0.244(18) 0.145(11) -0.058(10) 0.080(10) -0.077(11)
 C231 0.28(3) 0.122(13) 0.161(14) 0.046(12) -0.011(17) -0.019(14)
 C232 0.38(6) 0.19(3) 0.29(4) 0.07(3) -0.09(4) 0.07(3)
 O57 0.112(8) 0.38(3) 0.161(12) -0.104(13) 0.022(9) 0.012(12)
 O58 0.192(13) 0.104(8) 0.203(12) 0.020(8) 0.083(10) 0.001(8)
 C233 0.096(9) 0.137(10) 0.104(7) -0.043(8) -0.023(7) 0.030(8)
 C234 0.125(11) 0.121(9) 0.104(9) -0.024(7) -0.016(9) 0.020(9)
 C235 0.109(10) 0.136(10) 0.105(8) -0.028(7) -0.020(8) 0.014(8)
 C236 0.116(10) 0.130(9) 0.106(7) -0.040(7) -0.025(8) 0.034(8)
 C237 0.116(10) 0.137(9) 0.100(8) -0.022(7) -0.030(8) 0.013(9)
 C238 0.145(13) 0.125(10) 0.099(8) -0.019(7) -0.041(9) 0.026(9)
 C239 0.096(8) 0.136(9) 0.091(7) -0.027(7) -0.023(7) 0.020(7)
 O59 0.42(3) 0.127(12) 0.239(19) 0.053(12) -0.02(2) 0.033(15)
 C240 0.21(2) 0.113(13) 0.154(16) 0.033(12) 0.053(16) 0.014(13)
 O60 0.42(4) 0.33(3) 0.146(12) 0.080(19) -0.021(19) -0.13(3)

_geom_special_details
;
 All esds (except the esd in the dihedral angle between two l.s. planes)
 are estimated using the full covariance matrix.  The cell esds are taken
 into account individually in the estimation of esds in distances, angles
 and torsion angles; correlations between esds in cell parameters are only
 used when they are defined by crystal symmetry.  An approximate (isotropic)
 treatment of cell esds is used for estimating esds involving l.s. planes.
;
loop_
  _geom_bond_atom_site_label_1
  _geom_bond_atom_site_label_2
  _geom_bond_distance
  _geom_bond_site_symmetry_2
  _geom_bond_publ_flag
 P1 O5 1.604(8) . ?
 P1 O13 1.481(9) . ?
 P1 O14 1.608(8) . ?
 P1 O27 1.493(9) . ?
 C1 C7 1.483(16) . ?
 C1 O36 1.33(2) . ?
 C1 O41 1.20(2) . ?
 P2 O2 1.472(9) . ?
 P2 O7 1.470(9) . ?
 P2 O16 1.608(8) . ?
 P2 O21 1.620(8) . ?
 C2 H2 0.9500 . ?
 C2 C3 1.3900 . ?
 C2 C7 1.3900 . ?
 C3 H3 0.9500 . ?
 C3 C4 1.3900 . ?
 C4 C5 1.3900 . ?
 C4 C112 1.506(8) . ?
 C5 H5 0.9500 . ?
 C5 C6 1.3900 . ?
 C6 H6 0.9500 . ?
 C6 C7 1.3900 . ?
 P3 O1 1.628(9) . ?
 P3 O6 1.609(8) . ?
 P3 O15 1.477(9) . ?
 P3 O20 1.491(9) . ?
 C8 C9 1.3900 . ?
 C8 C13 1.3900 . ?
 C8 O6 1.391(9) . ?
 C9 C10 1.3900 . ?
 C9 C114 1.522(8) . ?
 C10 C11 1.3900 . ?
 C10 C162 1.560(15) . ?
 C11 C12 1.3900 . ?
 C11 C78 1.520(8) . ?
 C12 H12 0.9500 . ?
 C12 C13 1.3900 . ?
 C13 C43 1.585(12) . ?
 P4 O3 1.616(8) . ?
 P4 O4 1.480(8) . ?
 P4 O10 1.609(8) . ?
 P4 O26 1.484(8) . ?
 C14 C15 1.3900 . ?
 C14 C19 1.3900 . ?
 C14 C126 1.522(9) . ?
 C15 H15 0.9500 . ?
 C15 C16 1.3900 . ?
 C16 H16 0.9500 . ?
 C16 C17 1.3900 . ?
 C17 C18 1.3900 . ?
 C17 C190 1.432(18) . ?
 C18 H18 0.9500 . ?
 C18 C19 1.3900 . ?
 C19 H19 0.9500 . ?
 P5 O9 1.604(8) . ?
 P5 O11 1.599(9) . ?
 P5 O25 1.484(9) . ?
 P5 O28 1.508(9) . ?
 P6 O12 1.469(8) . ?
 P6 O18 1.608(9) . ?
 P6 O22 1.614(8) . ?
 P6 O23 1.478(8) . ?
 C20 H20A 0.9800 . ?
 C20 H20B 0.9800 . ?
 C20 H20C 0.9800 . ?
 C20 C137 1.549(14) . ?
 Mg1 O4 2.000(8) . ?
 Mg1 O12 2.035(9) . ?
 Mg1 O25 1.935(9) . ?
 Mg1 O29 2.086(9) . ?
 Mg1 O45 2.038(11) . ?
 C21 H21A 0.9800 . ?
 C21 H21B 0.9800 . ?
 C21 H21C 0.9800 . ?
 C21 C124 1.59(2) . ?
 Mg2 O7 2.019(9) . ?
 Mg2 O13 1.947(9) . ?
 Mg2 O20 1.993(9) . ?
 Mg2 O31 2.070(9) . ?
 Mg2 O37 2.079(10) . ?
 C22 H22A 0.9800 . ?
 C22 H22B 0.9800 . ?
 C22 H22C 0.9800 . ?
 C22 C124 1.53(2) . ?
 Mg3 O2 2.007(9) . ?
 Mg3 O8 2.127(8) . ?
 Mg3 O17 2.076(8) . ?
 Mg3 O19 2.109(9) . ?
 Mg3 O23 2.001(9) . ?
 Mg3 O24 2.144(9) . ?
 C23 C82 1.503(18) . ?
 C23 C90 1.534(18) . ?
 C23 C103 1.548(17) . ?
 C23 C143 1.57(2) . ?
 O1 C65 1.374(10) . ?
 O3 C173 1.365(9) . ?
 O5 C32 1.377(9) . ?
 O9 C105 1.360(9) . ?
 O10 C55 1.397(9) . ?
 O11 C60 1.443(15) . ?
 O14 C108 1.394(9) . ?
 O16 C44 1.376(9) . ?
 O18 C107 1.382(9) . ?
 O21 C134 1.379(9) . ?
 O22 C111 1.409(14) . ?
 C25 H25A 0.9800 . ?
 C25 H25B 0.9800 . ?
 C25 H25C 0.9800 . ?
 C25 O32 1.466(18) . ?
 C26 O46 1.326(19) . ?
 C26 C84 1.515(17) . ?
 C26 O47 1.20(2) . ?
 O30 C62 1.337(18) . ?
 O30 C156 1.457(16) . ?
 O32 C67 1.323(18) . ?
 O33 C91 1.186(16) . ?
 O34 C91 1.335(18) . ?
 O34 C215 1.463(18) . ?
 O35 C208 1.48(2) . ?
 O35 C233 1.36(2) . ?
 O36 C212 1.44(2) . ?
 O38 C62 1.164(17) . ?
 O39 C67 1.198(17) . ?
 O40 C132 1.34(2) . ?
 O40 C219 1.47(2) . ?
 C34 H34 0.9500 . ?
 C34 C35 1.3900 . ?
 C34 C39 1.3900 . ?
 C35 H35 0.9500 . ?
 C35 C36 1.3900 . ?
 C36 C37 1.3900 . ?
 C36 C28 1.516(7) . ?
 C37 H37 0.9500 . ?
 C37 C38 1.3900 . ?
 C38 H38 0.9500 . ?
 C38 C39 1.3900 . ?
 C39 C62 1.512(15) . ?
 O42 C233 1.15(2) . ?
 C43 C128 1.551(18) . ?
 C43 C142 1.54(2) . ?
 C43 C177 1.54(2) . ?
 C44 C69 1.3900 . ?
 C44 C30 1.3900 . ?
 C69 C72 1.3900 . ?
 C69 C109 1.515(8) . ?
 C72 C42 1.3900 . ?
 C72 C113 1.541(13) . ?
 C42 C29 1.3900 . ?
 C42 C87 1.514(8) . ?
 C29 H29 0.9500 . ?
 C29 C30 1.3900 . ?
 C30 C158 1.592(14) . ?
 O43 C64 1.323(19) . ?
 O43 C206 1.52(2) . ?
 C46 H46 0.9500 . ?
 C46 C47 1.3900 . ?
 C46 C51 1.3900 . ?
 C47 C48 1.3900 . ?
 C47 C58 1.509(7) . ?
 C48 H48 0.9500 . ?
 C48 C49 1.3900 . ?
 C49 H49 0.9500 . ?
 C49 C50 1.3900 . ?
 C50 C51 1.3900 . ?
 C50 C91 1.487(14) . ?
 C51 H51 0.9500 . ?
 O44 C64 1.22(2) . ?
 C52 C68 1.3900 . ?
 C52 C32 1.3900 . ?
 C52 C40 1.521(8) . ?
 C68 C41 1.3900 . ?
 C68 C136 1.559(14) . ?
 C41 C95 1.3900 . ?
 C41 C115 1.515(9) . ?
 C95 H95 0.9500 . ?
 C95 C33 1.3900 . ?
 C33 C32 1.3900 . ?
 C33 C73 1.590(12) . ?
 C53 C173 1.3900 . ?
 C53 C27 1.3900 . ?
 C53 C54 1.505(7) . ?
 C173 C31 1.3900 . ?
 C31 C45 1.3900 . ?
 C31 C74 1.584(12) . ?
 C45 H45 0.9500 . ?
 C45 C28 1.3900 . ?
 C28 C27 1.3900 . ?
 C27 C125 1.557(12) . ?
 C54 C55 1.3900 . ?
 C54 C59 1.3900 . ?
 C55 C56 1.3900 . ?
 C56 C57 1.3900 . ?
 C56 C140 1.588(12) . ?
 C57 H57 0.9500 . ?
 C57 C58 1.3900 . ?
 C58 C59 1.3900 . ?
 C59 C164 1.557(13) . ?
 C60 C135 1.41(2) . ?
 C60 C151 1.38(2) . ?
 C61 C81 1.516(14) . ?
 C61 C94 1.394(17) . ?
 C61 C127 1.411(17) . ?
 C63 H63A 0.9800 . ?
 C63 H63B 0.9800 . ?
 C63 H63C 0.9800 . ?
 C63 C70 1.554(12) . ?
 C64 C75 1.490(17) . ?
 C67 C98 1.488(15) . ?
 C73 C139 1.521(18) . ?
 C73 C181 1.55(2) . ?
 C73 C205 1.550(19) . ?
 C74 C154 1.52(2) . ?
 C74 C193 1.526(18) . ?
 C74 C204 1.56(2) . ?
 O46 C217 1.47(2) . ?
 C75 C76 1.3900 . ?
 C75 C80 1.3900 . ?
 C76 H76 0.9500 . ?
 C76 C77 1.3900 . ?
 C77 H77 0.9500 . ?
 C77 C78 1.3900 . ?
 C78 C79 1.3900 . ?
 C79 H79 0.9500 . ?
 C79 C80 1.3900 . ?
 C80 H80 0.9500 . ?
 C81 C104 1.38(2) . ?
 C81 C144 1.387(18) . ?
 C82 H82A 0.9800 . ?
 C82 H82B 0.9800 . ?
 C82 H82C 0.9800 . ?
 C83 H83 0.9500 . ?
 C83 C84 1.3900 . ?
 C83 C88 1.3900 . ?
 C84 C85 1.3900 . ?
 C85 H85 0.9500 . ?
 C85 C86 1.3900 . ?
 C86 H86 0.9500 . ?
 C86 C87 1.3900 . ?
 C87 C88 1.3900 . ?
 C88 H88 0.9500 . ?
 C89 C111 1.396(17) . ?
 C89 C127 1.428(17) . ?
 C89 C66 1.495(13) . ?
 C90 H90A 0.9800 . ?
 C90 H90B 0.9800 . ?
 C90 H90C 0.9800 . ?
 O48 C209 1.41(4) . ?
 O48 C216 1.47(3) . ?
 C94 H94 0.9500 . ?
 C94 C103 1.369(17) . ?
 C97 H97 0.9500 . ?
 C97 C98 1.3900 . ?
 C97 C102 1.3900 . ?
 C98 C99 1.3900 . ?
 C99 H99 0.9500 . ?
 C99 C100 1.3900 . ?
 C100 H100 0.9500 . ?
 C100 C101 1.3900 . ?
 C101 C102 1.3900 . ?
 C101 C92 1.508(7) . ?
 C102 H102 0.9500 . ?
 C103 C111 1.418(16) . ?
 C104 H104 0.9500 . ?
 C104 C155 1.381(19) . ?
 C106 C146 1.583(18) . ?
 C106 C159 1.562(18) . ?
 C106 C174 1.578(19) . ?
 C106 C165 1.592(15) . ?
 C108 C122 1.3900 . ?
 C108 C40 1.3900 . ?
 C122 C110 1.3900 . ?
 C122 C121 1.587(12) . ?
 C110 H110 0.9500 . ?
 C110 C112 1.3900 . ?
 C112 C70 1.3900 . ?
 C70 C40 1.3900 . ?
 C113 H11A 0.9800 . ?
 C113 H11B 0.9800 . ?
 C113 H11C 0.9800 . ?
 C115 C116 1.3900 . ?
 C115 C120 1.3900 . ?
 C116 H116 0.9500 . ?
 C116 C117 1.3900 . ?
 C117 H117 0.9500 . ?
 C117 C118 1.3900 . ?
 C118 C119 1.3900 . ?
 C118 C229 1.46(2) . ?
 C119 H119 0.9500 . ?
 C119 C120 1.3900 . ?
 C120 H120 0.9500 . ?
 C121 C170 1.51(2) . ?
 C121 C179 1.55(2) . ?
 C121 C192 1.54(2) . ?
 C123 C133 1.41(2) . ?
 C123 C135 1.393(19) . ?
 C123 C191 1.53(2) . ?
 C124 C152 1.592(12) . ?
 C124 C172 1.50(2) . ?
 C125 H12A 0.9800 . ?
 C125 H12B 0.9800 . ?
 C125 H12C 0.9800 . ?
 C127 C160 1.488(18) . ?
 C128 H12D 0.9800 . ?
 C128 H12E 0.9800 . ?
 C128 H12F 0.9800 . ?
 C130 C132 1.45(2) . ?
 C130 C155 1.34(2) . ?
 C130 C163 1.37(2) . ?
 C132 O49 1.201(19) . ?
 C133 C169 1.36(2) . ?
 C133 C239 1.495(16) . ?
 C134 C93 1.3900 . ?
 C134 C109 1.3900 . ?
 C93 C129 1.3900 . ?
 C93 C145 1.598(13) . ?
 C129 H129 0.9500 . ?
 C129 C92 1.3900 . ?
 C92 C96 1.3900 . ?
 C96 C109 1.3900 . ?
 C96 C147 1.571(14) . ?
 C135 C188 1.484(17) . ?
 C136 H13A 0.9800 . ?
 C136 H13B 0.9800 . ?
 C136 H13C 0.9800 . ?
 C138 H13D 0.9800 . ?
 C138 H13E 0.9800 . ?
 C138 H13F 0.9800 . ?
 C138 C140 1.541(18) . ?
 C139 H13G 0.9800 . ?
 C139 H13H 0.9800 . ?
 C139 H13I 0.9800 . ?
 C140 C149 1.505(17) . ?
 C140 C153 1.59(2) . ?
 C142 H14A 0.9800 . ?
 C142 H14B 0.9800 . ?
 C142 H14C 0.9800 . ?
 C143 H14D 0.9800 . ?
 C143 H14E 0.9800 . ?
 C143 H14F 0.9800 . ?
 C144 H144 0.9500 . ?
 C144 C163 1.43(2) . ?
 C145 C150 1.547(18) . ?
 C145 C178 1.53(2) . ?
 C145 C207 1.55(2) . ?
 C146 H14G 0.9800 . ?
 C146 H14H 0.9800 . ?
 C146 H14I 0.9800 . ?
 C147 H14J 0.9800 . ?
 C147 H14K 0.9800 . ?
 C147 H14L 0.9800 . ?
 C148 H148 0.9500 . ?
 C148 C152 1.3900 . ?
 C148 C161 1.3900 . ?
 C152 C107 1.3900 . ?
 C107 C66 1.3900 . ?
 C66 C131 1.3900 . ?
 C131 C161 1.3900 . ?
 C131 C189 1.527(15) . ?
 C161 C182 1.524(10) . ?
 C149 H14M 0.9800 . ?
 C149 H14N 0.9800 . ?
 C149 H14O 0.9800 . ?
 C150 H15A 0.9800 . ?
 C150 H15B 0.9800 . ?
 C150 H15C 0.9800 . ?
 C151 C169 1.41(2) . ?
 C151 C201 1.538(18) . ?
 C153 H15D 0.9800 . ?
 C153 H15E 0.9800 . ?
 C153 H15F 0.9800 . ?
 C154 H15G 0.9800 . ?
 C154 H15H 0.9800 . ?
 C154 H15I 0.9800 . ?
 C155 H155 0.9500 . ?
 C156 H15J 0.9800 . ?
 C156 H15K 0.9800 . ?
 C156 H15L 0.9800 . ?
 C158 C166 1.54(2) . ?
 C158 C200 1.52(2) . ?
 C158 C211 1.50(2) . ?
 C159 H15M 0.9800 . ?
 C159 H15N 0.9800 . ?
 C159 H15O 0.9800 . ?
 C160 H16A 0.9800 . ?
 C160 H16B 0.9800 . ?
 C160 H16C 0.9800 . ?
 C162 H16D 0.9800 . ?
 C162 H16E 0.9800 . ?
 C162 H16F 0.9800 . ?
 C163 H163 0.9500 . ?
 C164 H16G 0.9800 . ?
 C164 H16H 0.9800 . ?
 C164 H16I 0.9800 . ?
 C166 H16J 0.9800 . ?
 C166 H16K 0.9800 . ?
 C166 H16L 0.9800 . ?
 C167 C65 1.3900 . ?
 C167 C157 1.3900 . ?
 C167 C175 1.567(14) . ?
 C65 C114 1.3900 . ?
 C114 C137 1.3900 . ?
 C137 C126 1.3900 . ?
 C126 C157 1.3900 . ?
 C157 H157 0.9500 . ?
 C168 H16M 0.9800 . ?
 C168 H16N 0.9800 . ?
 C168 H16O 0.9800 . ?
 C168 O57 1.43(3) . ?
 C169 H169 0.9500 . ?
 C170 H17A 0.9800 . ?
 C170 H17B 0.9800 . ?
 C170 H17C 0.9800 . ?
 C171 H17D 0.9800 . ?
 C171 H17E 0.9800 . ?
 C171 H17F 0.9800 . ?
 C171 C175 1.55(2) . ?
 O50 C190 1.36(4) . ?
 O50 C226 1.52(3) . ?
 C172 H17G 0.9800 . ?
 C172 H17H 0.9800 . ?
 C172 H17I 0.9800 . ?
 C174 H17J 0.9800 . ?
 C174 H17K 0.9800 . ?
 C174 H17L 0.9800 . ?
 O51 C190 1.18(2) . ?
 C175 C176 1.60(2) . ?
 C175 C213 1.52(2) . ?
 C176 H17M 0.9800 . ?
 C176 H17N 0.9800 . ?
 C176 H17O 0.9800 . ?
 C177 H17P 0.9800 . ?
 C177 H17Q 0.9800 . ?
 C177 H17R 0.9800 . ?
 C178 H17S 0.9800 . ?
 C178 H17T 0.9800 . ?
 C178 H17U 0.9800 . ?
 C179 H17V 0.9800 . ?
 C179 H17W 0.9800 . ?
 C179 H17X 0.9800 . ?
 C180 O55 1.60(4) . ?
 C180 C241 1.54(6) . ?
 C181 H18A 0.9800 . ?
 C181 H18B 0.9800 . ?
 C181 H18C 0.9800 . ?
 C182 C183 1.3900 . ?
 C182 C187 1.3900 . ?
 C183 H183 0.9500 . ?
 C183 C184 1.3900 . ?
 C184 H184 0.9500 . ?
 C184 C185 1.3900 . ?
 C185 C186 1.3900 . ?
 C185 C230 1.50(2) . ?
 C186 H186 0.9500 . ?
 C186 C187 1.3900 . ?
 C187 H187 0.9500 . ?
 C188 C105 1.3900 . ?
 C188 C24 1.3900 . ?
 C105 C165 1.3900 . ?
 C165 C141 1.3900 . ?
 C141 H141 0.9500 . ?
 C141 C71 1.3900 . ?
 C71 C24 1.3900 . ?
 C71 C199 1.479(10) . ?
 C24 C203 1.532(18) . ?
 C189 H18D 0.9800 . ?
 C189 H18E 0.9800 . ?
 C189 H18F 0.9800 . ?
 C191 H19A 0.9800 . ?
 C191 H19B 0.9800 . ?
 C191 H19C 0.9800 . ?
 O52 C218 1.40(3) . ?
 O52 C227 1.49(4) . ?
 C192 H19D 0.9800 . ?
 C192 H19E 0.9800 . ?
 C192 H19F 0.9800 . ?
 C193 H19G 0.9800 . ?
 C193 H19H 0.9800 . ?
 C193 H19I 0.9800 . ?
 C194 H194 0.9500 . ?
 C194 C195 1.3900 . ?
 C194 C199 1.3900 . ?
 C195 H195 0.9500 . ?
 C195 C196 1.3900 . ?
 C196 C197 1.3900 . ?
 C196 C231 1.50(3) . ?
 C197 H197 0.9500 . ?
 C197 C198 1.3900 . ?
 C198 H198 0.9500 . ?
 C198 C199 1.3900 . ?
 C200 H20D 0.9800 . ?
 C200 H20E 0.9800 . ?
 C200 H20F 0.9800 . ?
 C201 C202 1.52(3) . ?
 C201 C210 1.56(3) . ?
 C201 C223 1.51(2) . ?
 C202 H20G 0.9800 . ?
 C202 H20H 0.9800 . ?
 C202 H20I 0.9800 . ?
 C203 H20J 0.9800 . ?
 C203 H20K 0.9800 . ?
 C203 H20L 0.9800 . ?
 C204 H20M 0.9800 . ?
 C204 H20N 0.9800 . ?
 C204 H20O 0.9800 . ?
 C205 H20P 0.9800 . ?
 C205 H20Q 0.9800 . ?
 C205 H20R 0.9800 . ?
 C206 H20S 0.9800 . ?
 C206 H20T 0.9800 . ?
 C206 H20U 0.9800 . ?
 C207 H20V 0.9800 . ?
 C207 H20W 0.9800 . ?
 C207 H20X 0.9800 . ?
 C208 H20Y 0.9800 . ?
 C208 H 0.9800 . ?
 C208 HA 0.9800 . ?
 C209 C221 1.52(4) . ?
 C210 H21D 0.9800 . ?
 C210 H21E 0.9800 . ?
 C210 H21F 0.9800 . ?
 C211 H21G 0.9800 . ?
 C211 H21H 0.9800 . ?
 C211 H21I 0.9800 . ?
 C212 H21J 0.9800 . ?
 C212 H21K 0.9800 . ?
 C212 H21L 0.9800 . ?
 C213 H21M 0.9800 . ?
 C213 H21N 0.9800 . ?
 C213 H21O 0.9800 . ?
 O54 C231 1.23(2) . ?
 C214 C222 1.54(5) . ?
 C214 O55 1.39(3) . ?
 C215 H21P 0.9800 . ?
 C215 H21Q 0.9800 . ?
 C215 H21R 0.9800 . ?
 C216 C220 1.45(4) . ?
 C217 H21S 0.9800 . ?
 C217 H21T 0.9800 . ?
 C217 H21U 0.9800 . ?
 C218 C242 1.48(3) . ?
 C219 H21V 0.9800 . ?
 C219 H21W 0.9800 . ?
 C219 H21X 0.9800 . ?
 C223 H22D 0.9800 . ?
 C223 H22E 0.9800 . ?
 C223 H22F 0.9800 . ?
 C226 H22G 0.9800 . ?
 C226 H22H 0.9800 . ?
 C226 H22I 0.9800 . ?
 C227 C243 1.65(7) . ?
 C229 O56 1.21(4) . ?
 C229 O57 1.32(4) . ?
 C230 O58 1.32(2) . ?
 C230 O60 1.14(2) . ?
 C231 O59 1.37(2) . ?
 C232 H23A 0.9800 . ?
 C232 H23B 0.9800 . ?
 C232 H23C 0.9800 . ?
 C232 O59 1.42(2) . ?
 O58 C240 1.50(3) . ?
 C233 C236 1.522(17) . ?
 C234 H234 0.9500 . ?
 C234 C235 1.3900 . ?
 C234 C239 1.3900 . ?
 C235 H235 0.9500 . ?
 C235 C236 1.3900 . ?
 C236 C237 1.3900 . ?
 C237 H237 0.9500 . ?
 C237 C238 1.3900 . ?
 C238 H238 0.9500 . ?
 C238 C239 1.3900 . ?
 C240 H24A 0.9800 . ?
 C240 H24B 0.9800 . ?
 C240 H24C 0.9800 . ?

loop_
  _geom_angle_atom_site_label_1
  _geom_angle_atom_site_label_2
  _geom_angle_atom_site_label_3
  _geom_angle
  _geom_angle_site_symmetry_1
  _geom_angle_site_symmetry_3
  _geom_angle_publ_flag
 O5 P1 O14 105.6(4) . . ?
 O13 P1 O5 104.7(4) . . ?
 O13 P1 O14 110.4(5) . . ?
 O13 P1 O27 120.2(5) . . ?
 O27 P1 O5 111.5(5) . . ?
 O27 P1 O14 103.6(5) . . ?
 O36 C1 C7 112.7(13) . . ?
 O41 C1 C7 124.0(17) . . ?
 O41 C1 O36 123.3(15) . . ?
 O2 P2 O16 111.3(5) . . ?
 O2 P2 O21 104.1(4) . . ?
 O7 P2 O2 119.1(5) . . ?
 O7 P2 O16 105.8(5) . . ?
 O7 P2 O21 111.5(5) . . ?
 O16 P2 O21 104.2(4) . . ?
 C3 C2 H2 120.0 . . ?
 C3 C2 C7 120.0 . . ?
 C7 C2 H2 120.0 . . ?
 C2 C3 H3 120.0 . . ?
 C4 C3 C2 120.0 . . ?
 C4 C3 H3 120.0 . . ?
 C3 C4 C5 120.0 . . ?
 C3 C4 C112 119.3(6) . . ?
 C5 C4 C112 120.6(6) . . ?
 C4 C5 H5 120.0 . . ?
 C4 C5 C6 120.0 . . ?
 C6 C5 H5 120.0 . . ?
 C5 C6 H6 120.0 . . ?
 C7 C6 C5 120.0 . . ?
 C7 C6 H6 120.0 . . ?
 C2 C7 C1 122.1(9) . . ?
 C6 C7 C1 117.8(9) . . ?
 C6 C7 C2 120.0 . . ?
 O6 P3 O1 104.6(4) . . ?
 O15 P3 O1 111.4(5) . . ?
 O15 P3 O6 106.5(5) . . ?
 O15 P3 O20 117.8(5) . . ?
 O20 P3 O1 103.4(5) . . ?
 O20 P3 O6 112.5(5) . . ?
 C9 C8 C13 120.0 . . ?
 C9 C8 O6 117.4(6) . . ?
 C13 C8 O6 122.4(6) . . ?
 C8 C9 C10 120.0 . . ?
 C8 C9 C114 118.0(6) . . ?
 C10 C9 C114 121.3(6) . . ?
 C9 C10 C162 119.1(8) . . ?
 C11 C10 C9 120.0 . . ?
 C11 C10 C162 120.0(8) . . ?
 C10 C11 C78 125.0(6) . . ?
 C12 C11 C10 120.0 . . ?
 C12 C11 C78 115.0(6) . . ?
 C11 C12 H12 120.0 . . ?
 C13 C12 C11 120.0 . . ?
 C13 C12 H12 120.0 . . ?
 C8 C13 C43 121.6(6) . . ?
 C12 C13 C8 120.0 . . ?
 C12 C13 C43 118.2(6) . . ?
 O4 P4 O3 103.3(4) . . ?
 O4 P4 O10 112.3(4) . . ?
 O4 P4 O26 118.0(5) . . ?
 O10 P4 O3 104.7(4) . . ?
 O26 P4 O3 111.4(5) . . ?
 O26 P4 O10 106.3(4) . . ?
 C15 C14 C19 120.0 . . ?
 C15 C14 C126 122.2(8) . . ?
 C19 C14 C126 117.3(8) . . ?
 C14 C15 H15 120.0 . . ?
 C16 C15 C14 120.0 . . ?
 C16 C15 H15 120.0 . . ?
 C15 C16 H16 120.0 . . ?
 C17 C16 C15 120.0 . . ?
 C17 C16 H16 120.0 . . ?
 C16 C17 C18 120.0 . . ?
 C16 C17 C190 120.2(16) . . ?
 C18 C17 C190 119.8(16) . . ?
 C17 C18 H18 120.0 . . ?
 C17 C18 C19 120.0 . . ?
 C19 C18 H18 120.0 . . ?
 C14 C19 H19 120.0 . . ?
 C18 C19 C14 120.0 . . ?
 C18 C19 H19 120.0 . . ?
 O11 P5 O9 105.8(4) . . ?
 O25 P5 O9 104.3(4) . . ?
 O25 P5 O11 110.4(5) . . ?
 O25 P5 O28 118.9(5) . . ?
 O28 P5 O9 112.8(5) . . ?
 O28 P5 O11 104.0(5) . . ?
 O12 P6 O18 111.1(5) . . ?
 O12 P6 O22 104.9(5) . . ?
 O12 P6 O23 118.8(5) . . ?
 O18 P6 O22 104.1(4) . . ?
 O23 P6 O18 104.7(5) . . ?
 O23 P6 O22 112.4(4) . . ?
 H20A C20 H20B 109.5 . . ?
 H20A C20 H20C 109.5 . . ?
 H20B C20 H20C 109.5 . . ?
 C137 C20 H20A 109.5 . . ?
 C137 C20 H20B 109.5 . . ?
 C137 C20 H20C 109.5 . . ?
 O4 Mg1 O12 150.7(4) . . ?
 O4 Mg1 O29 86.4(3) . . ?
 O4 Mg1 O45 85.2(4) . . ?
 O12 Mg1 O29 90.5(4) . . ?
 O12 Mg1 O45 83.7(4) . . ?
 O25 Mg1 O4 109.8(4) . . ?
 O25 Mg1 O12 99.5(4) . . ?
 O25 Mg1 O29 97.9(4) . . ?
 O25 Mg1 O45 110.8(6) . . ?
 O45 Mg1 O29 151.3(6) . . ?
 H21A C21 H21B 109.5 . . ?
 H21A C21 H21C 109.5 . . ?
 H21B C21 H21C 109.5 . . ?
 C124 C21 H21A 109.5 . . ?
 C124 C21 H21B 109.5 . . ?
 C124 C21 H21C 109.5 . . ?
 O7 Mg2 O31 91.5(3) . . ?
 O7 Mg2 O37 82.7(4) . . ?
 O13 Mg2 O7 101.3(4) . . ?
 O13 Mg2 O20 105.6(4) . . ?
 O13 Mg2 O31 100.2(4) . . ?
 O13 Mg2 O37 115.5(4) . . ?
 O20 Mg2 O7 152.8(4) . . ?
 O20 Mg2 O31 88.2(3) . . ?
 O20 Mg2 O37 81.8(4) . . ?
 O31 Mg2 O37 144.3(4) . . ?
 H22A C22 H22B 109.5 . . ?
 H22A C22 H22C 109.5 . . ?
 H22B C22 H22C 109.5 . . ?
 C124 C22 H22A 109.5 . . ?
 C124 C22 H22B 109.5 . . ?
 C124 C22 H22C 109.5 . . ?
 O2 Mg3 O8 87.6(3) . . ?
 O2 Mg3 O17 91.3(3) . . ?
 O2 Mg3 O19 93.3(3) . . ?
 O2 Mg3 O24 88.4(3) . . ?
 O8 Mg3 O24 94.3(3) . . ?
 O17 Mg3 O8 87.4(3) . . ?
 O17 Mg3 O19 91.6(3) . . ?
 O17 Mg3 O24 178.3(4) . . ?
 O19 Mg3 O8 178.7(4) . . ?
 O19 Mg3 O24 86.7(3) . . ?
 O23 Mg3 O2 171.2(4) . . ?
 O23 Mg3 O8 88.5(3) . . ?
 O23 Mg3 O17 96.4(4) . . ?
 O23 Mg3 O19 90.7(3) . . ?
 O23 Mg3 O24 84.0(3) . . ?
 C82 C23 C90 107.5(11) . . ?
 C82 C23 C103 110.6(11) . . ?
 C82 C23 C143 108.3(12) . . ?
 C90 C23 C103 110.4(10) . . ?
 C90 C23 C143 111.3(11) . . ?
 C103 C23 C143 108.8(10) . . ?
 C65 O1 P3 120.1(7) . . ?
 P2 O2 Mg3 153.6(5) . . ?
 C173 O3 P4 121.9(6) . . ?
 P4 O4 Mg1 135.8(5) . . ?
 C32 O5 P1 123.0(6) . . ?
 C8 O6 P3 124.0(6) . . ?
 P2 O7 Mg2 145.5(5) . . ?
 C105 O9 P5 121.0(6) . . ?
 C55 O10 P4 124.1(6) . . ?
 C60 O11 P5 120.2(7) . . ?
 P6 O12 Mg1 139.7(5) . . ?
 P1 O13 Mg2 147.2(6) . . ?
 C108 O14 P1 122.3(7) . . ?
 C44 O16 P2 118.2(6) . . ?
 C107 O18 P6 124.4(7) . . ?
 P3 O20 Mg2 136.9(5) . . ?
 C134 O21 P2 125.9(6) . . ?
 C111 O22 P6 116.6(7) . . ?
 P6 O23 Mg3 153.8(5) . . ?
 P5 O25 Mg1 151.4(5) . . ?
 H25A C25 H25B 109.5 . . ?
 H25A C25 H25C 109.5 . . ?
 H25B C25 H25C 109.5 . . ?
 O32 C25 H25A 109.5 . . ?
 O32 C25 H25B 109.5 . . ?
 O32 C25 H25C 109.5 . . ?
 O46 C26 C84 113.0(14) . . ?
 O47 C26 O46 122.1(15) . . ?
 O47 C26 C84 124.6(14) . . ?
 C62 O30 C156 116.1(12) . . ?
 C67 O32 C25 116.7(12) . . ?
 C91 O34 C215 114.7(13) . . ?
 C233 O35 C208 112.4(18) . . ?
 C1 O36 C212 117.3(15) . . ?
 C132 O40 C219 114(2) . . ?
 C35 C34 H34 120.0 . . ?
 C35 C34 C39 120.0 . . ?
 C39 C34 H34 120.0 . . ?
 C34 C35 H35 120.0 . . ?
 C34 C35 C36 120.0 . . ?
 C36 C35 H35 120.0 . . ?
 C35 C36 C28 121.8(6) . . ?
 C37 C36 C35 120.0 . . ?
 C37 C36 C28 118.2(6) . . ?
 C36 C37 H37 120.0 . . ?
 C38 C37 C36 120.0 . . ?
 C38 C37 H37 120.0 . . ?
 C37 C38 H38 120.0 . . ?
 C37 C38 C39 120.0 . . ?
 C39 C38 H38 120.0 . . ?
 C34 C39 C62 123.4(8) . . ?
 C38 C39 C34 120.0 . . ?
 C38 C39 C62 116.5(8) . . ?
 C128 C43 C13 111.3(10) . . ?
 C142 C43 C13 110.7(11) . . ?
 C142 C43 C128 106.6(12) . . ?
 C177 C43 C13 109.1(10) . . ?
 C177 C43 C128 106.3(12) . . ?
 C177 C43 C142 112.8(13) . . ?
 O16 C44 C69 117.0(6) . . ?
 O16 C44 C30 121.8(6) . . ?
 C69 C44 C30 120.0 . . ?
 C44 C69 C109 116.0(5) . . ?
 C72 C69 C44 120.0 . . ?
 C72 C69 C109 122.5(5) . . ?
 C69 C72 C42 120.0 . . ?
 C69 C72 C113 121.7(7) . . ?
 C42 C72 C113 118.2(7) . . ?
 C72 C42 C29 120.0 . . ?
 C72 C42 C87 122.4(6) . . ?
 C29 C42 C87 117.6(6) . . ?
 C42 C29 H29 120.0 . . ?
 C30 C29 C42 120.0 . . ?
 C30 C29 H29 120.0 . . ?
 C44 C30 C158 120.2(7) . . ?
 C29 C30 C44 120.0 . . ?
 C29 C30 C158 119.4(7) . . ?
 C64 O43 C206 113.8(14) . . ?
 C47 C46 H46 120.0 . . ?
 C47 C46 C51 120.0 . . ?
 C51 C46 H46 120.0 . . ?
 C46 C47 C48 120.0 . . ?
 C46 C47 C58 119.8(5) . . ?
 C48 C47 C58 120.2(5) . . ?
 C47 C48 H48 120.0 . . ?
 C49 C48 C47 120.0 . . ?
 C49 C48 H48 120.0 . . ?
 C48 C49 H49 120.0 . . ?
 C50 C49 C48 120.0 . . ?
 C50 C49 H49 120.0 . . ?
 C49 C50 C51 120.0 . . ?
 C49 C50 C91 118.0(7) . . ?
 C51 C50 C91 121.9(7) . . ?
 C46 C51 H51 120.0 . . ?
 C50 C51 C46 120.0 . . ?
 C50 C51 H51 120.0 . . ?
 C68 C52 C32 120.0 . . ?
 C68 C52 C40 121.6(5) . . ?
 C32 C52 C40 116.8(6) . . ?
 C52 C68 C136 120.8(8) . . ?
 C41 C68 C52 120.0 . . ?
 C41 C68 C136 119.2(8) . . ?
 C68 C41 C95 120.0 . . ?
 C68 C41 C115 122.4(7) . . ?
 C95 C41 C115 116.6(7) . . ?
 C41 C95 H95 120.0 . . ?
 C41 C95 C33 120.0 . . ?
 C33 C95 H95 120.0 . . ?
 C95 C33 C73 120.4(6) . . ?
 C32 C33 C95 120.0 . . ?
 C32 C33 C73 119.3(6) . . ?
 O5 C32 C52 116.3(6) . . ?
 O5 C32 C33 122.8(6) . . ?
 C33 C32 C52 120.0 . . ?
 C173 C53 C27 120.0 . . ?
 C173 C53 C54 120.9(4) . . ?
 C27 C53 C54 118.7(4) . . ?
 O3 C173 C53 116.7(5) . . ?
 O3 C173 C31 123.1(5) . . ?
 C53 C173 C31 120.0 . . ?
 C173 C31 C74 120.2(6) . . ?
 C45 C31 C173 120.0 . . ?
 C45 C31 C74 119.4(6) . . ?
 C31 C45 H45 120.0 . . ?
 C31 C45 C28 120.0 . . ?
 C28 C45 H45 120.0 . . ?
 C45 C28 C36 117.8(5) . . ?
 C27 C28 C36 122.2(5) . . ?
 C27 C28 C45 120.0 . . ?
 C53 C27 C125 122.5(6) . . ?
 C28 C27 C53 120.0 . . ?
 C28 C27 C125 117.1(6) . . ?
 C55 C54 C53 118.6(5) . . ?
 C55 C54 C59 120.0 . . ?
 C59 C54 C53 120.8(5) . . ?
 C54 C55 O10 117.2(5) . . ?
 C56 C55 O10 122.3(5) . . ?
 C56 C55 C54 120.0 . . ?
 C55 C56 C57 120.0 . . ?
 C55 C56 C140 121.6(6) . . ?
 C57 C56 C140 118.2(6) . . ?
 C56 C57 H57 120.0 . . ?
 C58 C57 C56 120.0 . . ?
 C58 C57 H57 120.0 . . ?
 C57 C58 C47 117.1(5) . . ?
 C57 C58 C59 120.0 . . ?
 C59 C58 C47 122.9(5) . . ?
 C54 C59 C164 117.7(6) . . ?
 C58 C59 C54 120.0 . . ?
 C58 C59 C164 121.0(6) . . ?
 C135 C60 O11 114.2(12) . . ?
 C151 C60 O11 121.7(12) . . ?
 C151 C60 C135 124.1(12) . . ?
 C94 C61 C81 120.3(10) . . ?
 C94 C61 C127 120.5(10) . . ?
 C127 C61 C81 119.1(10) . . ?
 O30 C62 C39 110.8(12) . . ?
 O38 C62 O30 123.0(13) . . ?
 O38 C62 C39 126.2(13) . . ?
 H63A C63 H63B 109.5 . . ?
 H63A C63 H63C 109.5 . . ?
 H63B C63 H63C 109.5 . . ?
 C70 C63 H63A 109.5 . . ?
 C70 C63 H63B 109.5 . . ?
 C70 C63 H63C 109.5 . . ?
 O43 C64 C75 114.1(14) . . ?
 O44 C64 O43 122.7(15) . . ?
 O44 C64 C75 123.2(14) . . ?
 O32 C67 C98 112.2(11) . . ?
 O39 C67 O32 122.5(13) . . ?
 O39 C67 C98 125.2(13) . . ?
 C139 C73 C33 112.0(10) . . ?
 C139 C73 C181 110.9(12) . . ?
 C139 C73 C205 106.9(12) . . ?
 C181 C73 C33 108.5(10) . . ?
 C181 C73 C205 107.7(12) . . ?
 C205 C73 C33 110.8(10) . . ?
 C154 C74 C31 108.9(10) . . ?
 C154 C74 C193 106.4(12) . . ?
 C154 C74 C204 111.0(11) . . ?
 C193 C74 C31 110.6(10) . . ?
 C193 C74 C204 107.7(12) . . ?
 C204 C74 C31 112.0(10) . . ?
 C26 O46 C217 114.2(15) . . ?
 C76 C75 C64 121.2(9) . . ?
 C76 C75 C80 120.0 . . ?
 C80 C75 C64 118.6(9) . . ?
 C75 C76 H76 120.0 . . ?
 C75 C76 C77 120.0 . . ?
 C77 C76 H76 120.0 . . ?
 C76 C77 H77 120.0 . . ?
 C76 C77 C78 120.0 . . ?
 C78 C77 H77 120.0 . . ?
 C77 C78 C11 119.4(6) . . ?
 C79 C78 C11 120.2(6) . . ?
 C79 C78 C77 120.0 . . ?
 C78 C79 H79 120.0 . . ?
 C80 C79 C78 120.0 . . ?
 C80 C79 H79 120.0 . . ?
 C75 C80 H80 120.0 . . ?
 C79 C80 C75 120.0 . . ?
 C79 C80 H80 120.0 . . ?
 C104 C81 C61 121.4(11) . . ?
 C104 C81 C144 118.8(12) . . ?
 C144 C81 C61 119.7(12) . . ?
 C23 C82 H82A 109.5 . . ?
 C23 C82 H82B 109.5 . . ?
 C23 C82 H82C 109.5 . . ?
 H82A C82 H82B 109.5 . . ?
 H82A C82 H82C 109.5 . . ?
 H82B C82 H82C 109.5 . . ?
 C84 C83 H83 120.0 . . ?
 C84 C83 C88 120.0 . . ?
 C88 C83 H83 120.0 . . ?
 C83 C84 C26 124.4(8) . . ?
 C83 C84 C85 120.0 . . ?
 C85 C84 C26 114.8(8) . . ?
 C84 C85 H85 120.0 . . ?
 C86 C85 C84 120.0 . . ?
 C86 C85 H85 120.0 . . ?
 C85 C86 H86 120.0 . . ?
 C85 C86 C87 120.0 . . ?
 C87 C86 H86 120.0 . . ?
 C86 C87 C42 116.6(6) . . ?
 C86 C87 C88 120.0 . . ?
 C88 C87 C42 123.1(5) . . ?
 C83 C88 H88 120.0 . . ?
 C87 C88 C83 120.0 . . ?
 C87 C88 H88 120.0 . . ?
 C111 C89 C127 118.9(10) . . ?
 C111 C89 C66 119.8(11) . . ?
 C127 C89 C66 121.0(10) . . ?
 C23 C90 H90A 109.5 . . ?
 C23 C90 H90B 109.5 . . ?
 C23 C90 H90C 109.5 . . ?
 H90A C90 H90B 109.5 . . ?
 H90A C90 H90C 109.5 . . ?
 H90B C90 H90C 109.5 . . ?
 O33 C91 O34 122.9(13) . . ?
 O33 C91 C50 125.0(12) . . ?
 O34 C91 C50 112.1(11) . . ?
 C209 O48 C216 114(2) . . ?
 C61 C94 H94 117.7 . . ?
 C103 C94 C61 124.7(11) . . ?
 C103 C94 H94 117.7 . . ?
 C98 C97 H97 120.0 . . ?
 C98 C97 C102 120.0 . . ?
 C102 C97 H97 120.0 . . ?
 C97 C98 C67 121.3(8) . . ?
 C97 C98 C99 120.0 . . ?
 C99 C98 C67 118.6(8) . . ?
 C98 C99 H99 120.0 . . ?
 C98 C99 C100 120.0 . . ?
 C100 C99 H99 120.0 . . ?
 C99 C100 H100 120.0 . . ?
 C99 C100 C101 120.0 . . ?
 C101 C100 H100 120.0 . . ?
 C100 C101 C92 121.0(6) . . ?
 C102 C101 C100 120.0 . . ?
 C102 C101 C92 118.7(6) . . ?
 C97 C102 H102 120.0 . . ?
 C101 C102 C97 120.0 . . ?
 C101 C102 H102 120.0 . . ?
 C94 C103 C23 123.2(10) . . ?
 C94 C103 C111 113.7(10) . . ?
 C111 C103 C23 123.0(11) . . ?
 C81 C104 H104 119.7 . . ?
 C81 C104 C155 120.7(13) . . ?
 C155 C104 H104 119.7 . . ?
 C146 C106 C165 109.0(10) . . ?
 C159 C106 C146 106.6(12) . . ?
 C159 C106 C174 104.7(12) . . ?
 C159 C106 C165 115.2(11) . . ?
 C174 C106 C146 107.9(12) . . ?
 C174 C106 C165 113.0(12) . . ?
 C122 C108 O14 122.3(6) . . ?
 C122 C108 C40 120.0 . . ?
 C40 C108 O14 117.3(6) . . ?
 C108 C122 C121 119.7(7) . . ?
 C110 C122 C108 120.0 . . ?
 C110 C122 C121 119.8(7) . . ?
 C122 C110 H110 120.0 . . ?
 C112 C110 C122 120.0 . . ?
 C112 C110 H110 120.0 . . ?
 C110 C112 C4 115.4(6) . . ?
 C110 C112 C70 120.0 . . ?
 C70 C112 C4 124.4(6) . . ?
 C112 C70 C63 120.9(7) . . ?
 C112 C70 C40 120.0 . . ?
 C40 C70 C63 118.7(7) . . ?
 C108 C40 C52 117.7(5) . . ?
 C70 C40 C52 121.7(5) . . ?
 C70 C40 C108 120.0 . . ?
 O22 C111 C103 119.7(10) . . ?
 C89 C111 O22 116.0(9) . . ?
 C89 C111 C103 124.3(10) . . ?
 C72 C113 H11A 109.5 . . ?
 C72 C113 H11B 109.5 . . ?
 C72 C113 H11C 109.5 . . ?
 H11A C113 H11B 109.5 . . ?
 H11A C113 H11C 109.5 . . ?
 H11B C113 H11C 109.5 . . ?
 C116 C115 C41 120.5(7) . . ?
 C116 C115 C120 120.0 . . ?
 C120 C115 C41 119.5(7) . . ?
 C115 C116 H116 120.0 . . ?
 C117 C116 C115 120.0 . . ?
 C117 C116 H116 120.0 . . ?
 C116 C117 H117 120.0 . . ?
 C118 C117 C116 120.0 . . ?
 C118 C117 H117 120.0 . . ?
 C117 C118 C119 120.0 . . ?
 C117 C118 C229 121.7(16) . . ?
 C119 C118 C229 118.2(16) . . ?
 C118 C119 H119 120.0 . . ?
 C120 C119 C118 120.0 . . ?
 C120 C119 H119 120.0 . . ?
 C115 C120 H120 120.0 . . ?
 C119 C120 C115 120.0 . . ?
 C119 C120 H120 120.0 . . ?
 C170 C121 C122 111.1(12) . . ?
 C170 C121 C179 109.8(14) . . ?
 C170 C121 C192 110.2(13) . . ?
 C179 C121 C122 108.4(10) . . ?
 C192 C121 C122 110.2(11) . . ?
 C192 C121 C179 107.0(15) . . ?
 C133 C123 C191 120.6(13) . . ?
 C135 C123 C133 119.0(13) . . ?
 C135 C123 C191 119.4(14) . . ?
 C21 C124 C152 110.0(11) . . ?
 C22 C124 C21 110.0(16) . . ?
 C22 C124 C152 108.8(12) . . ?
 C172 C124 C21 106.8(16) . . ?
 C172 C124 C22 108.7(13) . . ?
 C172 C124 C152 112.6(11) . . ?
 C27 C125 H12A 109.5 . . ?
 C27 C125 H12B 109.5 . . ?
 C27 C125 H12C 109.5 . . ?
 H12A C125 H12B 109.5 . . ?
 H12A C125 H12C 109.5 . . ?
 H12B C125 H12C 109.5 . . ?
 C61 C127 C89 116.6(10) . . ?
 C61 C127 C160 120.7(11) . . ?
 C89 C127 C160 122.6(11) . . ?
 C43 C128 H12D 109.5 . . ?
 C43 C128 H12E 109.5 . . ?
 C43 C128 H12F 109.5 . . ?
 H12D C128 H12E 109.5 . . ?
 H12D C128 H12F 109.5 . . ?
 H12E C128 H12F 109.5 . . ?
 C155 C130 C132 124.1(16) . . ?
 C155 C130 C163 119.4(13) . . ?
 C163 C130 C132 116.5(15) . . ?
 O40 C132 C130 112.1(16) . . ?
 O49 C132 O40 121.3(19) . . ?
 O49 C132 C130 126.3(19) . . ?
 C123 C133 C239 119.0(13) . . ?
 C169 C133 C123 119.9(14) . . ?
 C169 C133 C239 121.0(15) . . ?
 O21 C134 C93 122.6(5) . . ?
 O21 C134 C109 117.3(5) . . ?
 C93 C134 C109 120.0 . . ?
 C134 C93 C145 120.4(7) . . ?
 C129 C93 C134 120.0 . . ?
 C129 C93 C145 119.6(7) . . ?
 C93 C129 H129 120.0 . . ?
 C93 C129 C92 120.0 . . ?
 C92 C129 H129 120.0 . . ?
 C129 C92 C101 116.8(6) . . ?
 C129 C92 C96 120.0 . . ?
 C96 C92 C101 123.0(6) . . ?
 C92 C96 C147 118.3(7) . . ?
 C109 C96 C92 120.0 . . ?
 C109 C96 C147 121.4(7) . . ?
 C134 C109 C69 119.8(5) . . ?
 C96 C109 C69 119.6(5) . . ?
 C96 C109 C134 120.0 . . ?
 C60 C135 C188 119.6(11) . . ?
 C123 C135 C60 118.0(14) . . ?
 C123 C135 C188 122.4(13) . . ?
 C68 C136 H13A 109.5 . . ?
 C68 C136 H13B 109.5 . . ?
 C68 C136 H13C 109.5 . . ?
 H13A C136 H13B 109.5 . . ?
 H13A C136 H13C 109.5 . . ?
 H13B C136 H13C 109.5 . . ?
 H13D C138 H13E 109.5 . . ?
 H13D C138 H13F 109.5 . . ?
 H13E C138 H13F 109.5 . . ?
 C140 C138 H13D 109.5 . . ?
 C140 C138 H13E 109.5 . . ?
 C140 C138 H13F 109.5 . . ?
 C73 C139 H13G 109.5 . . ?
 C73 C139 H13H 109.5 . . ?
 C73 C139 H13I 109.5 . . ?
 H13G C139 H13H 109.5 . . ?
 H13G C139 H13I 109.5 . . ?
 H13H C139 H13I 109.5 . . ?
 C56 C140 C153 106.8(9) . . ?
 C138 C140 C56 112.6(9) . . ?
 C138 C140 C153 107.4(11) . . ?
 C149 C140 C56 113.5(10) . . ?
 C149 C140 C138 108.5(11) . . ?
 C149 C140 C153 107.7(11) . . ?
 C43 C142 H14A 109.5 . . ?
 C43 C142 H14B 109.5 . . ?
 C43 C142 H14C 109.5 . . ?
 H14A C142 H14B 109.5 . . ?
 H14A C142 H14C 109.5 . . ?
 H14B C142 H14C 109.5 . . ?
 C23 C143 H14D 109.5 . . ?
 C23 C143 H14E 109.5 . . ?
 C23 C143 H14F 109.5 . . ?
 H14D C143 H14E 109.5 . . ?
 H14D C143 H14F 109.5 . . ?
 H14E C143 H14F 109.5 . . ?
 C81 C144 H144 120.6 . . ?
 C81 C144 C163 118.8(15) . . ?
 C163 C144 H144 120.6 . . ?
 C150 C145 C93 109.9(10) . . ?
 C150 C145 C207 108.4(14) . . ?
 C178 C145 C93 111.3(11) . . ?
 C178 C145 C150 110.2(12) . . ?
 C178 C145 C207 106.9(15) . . ?
 C207 C145 C93 110.0(10) . . ?
 C106 C146 H14G 109.5 . . ?
 C106 C146 H14H 109.5 . . ?
 C106 C146 H14I 109.5 . . ?
 H14G C146 H14H 109.5 . . ?
 H14G C146 H14I 109.5 . . ?
 H14H C146 H14I 109.5 . . ?
 C96 C147 H14J 109.5 . . ?
 C96 C147 H14K 109.5 . . ?
 C96 C147 H14L 109.5 . . ?
 H14J C147 H14K 109.5 . . ?
 H14J C147 H14L 109.5 . . ?
 H14K C147 H14L 109.5 . . ?
 C152 C148 H148 120.0 . . ?
 C152 C148 C161 120.0 . . ?
 C161 C148 H148 120.0 . . ?
 C148 C152 C124 117.0(7) . . ?
 C107 C152 C124 123.0(7) . . ?
 C107 C152 C148 120.0 . . ?
 O18 C107 C152 122.4(6) . . ?
 O18 C107 C66 117.6(6) . . ?
 C152 C107 C66 120.0 . . ?
 C107 C66 C89 119.4(6) . . ?
 C131 C66 C89 120.4(6) . . ?
 C131 C66 C107 120.0 . . ?
 C66 C131 C189 122.3(7) . . ?
 C161 C131 C66 120.0 . . ?
 C161 C131 C189 117.4(8) . . ?
 C148 C161 C182 117.2(8) . . ?
 C131 C161 C148 120.0 . . ?
 C131 C161 C182 122.7(8) . . ?
 C140 C149 H14M 109.5 . . ?
 C140 C149 H14N 109.5 . . ?
 C140 C149 H14O 109.5 . . ?
 H14M C149 H14N 109.5 . . ?
 H14M C149 H14O 109.5 . . ?
 H14N C149 H14O 109.5 . . ?
 C145 C150 H15A 109.5 . . ?
 C145 C150 H15B 109.5 . . ?
 C145 C150 H15C 109.5 . . ?
 H15A C150 H15B 109.5 . . ?
 H15A C150 H15C 109.5 . . ?
 H15B C150 H15C 109.5 . . ?
 C60 C151 C169 115.0(13) . . ?
 C60 C151 C201 123.9(13) . . ?
 C169 C151 C201 121.0(14) . . ?
 C140 C153 H15D 109.5 . . ?
 C140 C153 H15E 109.5 . . ?
 C140 C153 H15F 109.5 . . ?
 H15D C153 H15E 109.5 . . ?
 H15D C153 H15F 109.5 . . ?
 H15E C153 H15F 109.5 . . ?
 C74 C154 H15G 109.5 . . ?
 C74 C154 H15H 109.5 . . ?
 C74 C154 H15I 109.5 . . ?
 H15G C154 H15H 109.5 . . ?
 H15G C154 H15I 109.5 . . ?
 H15H C154 H15I 109.5 . . ?
 C104 C155 H155 119.1 . . ?
 C130 C155 C104 121.8(15) . . ?
 C130 C155 H155 119.1 . . ?
 O30 C156 H15J 109.5 . . ?
 O30 C156 H15K 109.5 . . ?
 O30 C156 H15L 109.5 . . ?
 H15J C156 H15K 109.5 . . ?
 H15J C156 H15L 109.5 . . ?
 H15K C156 H15L 109.5 . . ?
 C166 C158 C30 111.9(10) . . ?
 C200 C158 C30 112.0(12) . . ?
 C200 C158 C166 104.9(11) . . ?
 C211 C158 C30 109.0(10) . . ?
 C211 C158 C166 107.3(13) . . ?
 C211 C158 C200 111.6(14) . . ?
 C106 C159 H15M 109.5 . . ?
 C106 C159 H15N 109.5 . . ?
 C106 C159 H15O 109.5 . . ?
 H15M C159 H15N 109.5 . . ?
 H15M C159 H15O 109.5 . . ?
 H15N C159 H15O 109.5 . . ?
 C127 C160 H16A 109.5 . . ?
 C127 C160 H16B 109.5 . . ?
 C127 C160 H16C 109.5 . . ?
 H16A C160 H16B 109.5 . . ?
 H16A C160 H16C 109.5 . . ?
 H16B C160 H16C 109.5 . . ?
 C10 C162 H16D 109.5 . . ?
 C10 C162 H16E 109.5 . . ?
 C10 C162 H16F 109.5 . . ?
 H16D C162 H16E 109.5 . . ?
 H16D C162 H16F 109.5 . . ?
 H16E C162 H16F 109.5 . . ?
 C130 C163 C144 120.3(14) . . ?
 C130 C163 H163 119.8 . . ?
 C144 C163 H163 119.8 . . ?
 C59 C164 H16G 109.5 . . ?
 C59 C164 H16H 109.5 . . ?
 C59 C164 H16I 109.5 . . ?
 H16G C164 H16H 109.5 . . ?
 H16G C164 H16I 109.5 . . ?
 H16H C164 H16I 109.5 . . ?
 C158 C166 H16J 109.5 . . ?
 C158 C166 H16K 109.5 . . ?
 C158 C166 H16L 109.5 . . ?
 H16J C166 H16K 109.5 . . ?
 H16J C166 H16L 109.5 . . ?
 H16K C166 H16L 109.5 . . ?
 C65 C167 C157 120.0 . . ?
 C65 C167 C175 120.8(7) . . ?
 C157 C167 C175 118.8(7) . . ?
 O1 C65 C167 122.9(6) . . ?
 O1 C65 C114 116.9(6) . . ?
 C167 C65 C114 120.0 . . ?
 C65 C114 C9 119.8(5) . . ?
 C65 C114 C137 120.0 . . ?
 C137 C114 C9 119.6(5) . . ?
 C114 C137 C20 122.0(7) . . ?
 C114 C137 C126 120.0 . . ?
 C126 C137 C20 117.6(7) . . ?
 C137 C126 C14 122.9(7) . . ?
 C157 C126 C14 117.0(7) . . ?
 C157 C126 C137 120.0 . . ?
 C167 C157 H157 120.0 . . ?
 C126 C157 C167 120.0 . . ?
 C126 C157 H157 120.0 . . ?
 H16M C168 H16N 109.5 . . ?
 H16M C168 H16O 109.5 . . ?
 H16N C168 H16O 109.5 . . ?
 O57 C168 H16M 109.5 . . ?
 O57 C168 H16N 109.5 . . ?
 O57 C168 H16O 109.5 . . ?
 C133 C169 C151 123.6(15) . . ?
 C133 C169 H169 118.2 . . ?
 C151 C169 H169 118.2 . . ?
 C121 C170 H17A 109.5 . . ?
 C121 C170 H17B 109.5 . . ?
 C121 C170 H17C 109.5 . . ?
 H17A C170 H17B 109.5 . . ?
 H17A C170 H17C 109.5 . . ?
 H17B C170 H17C 109.5 . . ?
 H17D C171 H17E 109.5 . . ?
 H17D C171 H17F 109.5 . . ?
 H17E C171 H17F 109.5 . . ?
 C175 C171 H17D 109.5 . . ?
 C175 C171 H17E 109.5 . . ?
 C175 C171 H17F 109.5 . . ?
 C190 O50 C226 113(3) . . ?
 C124 C172 H17G 109.5 . . ?
 C124 C172 H17H 109.5 . . ?
 C124 C172 H17I 109.5 . . ?
 H17G C172 H17H 109.5 . . ?
 H17G C172 H17I 109.5 . . ?
 H17H C172 H17I 109.5 . . ?
 C106 C174 H17J 109.5 . . ?
 C106 C174 H17K 109.5 . . ?
 C106 C174 H17L 109.5 . . ?
 H17J C174 H17K 109.5 . . ?
 H17J C174 H17L 109.5 . . ?
 H17K C174 H17L 109.5 . . ?
 C167 C175 C176 108.1(12) . . ?
 C171 C175 C167 112.6(11) . . ?
 C171 C175 C176 105.9(15) . . ?
 C213 C175 C167 113.6(13) . . ?
 C213 C175 C171 107.6(14) . . ?
 C213 C175 C176 108.6(13) . . ?
 C175 C176 H17M 109.5 . . ?
 C175 C176 H17N 109.5 . . ?
 C175 C176 H17O 109.5 . . ?
 H17M C176 H17N 109.5 . . ?
 H17M C176 H17O 109.5 . . ?
 H17N C176 H17O 109.5 . . ?
 C43 C177 H17P 109.5 . . ?
 C43 C177 H17Q 109.5 . . ?
 C43 C177 H17R 109.5 . . ?
 H17P C177 H17Q 109.5 . . ?
 H17P C177 H17R 109.5 . . ?
 H17Q C177 H17R 109.5 . . ?
 C145 C178 H17S 109.5 . . ?
 C145 C178 H17T 109.5 . . ?
 C145 C178 H17U 109.5 . . ?
 H17S C178 H17T 109.5 . . ?
 H17S C178 H17U 109.5 . . ?
 H17T C178 H17U 109.5 . . ?
 C121 C179 H17V 109.5 . . ?
 C121 C179 H17W 109.5 . . ?
 C121 C179 H17X 109.5 . . ?
 H17V C179 H17W 109.5 . . ?
 H17V C179 H17X 109.5 . . ?
 H17W C179 H17X 109.5 . . ?
 C241 C180 O55 101(3) . . ?
 C73 C181 H18A 109.5 . . ?
 C73 C181 H18B 109.5 . . ?
 C73 C181 H18C 109.5 . . ?
 H18A C181 H18B 109.5 . . ?
 H18A C181 H18C 109.5 . . ?
 H18B C181 H18C 109.5 . . ?
 C183 C182 C161 121.6(9) . . ?
 C183 C182 C187 120.0 . . ?
 C187 C182 C161 117.6(9) . . ?
 C182 C183 H183 120.0 . . ?
 C184 C183 C182 120.0 . . ?
 C184 C183 H183 120.0 . . ?
 C183 C184 H184 120.0 . . ?
 C185 C184 C183 120.0 . . ?
 C185 C184 H184 120.0 . . ?
 C184 C185 C186 120.0 . . ?
 C184 C185 C230 120.9(15) . . ?
 C186 C185 C230 119.0(15) . . ?
 C185 C186 H186 120.0 . . ?
 C187 C186 C185 120.0 . . ?
 C187 C186 H186 120.0 . . ?
 C182 C187 H187 120.0 . . ?
 C186 C187 C182 120.0 . . ?
 C186 C187 H187 120.0 . . ?
 C105 C188 C135 118.7(8) . . ?
 C105 C188 C24 120.0 . . ?
 C24 C188 C135 119.5(8) . . ?
 O9 C105 C188 117.5(6) . . ?
 O9 C105 C165 122.2(6) . . ?
 C188 C105 C165 120.0 . . ?
 C105 C165 C106 118.9(7) . . ?
 C141 C165 C106 120.5(7) . . ?
 C141 C165 C105 120.0 . . ?
 C165 C141 H141 120.0 . . ?
 C71 C141 C165 120.0 . . ?
 C71 C141 H141 120.0 . . ?
 C141 C71 C24 120.0 . . ?
 C141 C71 C199 120.7(9) . . ?
 C24 C71 C199 118.6(9) . . ?
 C188 C24 C203 119.5(10) . . ?
 C71 C24 C188 120.0 . . ?
 C71 C24 C203 120.4(9) . . ?
 C131 C189 H18D 109.5 . . ?
 C131 C189 H18E 109.5 . . ?
 C131 C189 H18F 109.5 . . ?
 H18D C189 H18E 109.5 . . ?
 H18D C189 H18F 109.5 . . ?
 H18E C189 H18F 109.5 . . ?
 O50 C190 C17 115(2) . . ?
 O51 C190 C17 126(3) . . ?
 O51 C190 O50 119.0(19) . . ?
 C123 C191 H19A 109.5 . . ?
 C123 C191 H19B 109.5 . . ?
 C123 C191 H19C 109.5 . . ?
 H19A C191 H19B 109.5 . . ?
 H19A C191 H19C 109.5 . . ?
 H19B C191 H19C 109.5 . . ?
 C218 O52 C227 112(2) . . ?
 C121 C192 H19D 109.5 . . ?
 C121 C192 H19E 109.5 . . ?
 C121 C192 H19F 109.5 . . ?
 H19D C192 H19E 109.5 . . ?
 H19D C192 H19F 109.5 . . ?
 H19E C192 H19F 109.5 . . ?
 C74 C193 H19G 109.5 . . ?
 C74 C193 H19H 109.5 . . ?
 C74 C193 H19I 109.5 . . ?
 H19G C193 H19H 109.5 . . ?
 H19G C193 H19I 109.5 . . ?
 H19H C193 H19I 109.5 . . ?
 C195 C194 H194 120.0 . . ?
 C195 C194 C199 120.0 . . ?
 C199 C194 H194 120.0 . . ?
 C194 C195 H195 120.0 . . ?
 C196 C195 C194 120.0 . . ?
 C196 C195 H195 120.0 . . ?
 C195 C196 C197 120.0 . . ?
 C195 C196 C231 125.1(14) . . ?
 C197 C196 C231 113.9(14) . . ?
 C196 C197 H197 120.0 . . ?
 C198 C197 C196 120.0 . . ?
 C198 C197 H197 120.0 . . ?
 C197 C198 H198 120.0 . . ?
 C197 C198 C199 120.0 . . ?
 C199 C198 H198 120.0 . . ?
 C194 C199 C71 119.5(8) . . ?
 C198 C199 C71 120.2(8) . . ?
 C198 C199 C194 120.0 . . ?
 C158 C200 H20D 109.5 . . ?
 C158 C200 H20E 109.5 . . ?
 C158 C200 H20F 109.5 . . ?
 H20D C200 H20E 109.5 . . ?
 H20D C200 H20F 109.5 . . ?
 H20E C200 H20F 109.5 . . ?
 C151 C201 C210 108.5(17) . . ?
 C202 C201 C151 111.5(13) . . ?
 C202 C201 C210 110.5(14) . . ?
 C223 C201 C151 109.7(13) . . ?
 C223 C201 C202 115(2) . . ?
 C223 C201 C210 101.1(17) . . ?
 C201 C202 H20G 109.5 . . ?
 C201 C202 H20H 109.5 . . ?
 C201 C202 H20I 109.5 . . ?
 H20G C202 H20H 109.5 . . ?
 H20G C202 H20I 109.5 . . ?
 H20H C202 H20I 109.5 . . ?
 C24 C203 H20J 109.5 . . ?
 C24 C203 H20K 109.5 . . ?
 C24 C203 H20L 109.5 . . ?
 H20J C203 H20K 109.5 . . ?
 H20J C203 H20L 109.5 . . ?
 H20K C203 H20L 109.5 . . ?
 C74 C204 H20M 109.5 . . ?
 C74 C204 H20N 109.5 . . ?
 C74 C204 H20O 109.5 . . ?
 H20M C204 H20N 109.5 . . ?
 H20M C204 H20O 109.5 . . ?
 H20N C204 H20O 109.5 . . ?
 C73 C205 H20P 109.5 . . ?
 C73 C205 H20Q 109.5 . . ?
 C73 C205 H20R 109.5 . . ?
 H20P C205 H20Q 109.5 . . ?
 H20P C205 H20R 109.5 . . ?
 H20Q C205 H20R 109.5 . . ?
 O43 C206 H20S 109.5 . . ?
 O43 C206 H20T 109.5 . . ?
 O43 C206 H20U 109.5 . . ?
 H20S C206 H20T 109.5 . . ?
 H20S C206 H20U 109.5 . . ?
 H20T C206 H20U 109.5 . . ?
 C145 C207 H20V 109.5 . . ?
 C145 C207 H20W 109.5 . . ?
 C145 C207 H20X 109.5 . . ?
 H20V C207 H20W 109.5 . . ?
 H20V C207 H20X 109.5 . . ?
 H20W C207 H20X 109.5 . . ?
 O35 C208 H20Y 109.5 . . ?
 O35 C208 H 109.5 . . ?
 O35 C208 HA 109.5 . . ?
 H20Y C208 H 109.5 . . ?
 H20Y C208 HA 109.5 . . ?
 H C208 HA 109.5 . . ?
 O48 C209 C221 110(3) . . ?
 C201 C210 H21D 109.5 . . ?
 C201 C210 H21E 109.5 . . ?
 C201 C210 H21F 109.5 . . ?
 H21D C210 H21E 109.5 . . ?
 H21D C210 H21F 109.5 . . ?
 H21E C210 H21F 109.5 . . ?
 C158 C211 H21G 109.5 . . ?
 C158 C211 H21H 109.5 . . ?
 C158 C211 H21I 109.5 . . ?
 H21G C211 H21H 109.5 . . ?
 H21G C211 H21I 109.5 . . ?
 H21H C211 H21I 109.5 . . ?
 O36 C212 H21J 109.5 . . ?
 O36 C212 H21K 109.5 . . ?
 O36 C212 H21L 109.5 . . ?
 H21J C212 H21K 109.5 . . ?
 H21J C212 H21L 109.5 . . ?
 H21K C212 H21L 109.5 . . ?
 C175 C213 H21M 109.5 . . ?
 C175 C213 H21N 109.5 . . ?
 C175 C213 H21O 109.5 . . ?
 H21M C213 H21N 109.5 . . ?
 H21M C213 H21O 109.5 . . ?
 H21N C213 H21O 109.5 . . ?
 O55 C214 C222 102(3) . . ?
 O34 C215 H21P 109.5 . . ?
 O34 C215 H21Q 109.5 . . ?
 O34 C215 H21R 109.5 . . ?
 H21P C215 H21Q 109.5 . . ?
 H21P C215 H21R 109.5 . . ?
 H21Q C215 H21R 109.5 . . ?
 C220 C216 O48 103(2) . . ?
 O46 C217 H21S 109.5 . . ?
 O46 C217 H21T 109.5 . . ?
 O46 C217 H21U 109.5 . . ?
 H21S C217 H21T 109.5 . . ?
 H21S C217 H21U 109.5 . . ?
 H21T C217 H21U 109.5 . . ?
 O52 C218 C242 119(3) . . ?
 O40 C219 H21V 109.5 . . ?
 O40 C219 H21W 109.4 . . ?
 O40 C219 H21X 109.5 . . ?
 H21V C219 H21W 109.5 . . ?
 H21V C219 H21X 109.5 . . ?
 H21W C219 H21X 109.5 . . ?
 C201 C223 H22D 109.5 . . ?
 C201 C223 H22E 109.5 . . ?
 C201 C223 H22F 109.5 . . ?
 H22D C223 H22E 109.5 . . ?
 H22D C223 H22F 109.5 . . ?
 H22E C223 H22F 109.5 . . ?
 O50 C226 H22G 109.5 . . ?
 O50 C226 H22H 109.5 . . ?
 O50 C226 H22I 109.5 . . ?
 H22G C226 H22H 109.5 . . ?
 H22G C226 H22I 109.5 . . ?
 H22H C226 H22I 109.5 . . ?
 O52 C227 C243 100(3) . . ?
 C214 O55 C180 105(2) . . ?
 O56 C229 C118 123(3) . . ?
 O56 C229 O57 124(2) . . ?
 O57 C229 C118 113(3) . . ?
 O58 C230 C185 110.8(19) . . ?
 O60 C230 C185 131(3) . . ?
 O60 C230 O58 118(3) . . ?
 O54 C231 C196 120(2) . . ?
 O54 C231 O59 122(3) . . ?
 O59 C231 C196 118(2) . . ?
 H23A C232 H23B 109.5 . . ?
 H23A C232 H23C 109.5 . . ?
 H23B C232 H23C 109.5 . . ?
 O59 C232 H23A 109.5 . . ?
 O59 C232 H23B 109.4 . . ?
 O59 C232 H23C 109.5 . . ?
 C229 O57 C168 128(3) . . ?
 C230 O58 C240 107(2) . . ?
 O35 C233 C236 110.0(17) . . ?
 O42 C233 O35 127.3(17) . . ?
 O42 C233 C236 122.7(19) . . ?
 C235 C234 H234 120.0 . . ?
 C235 C234 C239 120.0 . . ?
 C239 C234 H234 120.0 . . ?
 C234 C235 H235 120.0 . . ?
 C234 C235 C236 120.0 . . ?
 C236 C235 H235 120.0 . . ?
 C235 C236 C233 118.3(11) . . ?
 C235 C236 C237 120.0 . . ?
 C237 C236 C233 121.3(11) . . ?
 C236 C237 H237 120.0 . . ?
 C238 C237 C236 120.0 . . ?
 C238 C237 H237 120.0 . . ?
 C237 C238 H238 120.0 . . ?
 C237 C238 C239 120.0 . . ?
 C239 C238 H238 120.0 . . ?
 C234 C239 C133 117.6(9) . . ?
 C238 C239 C133 122.1(10) . . ?
 C238 C239 C234 120.0 . . ?
 C231 O59 C232 115(3) . . ?
 O58 C240 H24A 109.5 . . ?
 O58 C240 H24B 109.5 . . ?
 O58 C240 H24C 109.5 . . ?
 H24A C240 H24B 109.5 . . ?
 H24A C240 H24C 109.5 . . ?
 H24B C240 H24C 109.5 . . ?

_shelx_res_file
;
TITL 0-9_0m_a.res in P2(1)2(1)2(1)
REM Old TITL 0-9_0m in P2(1)2(1)2(1)
REM SHELXT solution in P2(1)2(1)2(1)
REM R1 0.543, Rweak 0.264, Alpha 0.010, Orientation as input
REM Flack x = 0.409 ( 0.009 ) from Parsons' quotients
REM Formula found by SHELXT: C250 Mg3 O50 P6
CELL 1.54178 21.9287 34.0887 37.2833 90 90 90
ZERR 4 0.0012 0.0018 0.002 0 0 0
LATT -1
SYMM 0.5-X,-Y,0.5+Z
SYMM -X,0.5+Y,0.5-Z
SYMM 0.5+X,0.5-Y,-Z
SFAC C H Mg O P
UNIT 960 960 12 236 24
DFIX 1.45 C81 C61
DFIX 1.23 O60 C230
DFIX 1.4 O58 C230
DFIX 1.49 C230 C185
DFIX 1.49 C52 C40
DFIX 1.49 C9 C114
DFIX 1.5 C242 C218
DFIX 1.49 C182 C161
DFIX 1.23 C132 O49
DFIX 1.3 C132 O40
DFIX 1.3 C190 C17
DFIX 1.22 C190 O51
DFIX 1.55 C56 C140 C74 C31 C175 C167 C43 C13
DFIX 1.55 C201 C151 C165 C106
DFIX 1.55 C73 C33 C122 C121
DFIX 1.55 C152 C124
DFIX 1.23 O54 C231
DFIX 1.46 C232 O59
DFIX 1.3 O59 C231
FLAT C114 C9 C10 C13 C11
FLAT C129 C109 C69 C44 C29 C42 C72 C30
FLAT C53 C54 C56 C57 C58 C59 C55
FLAT C28 C45 C31 C173 C27 C53 C54
DELU
SIMU

L.S. 2
PLAN  20
TEMP -100.15
BOND $H
LIST 6
fmap 2
acta
OMIT 0 4 3
OMIT 3 7 0
OMIT 3 0 2
OMIT 0 4 0
OMIT 0 6 3
OMIT 0 4 1
OMIT -3 7 2
OMIT -4 3 2
OMIT 0 8 2
OMIT 2 5 0
OMIT 4 8 0
OMIT 1 10 0
OMIT 1 5 4
OMIT -1 7 4
OMIT -1 5 4
OMIT -2 6 1
OMIT 0 4 4
OMIT 2 6 1
OMIT 2 5 5
OMIT 0 7 7
OMIT 3 3 0
OMIT 0 7 5
REM <olex2.extras>
REM <HklSrc "%.\\Me2L-Mg.hkl">
REM </olex2.extras>

WGHT    0.200000
FVAR       0.13662
P1    5    0.131261    0.668130    0.739669    11.00000    0.08895    0.07656 =
         0.06378   -0.00061   -0.00181    0.00528
C1    1    0.314472    0.828507    0.962716    11.00000    0.10746    0.12163 =
         0.09046   -0.01456   -0.01736    0.01895
P2    5    0.171142    0.684869    0.614387    11.00000    0.09143    0.06734 =
         0.06826    0.00483   -0.00267   -0.00109
AFIX  66
C2    1    0.302849    0.811622    0.897414    11.00000    0.10395    0.10514 =
         0.09008   -0.00129   -0.01508   -0.00178
AFIX  43
H2    2    0.339574    0.825252    0.892181    11.00000   -1.20000
AFIX  65
C3    1    0.270634    0.793279    0.870034    11.00000    0.11193    0.09778 =
         0.08388   -0.00071   -0.00933   -0.00405
AFIX  43
H3    2    0.285341    0.794372    0.846087    11.00000   -1.20000
AFIX  65
C4    1    0.216899    0.773337    0.877691    11.00000    0.11045    0.07742 =
         0.07678   -0.00364   -0.00792    0.00987
C5    1    0.195380    0.771737    0.912728    11.00000    0.12520    0.09395 =
         0.07743   -0.00747   -0.00182   -0.01232
AFIX  43
H5    2    0.158655    0.758107    0.917961    11.00000   -1.20000
AFIX  65
C6    1    0.227594    0.790080    0.940108    11.00000    0.12240    0.09318 =
         0.08702   -0.01201   -0.01391    0.00742
AFIX  43
H6    2    0.212886    0.788986    0.964055    11.00000   -1.20000
AFIX  65
C7    1    0.281328    0.810022    0.932452    11.00000    0.10557    0.09423 =
         0.08381   -0.00666   -0.01184    0.01437
AFIX   0
P3    5    0.332323    0.596809    0.728083    11.00000    0.08099    0.07873 =
         0.07968    0.00347   -0.00662    0.00315
AFIX  66
C8    1    0.400900    0.609304    0.785488    11.00000    0.08205    0.08578 =
         0.06588    0.00066   -0.00601    0.00663
C9    1    0.456499    0.594686    0.773574    11.00000    0.07776    0.08936 =
         0.07247    0.00621    0.00027    0.00084
C10   1    0.510659    0.610867    0.786079    11.00000    0.08646    0.09169 =
         0.09327    0.00168    0.00670   -0.00198
C11   1    0.509219    0.641666    0.810497    11.00000    0.08078    0.08541 =
         0.09274    0.00275   -0.00197   -0.00057
C12   1    0.453620    0.656285    0.822411    11.00000    0.08266    0.09316 =
         0.08784   -0.00939   -0.00390    0.00272
AFIX  43
H12   2    0.452637    0.677334    0.839099    11.00000   -1.20000
AFIX  65
C13   1    0.399461    0.640104    0.809906    11.00000    0.08048    0.07423 =
         0.08792    0.00466   -0.00251    0.00407
AFIX   0
P4    5    0.105248    0.450923    0.522034    11.00000    0.07601    0.07362 =
         0.07288   -0.00752   -0.00033    0.00142
AFIX  66
C14   1    0.524152    0.453643    0.755868    11.00000    0.12790    0.11621 =
         0.09541   -0.00890   -0.01432    0.03851
C15   1    0.493747    0.417864    0.755716    11.00000    0.15427    0.10829 =
         0.12374    0.03051    0.01605    0.02682
AFIX  43
H15   2    0.451333    0.416925    0.750596    11.00000   -1.20000
AFIX  65
C16   1    0.525399    0.383460    0.763055    11.00000    0.18575    0.12403 =
         0.13441    0.02574    0.00655    0.05581
AFIX  43
H16   2    0.504618    0.359007    0.762951    11.00000   -1.20000
AFIX  65
C17   1    0.587457    0.384834    0.770547    11.00000    0.19660    0.12776 =
         0.10375   -0.01224   -0.02559    0.06324
C18   1    0.617862    0.420612    0.770699    11.00000    0.17110    0.14022 =
         0.14569   -0.03849   -0.04373    0.07666
AFIX  43
H18   2    0.660276    0.421551    0.775819    11.00000   -1.20000
AFIX  65
C19   1    0.586211    0.455016    0.763360    11.00000    0.13789    0.13209 =
         0.13650   -0.02041   -0.03598    0.04906
AFIX  43
H19   2    0.606992    0.479469    0.763464    11.00000   -1.20000
AFIX   0
P5    5   -0.020365    0.573344    0.508687    11.00000    0.08298    0.08403 =
         0.07030   -0.00801   -0.00565    0.00598
P6    5   -0.041455    0.547310    0.632257    11.00000    0.08017    0.07312 =
         0.07247    0.00141    0.00963    0.00208
C20   1    0.509262    0.521148    0.804033    11.00000    0.10851    0.10538 =
         0.09211   -0.00525   -0.02384    0.02371
AFIX 137
H20A  2    0.553248    0.526087    0.805143    11.00000   -1.50000
H20B  2    0.500608    0.494792    0.813213    11.00000   -1.50000
H20C  2    0.487776    0.540620    0.818671    11.00000   -1.50000
AFIX   0
MG1   3   -0.007449    0.494934    0.560698    11.00000    0.08095    0.07445 =
         0.08155   -0.00558    0.00873   -0.00108
C21   1    0.080632    0.421914    0.705371    11.00000    0.16537    0.19374 =
         0.13595    0.05607    0.05445    0.09883
AFIX 137
H21A  2    0.049649    0.402873    0.712837    11.00000   -1.50000
H21B  2    0.099173    0.433874    0.726640    11.00000   -1.50000
H21C  2    0.112169    0.408553    0.691313    11.00000   -1.50000
AFIX   0
MG2   3    0.252159    0.663435    0.687545    11.00000    0.08128    0.07160 =
         0.07265    0.00345   -0.00153   -0.00237
C22   1    0.020635    0.436789    0.648394    11.00000    0.14514    0.11093 =
         0.12192   -0.02657    0.02784    0.00866
AFIX 137
H22A  2    0.048410    0.417256    0.638142    11.00000   -1.50000
H22B  2    0.012611    0.457331    0.630621    11.00000   -1.50000
H22C  2   -0.017807    0.424078    0.655075    11.00000   -1.50000
AFIX   0
MG3   3    0.043151    0.630008    0.623454    11.00000    0.08370    0.06743 =
         0.06971   -0.00118   -0.00039    0.00222
C23   1   -0.188681    0.621763    0.634486    11.00000    0.08659    0.09200 =
         0.07864    0.00630   -0.00025    0.01107
O1    4    0.396749    0.588360    0.707826    11.00000    0.09183    0.08908 =
         0.07345    0.00350   -0.00184    0.00707
O2    4    0.110775    0.669657    0.624648    11.00000    0.09714    0.07141 =
         0.06961   -0.00396   -0.00057    0.00088
O3    4    0.129407    0.413221    0.544134    11.00000    0.07684    0.07571 =
         0.07478   -0.00530   -0.00237    0.00326
O4    4    0.041120    0.454837    0.533902    11.00000    0.07388    0.07767 =
         0.07968   -0.00349    0.00065   -0.00095
O5    4    0.151567    0.641606    0.773124    11.00000    0.08981    0.07356 =
         0.06399    0.00418    0.00109    0.00772
O6    4    0.348306    0.593904    0.770127    11.00000    0.08147    0.08541 =
         0.07473    0.00144   -0.00314   -0.00143
O7    4    0.219586    0.686718    0.641580    11.00000    0.10201    0.07497 =
         0.06883    0.00235   -0.00574   -0.00155
O8    4    0.090053    0.599285    0.664737    11.00000    0.08295    0.07454 =
         0.07101   -0.00300   -0.00571    0.00394
O9    4    0.019119    0.559961    0.474596    11.00000    0.08802    0.07790 =
         0.06988   -0.00124   -0.00185    0.00752
O10   4    0.110506    0.438311    0.480553    11.00000    0.08076    0.07365 =
         0.07325   -0.00723   -0.00026    0.00199
O11   4   -0.082457    0.590838    0.492853    11.00000    0.09602    0.09734 =
         0.07603   -0.02207   -0.01544    0.01869
O12   4   -0.046754    0.514619    0.606762    11.00000    0.09192    0.06726 =
         0.08352    0.00110    0.00980   -0.00017
O13   4    0.189071    0.678693    0.721535    11.00000    0.08896    0.08654 =
         0.06462    0.00242    0.00282    0.00464
O14   4    0.099969    0.706482    0.756779    11.00000    0.09864    0.07724 =
         0.06745   -0.00093   -0.00340    0.00903
O15   4    0.287412    0.565582    0.720634    11.00000    0.08833    0.07623 =
         0.08761    0.00087   -0.00945    0.00320
O16   4    0.166251    0.728348    0.597918    11.00000    0.09699    0.07041 =
         0.07584    0.00928   -0.01350   -0.00375
O17   4   -0.003602    0.659477    0.663680    11.00000    0.08897    0.08142 =
         0.07383   -0.00304    0.00217    0.00846
O18   4   -0.001282    0.535033    0.666548    11.00000    0.08497    0.08496 =
         0.07063    0.00671    0.01298    0.00773
O19   4   -0.005279    0.660306    0.583200    11.00000    0.08997    0.07917 =
         0.07597    0.00247   -0.00344    0.00244
O20   4    0.316805    0.637540    0.716742    11.00000    0.08384    0.07767 =
         0.08705    0.00044   -0.01167   -0.00319
O21   4    0.190971    0.657871    0.580582    11.00000    0.09302    0.06600 =
         0.06446    0.00343    0.00005    0.00232
O22   4   -0.109277    0.553031    0.648236    11.00000    0.08382    0.08607 =
         0.07663    0.00463    0.01397    0.00909
O23   4   -0.014422    0.584625    0.619838    11.00000    0.08044    0.07260 =
         0.07493    0.00246   -0.00005    0.00348
O24   4    0.090359    0.600815    0.580747    11.00000    0.09278    0.07151 =
         0.07724   -0.00047    0.00308    0.00523
O25   4   -0.032444    0.536345    0.528402    11.00000    0.08004    0.08685 =
         0.07366   -0.00164    0.00590   -0.00285
O26   4    0.146314    0.485149    0.526787    11.00000    0.08806    0.07793 =
         0.08139   -0.00625    0.00247   -0.01015
O27   4    0.080722    0.649421    0.718976    11.00000    0.08793    0.08536 =
         0.06933   -0.00203   -0.00282    0.00602
O28   4    0.007754    0.607374    0.528565    11.00000    0.10470    0.08817 =
         0.06630   -0.00989   -0.00912    0.00139
C25   1    0.400819    0.734468    0.294070    11.00000    0.16155    0.15330 =
         0.08942    0.00780    0.04362   -0.02798
AFIX 137
H25A  2    0.404437    0.711070    0.278945    11.00000   -1.50000
H25B  2    0.440604    0.747417    0.295842    11.00000   -1.50000
H25C  2    0.371210    0.752581    0.283422    11.00000   -1.50000
AFIX   0
O29   4    0.076069    0.518809    0.576239    11.00000    0.08616    0.06856 =
         0.08515   -0.00197   -0.00601    0.00244
C26   1   -0.147038    0.740598    0.406694    11.00000    0.10518    0.09614 =
         0.11555   -0.01375   -0.02269    0.01099
O30   4    0.552859    0.304627    0.453026    11.00000    0.08215    0.12109 =
         0.09963    0.00492    0.00698    0.01962
O31   4    0.221313    0.608172    0.673377    11.00000    0.08981    0.07020 =
         0.08633    0.00228   -0.01166   -0.00294
O32   4    0.380189    0.723005    0.329959    11.00000    0.16358    0.10178 =
         0.07360    0.00444    0.02137   -0.02480
O33   4   -0.103563    0.169607    0.412330    11.00000    0.09804    0.09615 =
         0.13110   -0.01195   -0.00580   -0.02025
O34   4   -0.009406    0.146513    0.416476    11.00000    0.10729    0.07944 =
         0.17447   -0.02424   -0.00235   -0.01192
O35   4   -0.211342    0.442106    0.259331    11.00000    0.09724    0.18850 =
         0.09777   -0.05378   -0.02010    0.01693
O36   4    0.359978    0.851536    0.951824    11.00000    0.12335    0.12879 =
         0.10515   -0.02462   -0.01334   -0.00317
O37   4    0.321179    0.704361    0.679650    11.00000    0.10697    0.09495 =
         0.10605    0.01694   -0.00909   -0.02336
O38   4    0.507572    0.247094    0.451180    11.00000    0.11573    0.09245 =
         0.13427    0.00710    0.02364    0.02758
O39   4    0.404986    0.781871    0.350133    11.00000    0.13412    0.08728 =
         0.11547    0.00836    0.03181   -0.01595
O40   4   -0.047533    0.781149    0.832570    11.00000    0.19808    0.11730 =
         0.14184   -0.03344   -0.03348    0.01617
AFIX  66
C34   1    0.448848    0.343095    0.475217    11.00000    0.08445    0.09851 =
         0.09225    0.00499    0.00809    0.00297
AFIX  43
H34   2    0.483440    0.358397    0.468928    11.00000   -1.20000
AFIX  65
C35   1    0.396049    0.361331    0.487366    11.00000    0.08348    0.09514 =
         0.09312    0.00228   -0.00148    0.00870
AFIX  43
H35   2    0.394556    0.389096    0.489380    11.00000   -1.20000
AFIX  65
C36   1    0.345434    0.338942    0.496568    11.00000    0.08150    0.08258 =
         0.07363   -0.00047   -0.00040    0.00698
C37   1    0.347618    0.298318    0.493622    11.00000    0.08814    0.08729 =
         0.08493   -0.00264    0.00640    0.00151
AFIX  43
H37   2    0.313024    0.283017    0.499911    11.00000   -1.20000
AFIX  65
C38   1    0.400416    0.280083    0.481473    11.00000    0.08680    0.08376 =
         0.08037    0.00201   -0.00011    0.01231
AFIX  43
H38   2    0.401908    0.252318    0.479459    11.00000   -1.20000
AFIX  65
C39   1    0.451031    0.302471    0.472271    11.00000    0.08292    0.09256 =
         0.07803    0.00148   -0.00651    0.01318
AFIX   0
O41   4    0.301054    0.824205    0.993648    11.00000    0.13622    0.21139 =
         0.09411   -0.02695   -0.01085   -0.02808
O42   4   -0.249377    0.395690    0.295860    11.00000    0.16805    0.12494 =
         0.15902   -0.04440   -0.04056    0.01554
C43   1    0.337423    0.654940    0.826960    11.00000    0.08549    0.09636 =
         0.08232   -0.01537    0.00190    0.01001
AFIX  66
C44   1    0.124038    0.735048    0.571302    11.00000    0.09856    0.07171 =
         0.07596    0.00730   -0.00728   -0.00339
C69   1    0.131260    0.714319    0.539479    11.00000    0.09246    0.06890 =
         0.08035    0.00206   -0.00316   -0.00257
C72   1    0.084673    0.713918    0.514200    11.00000    0.10067    0.07399 =
         0.07812   -0.00320   -0.00783    0.00308
C42   1    0.030864    0.734248    0.520744    11.00000    0.09836    0.07455 =
         0.07532    0.00316   -0.00370    0.00491
C29   1    0.023642    0.754978    0.552566    11.00000    0.09458    0.07641 =
         0.07631    0.00028    0.00003    0.00472
AFIX  43
H29   2   -0.013134    0.768873    0.557038    11.00000   -1.20000
AFIX  65
C30   1    0.070228    0.755379    0.577845    11.00000    0.10351    0.06699 =
         0.07346   -0.00067   -0.00737   -0.00543
AFIX   0
O43   4    0.698869    0.757743    0.888170    11.00000    0.09556    0.11093 =
         0.16597   -0.03737   -0.00246   -0.00506
AFIX  66
C46   1    0.064458    0.256172    0.432331    11.00000    0.08426    0.07362 =
         0.11936   -0.00737    0.00843   -0.00364
AFIX  43
H46   2    0.107394    0.259884    0.432436    11.00000   -1.20000
AFIX  65
C47   1    0.025919    0.287295    0.440476    11.00000    0.08326    0.08144 =
         0.08616   -0.00751    0.00323   -0.00577
C48   1   -0.036903    0.281864    0.440322    11.00000    0.07806    0.08803 =
         0.08947   -0.00969    0.00403   -0.00762
AFIX  43
H48   2   -0.063243    0.303135    0.445888    11.00000   -1.20000
AFIX  65
C49   1   -0.061185    0.245308    0.432023    11.00000    0.08774    0.08686 =
         0.09307   -0.00967   -0.00079   -0.00389
AFIX  43
H49   2   -0.104121    0.241596    0.431917    11.00000   -1.20000
AFIX  65
C50   1   -0.022646    0.214185    0.423878    11.00000    0.08425    0.08319 =
         0.08742   -0.00110   -0.00017   -0.00614
C51   1    0.040176    0.219616    0.424032    11.00000    0.08556    0.07874 =
         0.11913   -0.02306    0.00179    0.00133
AFIX  43
H51   2    0.066515    0.198344    0.418465    11.00000   -1.20000
AFIX   0
O44   4    0.757846    0.704544    0.887366    11.00000    0.12901    0.14281 =
         0.23338   -0.06644   -0.05365    0.01417
AFIX  66
C52   1    0.089799    0.664878    0.820054    11.00000    0.09146    0.08822 =
         0.06291    0.00134    0.00405    0.01090
C68   1    0.043691    0.659271    0.845118    11.00000    0.08567    0.10088 =
         0.07209   -0.00266   -0.00602    0.01799
C41   1    0.021076    0.621814    0.851449    11.00000    0.08793    0.10596 =
         0.07410    0.00476   -0.00169    0.00076
C95   1    0.044569    0.589963    0.832716    11.00000    0.09023    0.09823 =
         0.07452    0.00530   -0.00662    0.00191
AFIX  43
H95   2    0.029112    0.564362    0.837043    11.00000   -1.20000
AFIX  65
C33   1    0.090677    0.595569    0.807652    11.00000    0.08498    0.08232 =
         0.07096    0.00259   -0.00759    0.00066
C32   1    0.113293    0.633026    0.801320    11.00000    0.08868    0.07671 =
         0.07077    0.00530    0.00083    0.00704
AFIX  66
C53   1    0.180827    0.374719    0.501671    11.00000    0.07947    0.07146 =
         0.06718    0.00094   -0.00042    0.00007
C173  1    0.181337    0.393705    0.534664    11.00000    0.07596    0.07743 =
         0.07032   -0.00262    0.00829    0.00366
C31   1    0.234455    0.394653    0.554989    11.00000    0.08156    0.06823 =
         0.07355   -0.00858    0.00041    0.00302
C45   1    0.287065    0.376616    0.542321    11.00000    0.07582    0.08408 =
         0.07733   -0.01084   -0.00500    0.00495
AFIX  43
H45   2    0.323369    0.377264    0.556212    11.00000   -1.20000
AFIX  65
C28   1    0.286557    0.357629    0.509328    11.00000    0.08212    0.08365 =
         0.07425   -0.00296   -0.00143    0.00121
C27   1    0.233439    0.356681    0.489003    11.00000    0.08063    0.07371 =
         0.07270   -0.00364   -0.00216    0.00278
AFIX   0
O45   4   -0.072580    0.452441    0.563790    11.00000    0.11272    0.09271 =
         0.22127   -0.06115    0.05939   -0.02486
AFIX  66
C54   1    0.122228    0.368953    0.481354    11.00000    0.07411    0.07738 =
         0.07506   -0.00370   -0.00392   -0.00151
C55   1    0.093066    0.401696    0.467230    11.00000    0.06916    0.07485 =
         0.07762   -0.00643    0.00090   -0.00205
C56   1    0.043630    0.397027    0.444289    11.00000    0.07765    0.07591 =
         0.08004   -0.00263   -0.00034    0.00838
C57   1    0.023356    0.359616    0.435472    11.00000    0.07600    0.08030 =
         0.07834   -0.00085   -0.00997   -0.00700
AFIX  43
H57   2   -0.010432    0.356426    0.419793    11.00000   -1.20000
AFIX  65
C58   1    0.052517    0.326873    0.449596    11.00000    0.07669    0.07356 =
         0.08805   -0.00628    0.00089   -0.00192
C59   1    0.101953    0.331541    0.472537    11.00000    0.08015    0.07559 =
         0.07893   -0.00532   -0.00036    0.00231
AFIX   0
C60   1   -0.113383    0.571139    0.463841    11.00000    0.09178    0.10733 =
         0.07712   -0.02154   -0.02007    0.02285
C61   1   -0.114279    0.637894    0.727612    11.00000    0.08801    0.07823 =
         0.07076   -0.00683    0.00136    0.00998
C62   1    0.505712    0.280390    0.458029    11.00000    0.08570    0.10720 =
         0.08200    0.01151    0.00334    0.01279
C63   1    0.164663    0.690819    0.881708    11.00000    0.12035    0.08158 =
         0.06901    0.00595   -0.00487    0.02017
AFIX 137
H63A  2    0.129706    0.693310    0.897925    11.00000   -1.50000
H63B  2    0.201982    0.698504    0.894347    11.00000   -1.50000
H63C  2    0.168251    0.663539    0.873686    11.00000   -1.50000
AFIX   0
C64   1    0.710523    0.720902    0.879369    11.00000    0.09513    0.10681 =
         0.12685   -0.03476    0.00861   -0.01083
C67   1    0.383767    0.750001    0.355350    11.00000    0.13153    0.08644 =
         0.09139    0.00708    0.02966   -0.01360
C73   1    0.122738    0.558959    0.789137    11.00000    0.09729    0.07807 =
         0.08115    0.00366    0.00409    0.00262
C74   1    0.233196    0.411352    0.594627    11.00000    0.09487    0.10092 =
         0.07299   -0.00964   -0.01276    0.02416
O46   4   -0.181026    0.709155    0.400482    11.00000    0.10601    0.11757 =
         0.12331   -0.01389   -0.02071    0.00283
AFIX  66
C75   1    0.660780    0.701476    0.858721    11.00000    0.08677    0.10400 =
         0.11580   -0.01679    0.00627   -0.00589
C76   1    0.611217    0.722694    0.845923    11.00000    0.09887    0.09219 =
         0.12829   -0.00073    0.00049   -0.01274
AFIX  43
H76   2    0.610077    0.750385    0.848717    11.00000   -1.20000
AFIX  65
C77   1    0.563323    0.703397    0.829038    11.00000    0.10235    0.09877 =
         0.11293    0.00164   -0.01187   -0.00244
AFIX  43
H77   2    0.529449    0.717900    0.820291    11.00000   -1.20000
AFIX  65
C78   1    0.564990    0.662882    0.824950    11.00000    0.07988    0.09861 =
         0.09562   -0.00335    0.00265   -0.00522
C79   1    0.614553    0.641663    0.837747    11.00000    0.07923    0.10288 =
         0.12447   -0.00659   -0.00779   -0.00585
AFIX  43
H79   2    0.615692    0.613972    0.834953    11.00000   -1.20000
AFIX  65
C80   1    0.662448    0.660959    0.854633    11.00000    0.09037    0.10710 =
         0.12999   -0.02273   -0.01843    0.00094
AFIX  43
H80   2    0.696321    0.646457    0.863379    11.00000   -1.20000
AFIX   0
C81   1   -0.110362    0.671084    0.754560    11.00000    0.08851    0.07969 =
         0.07358   -0.00627   -0.00487    0.02248
C82   1   -0.227829    0.657792    0.637674    11.00000    0.10628    0.11145 =
         0.07727    0.00304   -0.00820    0.03112
AFIX 137
H82A  2   -0.201997    0.680607    0.642667    11.00000   -1.50000
H82B  2   -0.257085    0.654291    0.657284    11.00000   -1.50000
H82C  2   -0.249928    0.661968    0.615148    11.00000   -1.50000
AFIX  66
C83   1   -0.098063    0.702179    0.458533    11.00000    0.09244    0.08484 =
         0.10238   -0.00678   -0.00339    0.00278
AFIX  43
H83   2   -0.120327    0.679235    0.452393    11.00000   -1.20000
AFIX  65
C84   1   -0.109117    0.737154    0.440502    11.00000    0.09082    0.08895 =
         0.10777   -0.00919   -0.02057    0.01311
C85   1   -0.076542    0.770725    0.449486    11.00000    0.10449    0.08265 =
         0.12602   -0.00431   -0.03433    0.01534
AFIX  43
H85   2   -0.084097    0.794628    0.437162    11.00000   -1.20000
AFIX  65
C86   1   -0.032912    0.769321    0.476500    11.00000    0.10162    0.08063 =
         0.09489    0.00077   -0.02145    0.00432
AFIX  43
H86   2   -0.010648    0.792265    0.482640    11.00000   -1.20000
AFIX  65
C87   1   -0.021857    0.734347    0.494531    11.00000    0.10326    0.07494 =
         0.07854    0.00103   -0.00548    0.00700
C88   1   -0.054432    0.700776    0.485548    11.00000    0.10184    0.08953 =
         0.08919   -0.00127   -0.00349   -0.00610
AFIX  43
H88   2   -0.046876    0.676873    0.497871    11.00000   -1.20000
AFIX   0
O47   4   -0.143890    0.767309    0.385792    11.00000    0.16644    0.11611 =
         0.13311    0.02293   -0.05711    0.01670
C89   1   -0.088049    0.572397    0.708242    11.00000    0.07941    0.08462 =
         0.07651    0.00246    0.00774    0.01880
C90   1   -0.145989    0.627835    0.602356    11.00000    0.09628    0.09952 =
         0.07381    0.00813    0.00094    0.01153
AFIX 137
H90A  2   -0.169614    0.637205    0.581754    11.00000   -1.50000
H90B  2   -0.126299    0.602908    0.596246    11.00000   -1.50000
H90C  2   -0.114786    0.647271    0.608546    11.00000   -1.50000
AFIX   0
C91   1   -0.050662    0.175298    0.416496    11.00000    0.08562    0.08217 =
         0.11091   -0.00062   -0.00124   -0.00789

O48   4    0.339712    0.460008    0.467951    11.00000    0.14785
C94   1   -0.149335    0.642020    0.696647    11.00000    0.09039    0.08934 =
         0.07581   -0.00214   -0.00403    0.02350
AFIX  43
H94   2   -0.173648    0.664960    0.694443    11.00000   -1.20000
AFIX  66
C97   1    0.335592    0.698254    0.393955    11.00000    0.14662    0.08894 =
         0.09452   -0.00247    0.01321   -0.03776
AFIX  43
H97   2    0.334938    0.680948    0.373987    11.00000   -1.20000
AFIX  65
C98   1    0.360730    0.735492    0.390477    11.00000    0.10731    0.09048 =
         0.08489    0.00475    0.01937   -0.01783
C99   1    0.361688    0.760814    0.419693    11.00000    0.10725    0.08176 =
         0.08552    0.00645    0.01181   -0.01820
AFIX  43
H99   2    0.378869    0.786265    0.417316    11.00000   -1.20000
AFIX  65
C100  1    0.337506    0.748898    0.452388    11.00000    0.10025    0.08975 =
         0.08423    0.00350    0.00268   -0.01560
AFIX  43
H100  2    0.338161    0.766205    0.472356    11.00000   -1.20000
AFIX  65
C101  1    0.312368    0.711660    0.455867    11.00000    0.10048    0.08648 =
         0.07910    0.00710    0.00222   -0.00910
C102  1    0.311410    0.686338    0.426651    11.00000    0.13860    0.08557 =
         0.08846   -0.00035    0.01487   -0.03414
AFIX  43
H102  2    0.294229    0.660887    0.429029    11.00000   -1.20000
AFIX   0
C103  1   -0.151239    0.615384    0.669186    11.00000    0.07857    0.08681 =
         0.06720    0.00146    0.00437    0.01136
C104  1   -0.056369    0.690353    0.761033    11.00000    0.09716    0.10157 =
         0.07951   -0.00928   -0.01262    0.01551
AFIX  43
H104  2   -0.020519    0.682660    0.748577    11.00000   -1.20000
AFIX   0
C106  1    0.142931    0.581924    0.454594    11.00000    0.10185    0.08513 =
         0.08102   -0.01445    0.01699   -0.02584
AFIX  66
C108  1    0.123123    0.724881    0.787253    11.00000    0.10346    0.07639 =
         0.06610   -0.00930   -0.00904   -0.00218
C122  1    0.149025    0.762075    0.786087    11.00000    0.11587    0.08585 =
         0.07118    0.00949   -0.00794   -0.00466
C110  1    0.178027    0.777199    0.816216    11.00000    0.12240    0.07158 =
         0.07984   -0.00129   -0.00780   -0.00018
AFIX  43
H110  2    0.195729    0.802619    0.815420    11.00000   -1.20000
AFIX  65
C112  1    0.181128    0.755127    0.847511    11.00000    0.10937    0.08503 =
         0.07236    0.00294   -0.01054   -0.00189
C70   1    0.155227    0.717933    0.848678    11.00000    0.10244    0.08424 =
         0.06439    0.00353   -0.00336    0.00630
C40   1    0.126224    0.702809    0.818549    11.00000    0.10178    0.07272 =
         0.06807   -0.00511    0.00106    0.01405
AFIX   0
C111  1   -0.116084    0.581192    0.675600    11.00000    0.07015    0.07828 =
         0.07474   -0.00257    0.00519    0.01078
C113  1    0.089687    0.690001    0.479244    11.00000    0.10319    0.10766 =
         0.07786   -0.01509    0.00553    0.00106
AFIX 137
H11A  2    0.057310    0.670197    0.478604    11.00000   -1.50000
H11B  2    0.129516    0.677002    0.478294    11.00000   -1.50000
H11C  2    0.085424    0.707594    0.458608    11.00000   -1.50000
AFIX  66
C115  1   -0.036353    0.614596    0.873043    11.00000    0.09689    0.12614 =
         0.06948    0.00145   -0.00512    0.00936
C116  1   -0.090968    0.632382    0.863366    11.00000    0.09944    0.14244 =
         0.10406   -0.00947   -0.00325    0.00725
AFIX  43
H116  2   -0.092586    0.648951    0.842900    11.00000   -1.20000
AFIX  65
C117  1   -0.143215    0.625925    0.883633    11.00000    0.09181    0.19394 =
         0.11307   -0.03389   -0.00056    0.01657
AFIX  43
H117  2   -0.180541    0.638081    0.877019    11.00000   -1.20000
AFIX  65
C118  1   -0.140848    0.601682    0.913578    11.00000    0.10180    0.16262 =
         0.12327   -0.03019    0.01731   -0.01118
C119  1   -0.086233    0.583895    0.923255    11.00000    0.10280    0.16179 =
         0.12154    0.01249    0.01936   -0.02112
AFIX  43
H119  2   -0.084616    0.567326    0.943721    11.00000   -1.20000
AFIX  65
C120  1   -0.033986    0.590352    0.902988    11.00000    0.10652    0.13540 =
         0.09359    0.01463    0.01488   -0.00274
AFIX  43
H120  2    0.003340    0.578196    0.909602    11.00000   -1.20000
AFIX   0
C121  1    0.137846    0.789310    0.752199    11.00000    0.14046    0.08098 =
         0.07446    0.01120   -0.00914   -0.00386
C123  1   -0.104333    0.549488    0.402662    11.00000    0.10714    0.10675 =
         0.07748   -0.01739   -0.00867    0.02698
C124  1    0.049725    0.455000    0.681612    11.00000    0.11556    0.10224 =
         0.08343    0.00807    0.02452    0.03144
C125  1    0.238217    0.339303    0.450471    11.00000    0.08369    0.09515 =
         0.07697   -0.01124    0.00004    0.00351
AFIX 137
H12A  2    0.276491    0.347864    0.439387    11.00000   -1.50000
H12B  2    0.203744    0.348518    0.436020    11.00000   -1.50000
H12C  2    0.237420    0.310594    0.451762    11.00000   -1.50000
AFIX   0
C127  1   -0.083862    0.602304    0.734943    11.00000    0.08828    0.08812 =
         0.07066   -0.00163    0.00647    0.02213
C128  1    0.348946    0.686235    0.856397    11.00000    0.09978    0.10749 =
         0.11005   -0.02869   -0.00383    0.00278
AFIX 137
H12D  2    0.380651    0.676860    0.872820    11.00000   -1.50000
H12E  2    0.311175    0.690845    0.869798    11.00000   -1.50000
H12F  2    0.362292    0.710770    0.845168    11.00000   -1.50000
AFIX   0
C130  1   -0.103355    0.733343    0.802956    11.00000    0.12695    0.09212 =
         0.07140    0.00048   -0.00654    0.02065
C132  1   -0.103209    0.765171    0.828719    11.00000    0.17413    0.11465 =
         0.10338   -0.02292   -0.01536    0.01597
C133  1   -0.159437    0.528596    0.407588    11.00000    0.09525    0.13152 =
         0.08904   -0.01972   -0.01972    0.01784
AFIX  66
C134  1    0.221636    0.670552    0.550438    11.00000    0.08773    0.07747 =
         0.06233    0.00923   -0.00436   -0.00731
C93   1    0.277036    0.654629    0.539656    11.00000    0.08748    0.08943 =
         0.07237    0.00495   -0.00506   -0.00263
C129  1    0.306314    0.669114    0.509357    11.00000    0.09694    0.08908 =
         0.07792    0.00653    0.00513    0.00223
AFIX  43
H129  2    0.344177    0.658231    0.501988    11.00000   -1.20000
AFIX  65
C92   1    0.280192    0.699522    0.489840    11.00000    0.08806    0.08210 =
         0.08213   -0.00064    0.00650   -0.00751
C96   1    0.224793    0.715446    0.500622    11.00000    0.09819    0.08307 =
         0.07225    0.01208   -0.00188   -0.00285
C109  1    0.195514    0.700961    0.530921    11.00000    0.08657    0.07917 =
         0.07242    0.00743    0.00058   -0.00669
AFIX   0
C135  1   -0.081468    0.571834    0.430920    11.00000    0.09672    0.10507 =
         0.08313   -0.01689   -0.01497    0.02364
C136  1    0.018120    0.694428    0.867219    11.00000    0.12839    0.10807 =
         0.08015   -0.01197    0.01747    0.02869
AFIX 137
H13A  2   -0.020628    0.703079    0.856780    11.00000   -1.50000
H13B  2    0.047430    0.716122    0.866676    11.00000   -1.50000
H13C  2    0.011481    0.686186    0.892096    11.00000   -1.50000
AFIX   0
C138  1   -0.014699    0.463181    0.450956    11.00000    0.10581    0.08826 =
         0.08815   -0.00650   -0.01650    0.02946
AFIX 137
H13D  2   -0.042787    0.449614    0.467207    11.00000   -1.50000
H13E  2   -0.036961    0.483327    0.437533    11.00000   -1.50000
H13F  2    0.017918    0.475551    0.464920    11.00000   -1.50000
AFIX   0
C139  1    0.115624    0.559654    0.748567    11.00000    0.12292    0.07627 =
         0.07788   -0.00108   -0.00679    0.00420
AFIX 137
H13G  2    0.072216    0.560828    0.742408    11.00000   -1.50000
H13H  2    0.133604    0.535837    0.738326    11.00000   -1.50000
H13I  2    0.136467    0.582743    0.738824    11.00000   -1.50000
AFIX   0
C140  1    0.013195    0.433380    0.424547    11.00000    0.09660    0.08617 =
         0.07433   -0.00492   -0.00939    0.00940
C142  1    0.297168    0.674602    0.798309    11.00000    0.11266    0.14294 =
         0.10797   -0.01700   -0.01819    0.04792
AFIX 137
H14A  2    0.322778    0.690280    0.782229    11.00000   -1.50000
H14B  2    0.267212    0.691658    0.810028    11.00000   -1.50000
H14C  2    0.275885    0.654388    0.784430    11.00000   -1.50000
AFIX   0
C143  1   -0.231490    0.585467    0.628674    11.00000    0.09059    0.10283 =
         0.09484    0.00735   -0.00824    0.00248
AFIX 137
H14D  2   -0.255789    0.581027    0.650358    11.00000   -1.50000
H14E  2   -0.206700    0.562180    0.623677    11.00000   -1.50000
H14F  2   -0.258734    0.590511    0.608355    11.00000   -1.50000
AFIX   0
C144  1   -0.161815    0.681923    0.773808    11.00000    0.10588    0.10206 =
         0.08211   -0.01317    0.01384    0.02012
AFIX  43
H144  2   -0.199108    0.668104    0.770889    11.00000   -1.20000
AFIX   0
C145  1    0.308236    0.620354    0.562406    11.00000    0.11290    0.08010 =
         0.07409    0.00042   -0.00640    0.01567
C146  1    0.146186    0.536721    0.445033    11.00000    0.09468    0.08813 =
         0.10204   -0.00650    0.00654    0.00520
AFIX 137
H14G  2    0.183274    0.525361    0.455386    11.00000   -1.50000
H14H  2    0.146928    0.533505    0.418917    11.00000   -1.50000
H14I  2    0.110370    0.523317    0.454880    11.00000   -1.50000
AFIX   0
C147  1    0.200483    0.752746    0.480412    11.00000    0.09860    0.10144 =
         0.10236    0.03506    0.00535    0.00236
AFIX 137
H14J  2    0.228684    0.774657    0.484213    11.00000   -1.50000
H14K  2    0.160125    0.759736    0.489720    11.00000   -1.50000
H14L  2    0.197476    0.747111    0.454697    11.00000   -1.50000
AFIX  66
C148  1   -0.025865    0.456849    0.733369    11.00000    0.10812    0.09408 =
         0.10972    0.03066    0.02583    0.01984
AFIX  43
H148  2   -0.011204    0.431430    0.739266    11.00000   -1.20000
AFIX  65
C152  1   -0.001785    0.476831    0.704119    11.00000    0.10537    0.08581 =
         0.08229    0.00566    0.01784    0.02575
C107  1   -0.023235    0.514023    0.695491    11.00000    0.08643    0.07459 =
         0.07371    0.01124    0.00991    0.00438
C66   1   -0.068765    0.531232    0.716113    11.00000    0.09108    0.08248 =
         0.08354    0.01219    0.01453    0.01305
C131  1   -0.092845    0.511250    0.745363    11.00000    0.09815    0.09332 =
         0.09074    0.00261    0.01859    0.01359
C161  1   -0.071395    0.474058    0.753991    11.00000    0.10173    0.09882 =
         0.09728    0.01979    0.02123    0.00469
AFIX   0
C149  1   -0.034948    0.421843    0.397795    11.00000    0.09240    0.08566 =
         0.09444   -0.00972   -0.02095    0.00776
AFIX 137
H14M  2   -0.017043    0.404467    0.379695    11.00000   -1.50000
H14N  2   -0.051039    0.445414    0.386097    11.00000   -1.50000
H14O  2   -0.068118    0.408132    0.410171    11.00000   -1.50000
AFIX   0
C150  1    0.329211    0.636344    0.599235    11.00000    0.09823    0.09679 =
         0.08041    0.01161   -0.01473   -0.00307
AFIX 137
H15A  2    0.360559    0.656451    0.595633    11.00000   -1.50000
H15B  2    0.346070    0.614842    0.613591    11.00000   -1.50000
H15C  2    0.294289    0.647867    0.611806    11.00000   -1.50000
AFIX   0
C151  1   -0.169142    0.553313    0.468654    11.00000    0.08860    0.12784 =
         0.09826   -0.02577   -0.01237    0.02300
C153  1    0.066136    0.455261    0.403317    11.00000    0.11233    0.07827 =
         0.08762    0.01103   -0.00844    0.00173
AFIX 137
H15D  2    0.093426    0.468231    0.420424    11.00000   -1.50000
H15E  2    0.048299    0.474907    0.387247    11.00000   -1.50000
H15F  2    0.089296    0.436127    0.389200    11.00000   -1.50000
AFIX   0
C154  1    0.186174    0.388639    0.616311    11.00000    0.09732    0.12835 =
         0.06840   -0.01129   -0.00009    0.01989
AFIX 137
H15G  2    0.145759    0.392151    0.605561    11.00000   -1.50000
H15H  2    0.185703    0.398428    0.641023    11.00000   -1.50000
H15I  2    0.196783    0.360712    0.616309    11.00000   -1.50000
AFIX   0
C155  1   -0.053725    0.720777    0.785460    11.00000    0.10617    0.09458 =
         0.07967   -0.00385   -0.01455    0.00582
AFIX  43
H155  2   -0.015653    0.733126    0.789970    11.00000   -1.20000
AFIX   0
C156  1    0.607454    0.287256    0.437397    11.00000    0.08749    0.13019 =
         0.11067    0.01895    0.02251    0.03152
AFIX 137
H15J  2    0.595686    0.266832    0.420241    11.00000   -1.50000
H15K  2    0.632427    0.275656    0.456441    11.00000   -1.50000
H15L  2    0.630965    0.307598    0.424997    11.00000   -1.50000
AFIX   0
C158  1    0.064611    0.783241    0.611969    11.00000    0.11539    0.08108 =
         0.07963   -0.00541   -0.00476    0.00981
C159  1    0.146628    0.584907    0.496352    11.00000    0.10636    0.11264 =
         0.07797   -0.01176   -0.00535   -0.01863
AFIX 137
H15M  2    0.112379    0.570615    0.507046    11.00000   -1.50000
H15N  2    0.144715    0.612528    0.503553    11.00000   -1.50000
H15O  2    0.185111    0.573448    0.504649    11.00000   -1.50000
AFIX   0
O49   4   -0.145040    0.774856    0.847542    11.00000    0.24211    0.15444 =
         0.18083   -0.06794    0.06876    0.00384
C160  1   -0.047768    0.597395    0.768443    11.00000    0.10892    0.11056 =
         0.08095   -0.00292   -0.00834    0.02218
AFIX 137
H16A  2   -0.012721    0.615226    0.768003    11.00000   -1.50000
H16B  2   -0.033332    0.570254    0.770177    11.00000   -1.50000
H16C  2   -0.073482    0.603473    0.789210    11.00000   -1.50000
AFIX   0
C162  1    0.571806    0.599415    0.767453    11.00000    0.08780    0.13593 =
         0.11669   -0.02987    0.01482   -0.01034
AFIX 137
H16D  2    0.591735    0.623091    0.758238    11.00000   -1.50000
H16E  2    0.563465    0.581418    0.747551    11.00000   -1.50000
H16F  2    0.598640    0.586541    0.784867    11.00000   -1.50000
AFIX   0
C163  1   -0.157734    0.714217    0.798086    11.00000    0.11639    0.11057 =
         0.09196   -0.01691    0.00970    0.01883
AFIX  43
H163  2   -0.192872    0.722492    0.810927    11.00000   -1.20000
AFIX   0
C164  1    0.126396    0.296569    0.495209    11.00000    0.09214    0.08112 =
         0.09540    0.00874   -0.00652   -0.00459
AFIX 137
H16G  2    0.160250    0.283979    0.482484    11.00000   -1.50000
H16H  2    0.093609    0.277463    0.498935    11.00000   -1.50000
H16I  2    0.140717    0.306248    0.518483    11.00000   -1.50000
AFIX   0
C166  1    0.011031    0.812052    0.608498    11.00000    0.12277    0.08340 =
         0.08694   -0.01698   -0.01002    0.01011
AFIX 137
H16J  2    0.012765    0.825003    0.585053    11.00000   -1.50000
H16K  2    0.013673    0.831822    0.627518    11.00000   -1.50000
H16L  2   -0.027513    0.797704    0.610709    11.00000   -1.50000
AFIX  66
C167  1    0.438431    0.523700    0.695836    11.00000    0.09800    0.09239 =
         0.08332   -0.00398   -0.00776    0.00890
C65   1    0.431653    0.556596    0.717502    11.00000    0.08704    0.07774 =
         0.08698   -0.00011   -0.00300    0.00817
C114  1    0.456124    0.556860    0.751893    11.00000    0.07783    0.08375 =
         0.08277    0.00159   -0.00108    0.00389
C137  1    0.487373    0.524227    0.764619    11.00000    0.08645    0.10076 =
         0.08552   -0.00340   -0.01243    0.01163
C126  1    0.494152    0.491331    0.742953    11.00000    0.11310    0.09519 =
         0.09298   -0.00941   -0.01624    0.02310
C157  1    0.469681    0.491067    0.708562    11.00000    0.11505    0.09642 =
         0.09378   -0.00645   -0.01674    0.02923
AFIX  43
H157  2    0.474314    0.468584    0.693755    11.00000   -1.20000
AFIX   0
C168  1   -0.297682    0.622884    0.945073    11.00000    0.09936    0.41955 =
         0.25079   -0.10640    0.04937   -0.03811
AFIX  33
H16M  2   -0.325701    0.637927    0.929902    11.00000   -1.50000
H16N  2   -0.316729    0.597917    0.951727    11.00000   -1.50000
H16O  2   -0.288423    0.637923    0.966803    11.00000   -1.50000
AFIX   0
C169  1   -0.190717    0.532127    0.438853    11.00000    0.08739    0.14206 =
         0.10583   -0.03760   -0.00422    0.01237
AFIX  43
H169  2   -0.229291    0.519605    0.440709    11.00000   -1.20000
AFIX   0
C170  1    0.070796    0.791638    0.743103    11.00000    0.14060    0.09428 =
         0.09723    0.01485    0.00039    0.01086
AFIX 137
H17A  2    0.055050    0.765196    0.738560    11.00000   -1.50000
H17B  2    0.065266    0.807833    0.721630    11.00000   -1.50000
H17C  2    0.048585    0.803396    0.763220    11.00000   -1.50000
AFIX   0
C171  1    0.437943    0.487239    0.634685    11.00000    0.15455    0.12996 =
         0.09676   -0.02679   -0.01927    0.05464
AFIX  33
H17D  2    0.481962    0.483321    0.637473    11.00000   -1.50000
H17E  2    0.416162    0.464408    0.644227    11.00000   -1.50000
H17F  2    0.428169    0.490424    0.609202    11.00000   -1.50000
AFIX   0
O50   4    0.588786    0.315807    0.770459    11.00000    0.28656    0.13144 =
         0.22542    0.03897   -0.01252    0.09043
C172  1    0.099714    0.482131    0.669921    11.00000    0.09780    0.11392 =
         0.14615   -0.02052    0.03119    0.01626
AFIX 137
H17G  2    0.117286    0.495116    0.690973    11.00000   -1.50000
H17H  2    0.083062    0.501935    0.653578    11.00000   -1.50000
H17I  2    0.131476    0.467080    0.657571    11.00000   -1.50000
AFIX   0
C174  1    0.203422    0.601880    0.440750    11.00000    0.12894    0.12769 =
         0.12563   -0.00275    0.02967   -0.04611
AFIX 137
H17J  2    0.238685    0.586631    0.448896    11.00000   -1.50000
H17K  2    0.206123    0.628618    0.450275    11.00000   -1.50000
H17L  2    0.203034    0.602788    0.414479    11.00000   -1.50000
AFIX   0
O51   4    0.672664    0.347106    0.785024    11.00000    0.29256    0.14777 =
         0.25402   -0.02559   -0.08792    0.12215
C175  1    0.418189    0.524583    0.655531    11.00000    0.12236    0.10378 =
         0.09489   -0.01188   -0.02362    0.02362
C176  1    0.452165    0.560590    0.636364    11.00000    0.12632    0.13764 =
         0.07443    0.00007   -0.00860    0.01180
AFIX 137
H17M  2    0.434508    0.585352    0.644758    11.00000   -1.50000
H17N  2    0.447061    0.558520    0.610319    11.00000   -1.50000
H17O  2    0.495687    0.559898    0.642302    11.00000   -1.50000
AFIX   0
C177  1    0.305481    0.620341    0.845640    11.00000    0.08970    0.11873 =
         0.11794   -0.01314    0.02667   -0.00275
AFIX 137
H17P  2    0.304051    0.597838    0.829303    11.00000   -1.50000
H17Q  2    0.263867    0.627979    0.852203    11.00000   -1.50000
H17R  2    0.328178    0.613167    0.867312    11.00000   -1.50000
AFIX   0
C178  1    0.264718    0.585786    0.567594    11.00000    0.13607    0.07339 =
         0.16018    0.00836   -0.06146   -0.00065
AFIX 137
H17S  2    0.224112    0.595635    0.573872    11.00000   -1.50000
H17T  2    0.279875    0.568930    0.586931    11.00000   -1.50000
H17U  2    0.262267    0.570630    0.545304    11.00000   -1.50000
AFIX   0
C179  1    0.162663    0.830937    0.760828    11.00000    0.24047    0.06880 =
         0.11408    0.00734   -0.06592   -0.01629
AFIX 137
H17V  2    0.138102    0.842745    0.779951    11.00000   -1.50000
H17W  2    0.160343    0.847342    0.739286    11.00000   -1.50000
H17X  2    0.205198    0.828984    0.768692    11.00000   -1.50000
AFIX   0

C180  1    0.362990    0.886934    0.827249    11.00000    0.22763
C181  1    0.191020    0.558825    0.799874    11.00000    0.10112    0.10935 =
         0.10317    0.00071   -0.00392    0.02910
AFIX 137
H18A  2    0.212231    0.580107    0.787359    11.00000   -1.50000
H18B  2    0.209348    0.533637    0.793215    11.00000   -1.50000
H18C  2    0.194656    0.562645    0.825839    11.00000   -1.50000
AFIX  66
C182  1   -0.093140    0.451482    0.786864    11.00000    0.13408    0.12311 =
         0.11490    0.01844    0.04670    0.00368
C183  1   -0.147640    0.430660    0.786750    11.00000    0.16586    0.11118 =
         0.17233    0.01520    0.07836   -0.00538
AFIX  43
H183  2   -0.169077    0.426735    0.764901    11.00000   -1.20000
AFIX  65
C184  1   -0.170774    0.415582    0.818605    11.00000    0.17800    0.09113 =
         0.16444    0.01298    0.07121    0.00624
AFIX  43
H184  2   -0.208022    0.401352    0.818527    11.00000   -1.20000
AFIX  65
C185  1   -0.139408    0.421325    0.850574    11.00000    0.24391    0.12763 =
         0.15753    0.02100    0.06229   -0.02477
C186  1   -0.084908    0.442146    0.850689    11.00000    0.31035    0.26763 =
         0.14313    0.08769   -0.00420   -0.11724
AFIX  43
H186  2   -0.063471    0.446071    0.872539    11.00000   -1.20000
AFIX  65
C187  1   -0.061773    0.457225    0.818834    11.00000    0.23096    0.29191 =
         0.12550    0.09796   -0.00570   -0.05672
AFIX  43
H187  2   -0.024525    0.471455    0.818913    11.00000   -1.20000
AFIX  66
C188  1   -0.025327    0.595884    0.427557    11.00000    0.12828    0.09239 =
         0.07167   -0.00660   -0.00689    0.02476
C105  1    0.026701    0.584208    0.445984    11.00000    0.10367    0.07864 =
         0.06474   -0.00065    0.00108    0.00453
C165  1    0.083047    0.600174    0.437122    11.00000    0.12866    0.07082 =
         0.07250   -0.00684   -0.00207   -0.00085
C141  1    0.087365    0.627817    0.409832    11.00000    0.13258    0.07385 =
         0.08260   -0.00920    0.01481   -0.00993
AFIX  43
H141  2    0.125875    0.638729    0.403775    11.00000   -1.20000
AFIX  65
C71   1    0.035338    0.639493    0.391404    11.00000    0.15350    0.07239 =
         0.08916    0.00376   -0.00994    0.01233
C24   1   -0.021008    0.623527    0.400266    11.00000    0.13757    0.08935 =
         0.08254    0.00006    0.00510    0.03510
AFIX   0
C189  1   -0.147322    0.526716    0.766584    11.00000    0.10683    0.13257 =
         0.10416    0.03463    0.03610    0.02112
AFIX 137
H18D  2   -0.142264    0.520130    0.791996    11.00000   -1.50000
H18E  2   -0.184851    0.514679    0.757497    11.00000   -1.50000
H18F  2   -0.149818    0.555267    0.763879    11.00000   -1.50000
AFIX   0
C190  1    0.620570    0.349389    0.777322    11.00000    0.25869    0.14534 =
         0.15769   -0.01183   -0.04354    0.11270
C191  1   -0.064184    0.541756    0.369883    11.00000    0.11420    0.09921 =
         0.08966   -0.00962   -0.01137    0.02125
AFIX  33
H19A  2   -0.086701    0.525728    0.352541    11.00000   -1.50000
H19B  2   -0.052905    0.566776    0.358766    11.00000   -1.50000
H19C  2   -0.027216    0.527810    0.377335    11.00000   -1.50000
AFIX   0

O52   4    0.321511    0.453441    0.778441    11.00000    0.20481
C192  1    0.174205    0.773882    0.719725    11.00000    0.13779    0.11076 =
         0.07648    0.01905   -0.00113    0.00812
AFIX 137
H19D  2    0.217899    0.777776    0.723942    11.00000   -1.50000
H19E  2    0.161912    0.788208    0.698113    11.00000   -1.50000
H19F  2    0.165909    0.745856    0.716483    11.00000   -1.50000
AFIX   0
C193  1    0.294505    0.404763    0.613055    11.00000    0.08643    0.15039 =
         0.08627   -0.02369   -0.01824    0.02202
AFIX 137
H19G  2    0.304425    0.376734    0.612726    11.00000   -1.50000
H19H  2    0.292170    0.413901    0.637939    11.00000   -1.50000
H19I  2    0.326282    0.419424    0.600331    11.00000   -1.50000
AFIX  66
C194  1    0.065424    0.669034    0.333267    11.00000    0.25564    0.10615 =
         0.09185    0.01297    0.02832   -0.00247
AFIX  43
H194  2    0.086739    0.645554    0.327680    11.00000   -1.20000
AFIX  65
C195  1    0.062420    0.699221    0.308266    11.00000    0.36493    0.10163 =
         0.09087    0.01128    0.01756    0.00733
AFIX  43
H195  2    0.081681    0.696372    0.285592    11.00000   -1.20000
AFIX  65
C196  1    0.031234    0.733576    0.316442    11.00000    0.25228    0.11459 =
         0.14262    0.03150   -0.00097   -0.00635
C197  1    0.003052    0.737744    0.349618    11.00000    0.20558    0.10502 =
         0.13868    0.01426   -0.01473    0.01400
AFIX  43
H197  2   -0.018262    0.761224    0.355205    11.00000   -1.20000
AFIX  65
C198  1    0.006056    0.707558    0.374619    11.00000    0.18873    0.09262 =
         0.13550    0.01189   -0.00239    0.01387
AFIX  43
H198  2   -0.013205    0.710407    0.397294    11.00000   -1.20000
AFIX  65
C199  1    0.037242    0.673203    0.366445    11.00000    0.18743    0.08627 =
         0.10427    0.01003    0.00639    0.00159
AFIX   0
C200  1    0.120483    0.809015    0.616647    11.00000    0.12146    0.09223 =
         0.13882   -0.03082   -0.05176    0.00219
AFIX 137
H20D  2    0.155763    0.792623    0.622622    11.00000   -1.50000
H20E  2    0.113252    0.827842    0.636051    11.00000   -1.50000
H20F  2    0.128510    0.823222    0.594289    11.00000   -1.50000
AFIX   0
C201  1   -0.207823    0.557338    0.502868    11.00000    0.07988    0.17721 =
         0.10871   -0.05628   -0.01001    0.00129
C202  1   -0.177334    0.537462    0.534775    11.00000    0.09894    0.17738 =
         0.10405   -0.02958    0.01425   -0.00493
AFIX 137
H20G  2   -0.168077    0.510132    0.528704    11.00000   -1.50000
H20H  2   -0.204861    0.538184    0.555471    11.00000   -1.50000
H20I  2   -0.139454    0.551285    0.540673    11.00000   -1.50000
AFIX   0
C203  1   -0.078374    0.635310    0.379435    11.00000    0.13695    0.10894 =
         0.09656   -0.00077   -0.01138    0.01879
AFIX 137
H20J  2   -0.088613    0.662662    0.384841    11.00000   -1.50000
H20K  2   -0.112357    0.618307    0.386486    11.00000   -1.50000
H20L  2   -0.070848    0.632499    0.353653    11.00000   -1.50000
AFIX   0
C204  1    0.219492    0.456297    0.595498    11.00000    0.10546    0.10438 =
         0.09736   -0.03467   -0.01532    0.01942
AFIX 137
H20M  2    0.245408    0.469741    0.577963    11.00000   -1.50000
H20N  2    0.227942    0.466573    0.619539    11.00000   -1.50000
H20O  2    0.176527    0.460782    0.589540    11.00000   -1.50000
AFIX   0
C205  1    0.094276    0.519962    0.802469    11.00000    0.12668    0.08192 =
         0.11813    0.01440    0.03107    0.01027
AFIX 137
H20P  2    0.101346    0.517214    0.828302    11.00000   -1.50000
H20Q  2    0.113172    0.497898    0.789803    11.00000   -1.50000
H20R  2    0.050318    0.520124    0.797730    11.00000   -1.50000
AFIX   0
C206  1    0.747754    0.776436    0.911486    11.00000    0.11345    0.14716 =
         0.18551   -0.07174    0.01632   -0.04689
AFIX 137
H20S  2    0.787617    0.773395    0.899932    11.00000   -1.50000
H20T  2    0.748371    0.763566    0.934987    11.00000   -1.50000
H20U  2    0.738791    0.804398    0.914569    11.00000   -1.50000
AFIX   0
C207  1    0.364923    0.604404    0.542261    11.00000    0.17063    0.18124 =
         0.08452    0.02909    0.02078    0.08696
AFIX  33
H20V  2    0.394072    0.625782    0.538396    11.00000   -1.50000
H20W  2    0.384193    0.583745    0.556602    11.00000   -1.50000
H20X  2    0.352325    0.593607    0.519054    11.00000   -1.50000
AFIX   0
C208  1   -0.221373    0.415182    0.228769    11.00000    0.14958    0.23998 =
         0.11704   -0.08384   -0.03513    0.02755
AFIX 137
H20Y  2   -0.219221    0.429966    0.206261    11.00000   -1.50000
H     2   -0.261656    0.402967    0.230962    11.00000   -1.50000
HA    2   -0.189885    0.394782    0.228841    11.00000   -1.50000
AFIX   0

C209  1    0.299724    0.451136    0.439378    11.00000    0.19098
C210  1   -0.217710    0.601730    0.510565    11.00000    0.11912    0.19948 =
         0.10544   -0.05190   -0.00158    0.04899
AFIX 137
H21D  2   -0.178069    0.614680    0.513235    11.00000   -1.50000
H21E  2   -0.241254    0.604813    0.532728    11.00000   -1.50000
H21F  2   -0.240036    0.613667    0.490581    11.00000   -1.50000
AFIX   0
C211  1    0.052964    0.758516    0.644637    11.00000    0.21021    0.10223 =
         0.07271   -0.00831    0.01262    0.04079
AFIX 137
H21G  2    0.017920    0.741331    0.640254    11.00000   -1.50000
H21H  2    0.044322    0.775573    0.665176    11.00000   -1.50000
H21I  2    0.089055    0.742522    0.649781    11.00000   -1.50000
AFIX   0
C212  1    0.397062    0.869602    0.979132    11.00000    0.13379    0.18290 =
         0.14340   -0.03799   -0.05125   -0.00270
AFIX 137
H21J  2    0.423735    0.889277    0.968124    11.00000   -1.50000
H21K  2    0.421972    0.849526    0.990936    11.00000   -1.50000
H21L  2    0.370695    0.882288    0.996906    11.00000   -1.50000
AFIX   0
C213  1    0.349670    0.529497    0.650457    11.00000    0.11517    0.13586 =
         0.08688   -0.01829   -0.02590    0.01517
AFIX 137
H21M  2    0.327993    0.512497    0.667391    11.00000   -1.50000
H21N  2    0.338574    0.522260    0.625870    11.00000   -1.50000
H21O  2    0.338372    0.556894    0.654847    11.00000   -1.50000
AFIX   0
O54   4    0.033268    0.763136    0.259066    11.00000    0.23127    0.36304 =
         0.22946    0.17119    0.09147    0.07495

C214  1    0.439563    0.837828    0.829458    11.00000    0.16922
C215  1   -0.032827    0.108202    0.405368    11.00000    0.11826    0.08043 =
         0.27250   -0.03553   -0.01994   -0.01592
AFIX 137
H21P  2   -0.055322    0.110984    0.382798    11.00000   -1.50000
H21Q  2   -0.060145    0.097938    0.423933    11.00000   -1.50000
H21R  2    0.001299    0.090024    0.401933    11.00000   -1.50000
AFIX   0

C216  1    0.310715    0.480178    0.498448    11.00000    0.17323
C217  1   -0.212034    0.709450    0.365664    11.00000    0.13790    0.13223 =
         0.13587   -0.02329   -0.05116    0.01391
AFIX 137
H21S  2   -0.181623    0.709508    0.346404    11.00000   -1.50000
H21T  2   -0.237482    0.732993    0.363780    11.00000   -1.50000
H21U  2   -0.237735    0.686048    0.363525    11.00000   -1.50000
AFIX   0

C218  1    0.304668    0.473533    0.747327    11.00000    0.16283
C219  1   -0.044108    0.811499    0.860550    11.00000    0.31778    0.15351 =
         0.19745   -0.07999   -0.10407   -0.00702
AFIX 137
H21V  2   -0.047776    0.837479    0.849503    11.00000   -1.50000
H21W  2   -0.004893    0.809533    0.873028    11.00000   -1.50000
H21X  2   -0.077372    0.807703    0.877757    11.00000   -1.50000
AFIX   0

C220  1    0.360317    0.484682    0.523684    11.00000    0.19676
C221  1    0.334428    0.430426    0.409437    11.00000    0.18523
C222  1    0.451087    0.793863    0.823364    11.00000    0.20822
C223  1   -0.272223    0.544241    0.495369    11.00000    0.07955    0.30870 =
         0.16884   -0.12418    0.00798   -0.00360
AFIX  33
H22D  2   -0.288103    0.558475    0.474529    11.00000   -1.50000
H22E  2   -0.272575    0.516012    0.490395    11.00000   -1.50000
H22F  2   -0.297863    0.549719    0.516307    11.00000   -1.50000
AFIX   0
C226  1    0.629955    0.280043    0.766587    11.00000    0.30677    0.11575 =
         0.36933    0.04021    0.00104    0.09358
AFIX  33
H22G  2    0.604989    0.256805    0.761702    11.00000   -1.50000
H22H  2    0.658467    0.284221    0.746710    11.00000   -1.50000
H22I  2    0.652885    0.276103    0.788859    11.00000   -1.50000
AFIX   0

C227  1    0.346125    0.480255    0.806398    11.00000    0.20855
O55   4    0.379303    0.842068    0.818798    11.00000    0.18600
C229  1   -0.193636    0.596120    0.936869    11.00000    0.11839    0.24697 =
         0.12747   -0.05303    0.03097   -0.03142
C230  1   -0.165907    0.408054    0.885625    11.00000    0.18869    0.16192 =
         0.15564    0.02921    0.02528   -0.00348
O56   4   -0.193432    0.574434    0.962683    11.00000    0.17895    0.24435 =
         0.14503   -0.05769    0.08013   -0.07707
C231  1    0.014744    0.764862    0.290061    11.00000    0.28453    0.12205 =
         0.16140    0.04625   -0.01087   -0.01927
C232  1   -0.029665    0.825605    0.276430    11.00000    0.38388    0.18572 =
         0.29073    0.07228   -0.08768    0.07488
AFIX 137
H23A  2   -0.050068    0.813380    0.255888    11.00000   -1.50000
H23B  2    0.008434    0.837847    0.268461    11.00000   -1.50000
H23C  2   -0.056382    0.845630    0.286859    11.00000   -1.50000
AFIX   0
O57   4   -0.242490    0.615420    0.925785    11.00000    0.11242    0.37982 =
         0.16094   -0.10355    0.02232    0.01181
O58   4   -0.217521    0.389105    0.880527    11.00000    0.19240    0.10359 =
         0.20295    0.01971    0.08315    0.00130
C233  1   -0.229739    0.426386    0.291079    11.00000    0.09622    0.13671 =
         0.10394   -0.04318   -0.02333    0.03041
AFIX  66
C234  1   -0.198536    0.465714    0.384197    11.00000    0.12485    0.12127 =
         0.10382   -0.02371   -0.01622    0.02019
AFIX  43
H234  2   -0.196727    0.455935    0.408034    11.00000   -1.20000
AFIX  65
C235  1   -0.215614    0.441050    0.356260    11.00000    0.10856    0.13552 =
         0.10458   -0.02766   -0.02027    0.01430
AFIX  43
H235  2   -0.225478    0.414414    0.361002    11.00000   -1.20000
AFIX  65
C236  1   -0.218260    0.455359    0.321383    11.00000    0.11592    0.12996 =
         0.10582   -0.03981   -0.02474    0.03397
C237  1   -0.203828    0.494331    0.314444    11.00000    0.11594    0.13709 =
         0.10033   -0.02179   -0.03017    0.01327
AFIX  43
H237  2   -0.205636    0.504110    0.290607    11.00000   -1.20000
AFIX  65
C238  1   -0.186749    0.518996    0.342381    11.00000    0.14456    0.12463 =
         0.09878   -0.01873   -0.04052    0.02575
AFIX  43
H238  2   -0.176886    0.545632    0.337638    11.00000   -1.20000
AFIX  65
C239  1   -0.184103    0.504688    0.377258    11.00000    0.09597    0.13579 =
         0.09068   -0.02736   -0.02291    0.01980
AFIX   0
O59   4   -0.016622    0.796626    0.302577    11.00000    0.41770    0.12683 =
         0.23899    0.05322   -0.02301    0.03347
C240  1   -0.242036    0.378457    0.916673    11.00000    0.21087    0.11318 =
         0.15419    0.03295    0.05321    0.01441
AFIX 137
H24A  2   -0.283677    0.388546    0.919112    11.00000   -1.50000
H24B  2   -0.216135    0.389996    0.935316    11.00000   -1.50000
H24C  2   -0.242357    0.349850    0.919277    11.00000   -1.50000
AFIX   0
O60   4   -0.151498    0.414605    0.914441    11.00000    0.42147    0.32848 =
         0.14570    0.07965   -0.02074   -0.12885

C241  1    0.296627    0.888823    0.814010    11.00000    0.25444
C242  1    0.277685    0.451148    0.717269    11.00000    0.26410
C243  1    0.377456    0.447878    0.833659    11.00000    0.30615
HKLF 4

REM  0-9_0m_a.res in P2(1)2(1)2(1)
REM R1 =  0.1313 for   28098 Fo > 4sig(Fo)  and  0.1542 for all   39778 data
REM   2500 parameters refined using   2750 restraints

END

WGHT      0.2000      0.0000

REM Highest difference peak  1.488,  deepest hole -0.552,  1-sigma level  0.140
Q1    1  -0.0844  0.3790  0.5304  11.00000  0.05    1.49
Q2    1  -0.3161  0.7302  0.6907  11.00000  0.05    1.45
Q3    1  -0.0398  0.3567  0.5298  11.00000  0.05    1.45
Q4    1  -0.1853  0.4462  0.6060  11.00000  0.05    1.20
Q5    1   0.1443  0.7616  0.2706  11.00000  0.05    1.16
Q6    1   0.2079  0.6674  0.2160  11.00000  0.05    1.16
Q7    1  -0.3279  0.7059  0.7510  11.00000  0.05    1.07
Q8    1   0.0068  0.8571  0.9409  11.00000  0.05    0.99
Q9    1  -0.1937  0.4655  0.6321  11.00000  0.05    0.99
Q10   1   0.0738  0.8516  0.4536  11.00000  0.05    0.96
Q11   1   0.6359  0.8302  0.8093  11.00000  0.05    0.91
Q12   1   0.1832  0.7432  0.3694  11.00000  0.05    0.91
Q13   1  -0.0472  0.3672  0.5705  11.00000  0.05    0.87
Q14   1   0.2038  0.7378  0.3330  11.00000  0.05    0.84
Q15   1   0.1961  0.9341  0.8493  11.00000  0.05    0.83
Q16   1   0.3672  0.5907  0.3442  11.00000  0.05    0.82
Q17   1  -0.1663  0.4575  0.6563  11.00000  0.05    0.82
Q18   1   0.0928  0.8701  0.4831  11.00000  0.05    0.80
Q19   1  -0.1175  0.3656  0.6306  11.00000  0.05    0.78
Q20   1   0.3624  0.6115  0.3243  11.00000  0.05    0.77
;
_shelx_res_checksum               89293
_shelx_hkl_file
;
   2   0   0 3698.03  285.17
   2   0   0 3798.62  285.37
  -3   0   0   -1.30    0.90
   3   0   0   -2.00    2.00
   4   0   0 2475.85  176.88
  -4   0   0 2150.88  176.08
   5   0   0   -0.20    5.20
  -5   0   0    2.60    2.20
  -6   0   0 1269.67   99.49
   6   0   0 1336.07  100.69
   7   0   0   -1.50    4.40
  -7   0   0    1.90    1.80
  -8   0   0  192.58   14.90
   8   0   0  164.88   18.20
   9   0   0   -6.00    6.00
  10   0   0  750.22   60.89
  11   0   0    1.70    8.30
  12   0   0   -9.10    7.10
  13   0   0    0.00    6.40
  14   0   0   83.79   15.10
  15   0   0   -1.30    8.80
 -15   0   0    3.20    2.90
 -15   0   0   -4.30    2.60
  16   0   0   64.29   12.80
 -16   0   0   92.59    8.00
 -16   0   0   80.69    7.30
 -16   0   0   88.39    7.80
 -17   0   0    2.10    2.10
 -17   0   0   -1.30    2.40
 -17   0   0   -1.20    2.70
 -18   0   0    4.90    3.00
 -18   0   0    8.80    3.20
 -18   0   0    9.40    2.30
 -19   0   0   -0.10    1.90
 -19   0   0   -1.80    2.20
 -19   0   0    2.50    2.30
 -20   0   0   17.80    3.10
 -20   0   0   24.50    3.70
 -20   0   0   15.70    3.00
 -21   0   0   -1.80    2.00
 -21   0   0   -0.40    1.20
 -21   0   0    1.10    1.90
 -22   0   0    3.60    1.70
 -22   0   0    3.40    2.00
 -22   0   0    4.00    1.10
 -23   0   0   -0.50    0.80
 -23   0   0   -0.40    1.60
 -23   0   0    4.20    1.70
 -24   0   0    0.50    0.70
 -24   0   0    0.60    0.80
 -24   0   0    1.60    1.20
  -1   1   0  132.09    9.80
  -1  -1   0  107.69    9.20
   2  -1   0    1.90    1.80
  -2  -1   0    3.00    0.60
   2  -1   0    3.70    0.70
   2   1   0    3.70    0.80
  -2   1   0    3.20    0.70
  -2   1   0    3.50    1.70
  -3   1   0    8.20    1.60
   3  -1   0    8.50    3.10
   3  -1   0    9.10    1.60
  -4   1   0   66.39    6.70
  -4  -1   0   70.79    6.60
   4   1   0   69.19    8.80
   4  -1   0   55.69   11.30
   5  -1   0  419.36   36.70
   5   1   0  462.35   35.30
  -5   1   0  445.56   34.00
  -5  -1   0  423.26   34.00
   6  -1   0  250.67   24.60
  -6   1   0  284.87   21.40
  -6  -1   0  270.87   21.30
   6   1   0  264.87   23.00
   7   1   0   48.50    9.40
  -7  -1   0   51.59    5.70
   8   1   0   57.79   10.50
  -8  -1   0   54.39    6.30
  -9  -1   0    1.00    2.10
   9   1   0    0.60    5.40
   9  -1   0    1.20    7.00
  10  -1   0   12.60    8.70
  10   1   0   28.10    7.40
  11  -1   0    6.40    9.40
  11   1   0    5.20    8.00
  12  -1   0   -7.90    7.40
  13   1   0   -0.40    6.20
  13  -1   0    4.30    6.70
  14   1   0   15.60    7.30
 -15   1   0   38.50    5.30
  15   1   0   28.00    9.60
 -15   1   0   36.90    5.50
 -15  -1   0   36.60    5.50
 -15  -1   0   41.60    5.10
  15  -1   0   40.20    9.60
 -16  -1   0   51.99    5.70
 -16  -1   0   41.00    4.80
 -16  -1   0   42.10    5.30
 -16   1   0   47.10    5.50
 -16   1   0   43.90    4.70
  16   1   0   23.30   11.80
 -16   1   0   47.40    5.70
  16  -1   0   38.60   11.00
 -17  -1   0   50.59    5.40
 -17  -1   0   46.90    4.90
 -17  -1   0   50.69    5.90
 -17   1   0   52.19    5.80
 -17   1   0   41.10    4.90
 -17   1   0   42.20    5.50
 -18   1   0    2.80    2.10
 -18  -1   0    3.00    2.10
 -18  -1   0   -2.20    3.30
 -18   1   0    0.30    3.10
 -18   1   0   -1.10    2.60
 -18  -1   0    3.90    3.60
 -19  -1   0    3.90    2.00
 -19   1   0    3.90    2.30
 -19   1   0    3.40    2.40
 -19  -1   0    4.90    2.30
 -19   1   0    3.60    2.00
 -19  -1   0    6.70    2.60
 -20   1   0    2.80    1.90
 -20  -1   0    3.60    2.10
 -20   1   0    1.50    2.30
 -20   1   0    5.60    2.20
 -20  -1   0    4.50    2.30
 -20  -1   0    2.80    1.90
 -21   1   0    2.00    1.40
 -21  -1   0    1.10    1.80
 -21  -1   0    0.30    2.10
 -21   1   0   -2.40    1.80
 -21  -1   0    1.40    1.20
 -21   1   0   -1.70    2.10
 -22   1   0    8.30    1.40
 -22  -1   0    8.30    1.30
 -22  -1   0   11.40    2.20
 -22  -1   0   12.60    2.00
 -22   1   0    9.40    2.00
 -22   1   0    9.40    2.30
 -23  -1   0    2.80    1.80
 -23  -1   0    0.90    0.80
 -23   1   0    2.90    1.60
 -23  -1   0    2.60    1.70
 -23   1   0    1.20    1.70
 -23   1   0    0.50    0.80
 -24  -1   0   -0.30    0.80
 -24   1   0    1.90    1.20
 -24   1   0    0.50    0.80
 -24  -1   0   -1.00    1.00
 -24   1   0   -0.50    0.70
 -24  -1   0    0.60    0.80
   1  -2   0 4889.11  346.97
  -1   2   0 3992.00  346.77
   1  -2   0 4792.12  346.77
   2  -2   0  947.01   86.19
   2   2   0 1221.48   85.99
  -2  -2   0 1210.38   85.89
   3  -2   0   31.50    3.70
  -4  -2   0  800.62   57.29
   4  -2   0  691.93   59.29
  -5  -2   0  166.78   14.00
   5  -2   0  172.98   21.40
   6   2   0   88.49   10.30
   6  -2   0   57.39   15.50
  -6  -2   0   81.59    7.70
  -7  -2   0  221.38   17.50
   7   2   0  240.48   19.30
   7  -2   0  192.08   21.70
   8   2   0   12.40    4.30
  -8  -2   0    9.40    2.10
   8  -2   0    1.80    6.50
   9   2   0  372.96   29.90
  -9  -2   0  362.16   27.50
   9  -2   0  306.37   32.10
  10   2   0  226.68   20.80
  10  -2   0  167.48   25.80
 -10  -2   0  195.38   16.70
  11  -2   0   14.40   10.60
  11   2   0   26.40    7.50
  12  -2   0    4.80    7.00
  13  -2   0   26.50   10.90
  13   2   0    8.20    5.50
  13  -2   0   -0.90    6.50
  14  -2   0    1.80    7.60
  14   2   0   22.20    7.00
 -15  -2   0    1.80    3.00
 -15   2   0    6.90    3.00
 -15   2   0    2.60    2.90
  15   2   0    2.70    9.50
  15  -2   0    7.10    8.90
 -15  -2   0    2.40    2.60
 -16  -2   0   29.00    3.90
 -16   2   0   34.40    4.00
 -16  -2   0   29.70    4.00
 -16  -2   0   30.90    4.60
 -16   2   0   29.20    4.00
  16  -2   0   19.40   10.50
 -16   2   0   26.60    4.70
 -17  -2   0  102.59    9.10
 -17  -2   0   97.19    8.70
 -17   2   0   97.99    8.80
 -17  -2   0  113.49    9.40
 -17   2   0  114.69    9.30
 -17   2   0  104.19    9.40
 -18   2   0    5.10    2.90
 -18  -2   0    2.50    2.10
 -18  -2   0    1.00    2.60
 -18   2   0    0.70    2.50
 -18   2   0    3.60    2.20
 -18  -2   0    2.00    2.90
 -19   2   0   -1.90    2.30
 -19  -2   0   -0.90    2.30
 -19  -2   0   -0.50    1.80
 -19  -2   0    0.50    2.10
 -19   2   0   -2.10    1.90
 -19   2   0    0.60    2.30
 -20   2   0   -0.10    2.00
 -20   2   0   -0.80    2.20
 -20  -2   0    0.10    1.70
 -20  -2   0    0.30    2.20
 -20   2   0    1.40    1.80
 -20  -2   0   -0.60    2.00
 -21   2   0    8.20    1.60
 -21   2   0    7.60    2.10
 -21  -2   0    6.80    2.30
 -21   2   0    5.00    2.30
 -21  -2   0    4.60    2.00
 -22   2   0    0.80    1.10
 -22   2   0    0.50    1.70
 -22  -2   0    0.70    0.90
 -22   2   0   -0.10    2.00
 -22  -2   0   -1.00    1.90
 -22  -2   0    0.10    1.60
 -23  -2   0    1.50    0.80
 -23  -2   0    0.80    1.70
 -23   2   0    4.10    1.00
 -23   2   0    3.30    1.90
 -23   2   0    2.30    1.70
 -24  -2   0    0.50    1.10
 -24   2   0   -1.30    1.10
 -24   2   0    0.20    0.70
 -24  -2   0    1.50    0.80
 -24  -2   0    0.40    0.90
 -24   2   0    0.70    0.80
   0  -3   0   -0.60    0.90
   0   3   0    0.00    0.80
   0  -3   0    0.20    0.50
   0   3   0    0.20    1.10
   0  -3   0    0.80    0.70
   0   3   0   -0.80    0.50
  -1   3   0 3095.79  263.07
   1   3   0 3676.03  263.07
   1  -3   0 3591.94  263.17
   1  -3   0 3469.25  262.97
   1   3   0 3452.05  263.17
   2  -3   0 3148.19  241.88
  -2  -3   0 3356.16  241.38
   2  -3   0 3007.20  241.48
  -3  -3   0  199.78   13.90
   3  -3   0  168.28   17.40
   3  -3   0  154.68   13.90
  -4  -3   0   34.70    4.90
   4  -3   0   19.40    8.10
   5  -3   0  252.57   25.40
  -5  -3   0  278.37   20.30
   5  -3   0  221.38   26.60
  -6  -3   0  151.68   11.80
   6  -3   0  116.49   18.30
   7   3   0  587.04   45.60
  -7  -3   0  570.64   44.60
  -8  -3   0  210.38   16.50
   8   3   0  222.68   18.30
   8  -3   0  168.18   22.00
   9   3   0    0.80    4.40
   9  -3   0    2.70    7.90
  -9  -3   0    4.80    2.20
  10  -3   0    6.80    9.50
  10  -3   0    5.70    8.00
 -10  -3   0    5.40    2.50
  10   3   0    5.80    5.50
 -11  -3   0  196.08   16.50
  11  -3   0  194.98   25.20
  11  -3   0  161.48   26.10
  11   3   0  230.88   20.90
  12   3   0   51.89   11.20
  12  -3   0   82.19   19.20
  13   3   0  100.89   13.10
  13  -3   0   84.79   14.80
  14   3   0    2.80    6.00
  15   3   0    9.20    8.20
 -15  -3   0    9.60    3.20
 -15   3   0    2.60    3.10
  15  -3   0   21.50    8.40
 -15   3   0   11.00    3.00
 -15   3   0    8.80    3.00
 -15  -3   0    5.50    2.60
  16  -3   0   51.29   10.20
 -16  -3   0   53.89    5.50
 -16   3   0   43.70    5.10
 -16   3   0   58.09    6.10
 -16   3   0   52.59    5.70
  16   3   0   26.80   12.00
 -16  -3   0   50.39    5.90
 -17   3   0    0.90    2.20
 -17   3   0    1.40    2.60
 -17  -3   0    2.10    2.50
 -17  -3   0    0.90    2.10
 -17   3   0    2.10    2.80
 -17  -3   0   -0.10    2.70
 -18   3   0    1.50    2.10
 -18   3   0   -0.10    2.40
 -18  -3   0    1.30    2.10
 -18   3   0    0.20    2.60
 -18  -3   0    1.70    2.30
 -18  -3   0    3.60    2.60
 -19   3   0    0.70    2.40
 -19  -3   0    1.20    2.40
 -19  -3   0    5.30    2.00
 -19   3   0    4.20    2.40
 -19   3   0    2.50    2.00
 -19  -3   0    2.40    2.10
 -20  -3   0   -0.40    2.00
 -20   3   0    2.10    1.90
 -20   3   0    4.10    2.20
 -20  -3   0    2.10    2.20
 -20   3   0    1.70    2.40
 -20  -3   0    1.80    1.80
 -21   3   0   11.90    2.20
 -21  -3   0    8.40    2.40
 -21   3   0   10.60    1.80
 -21   3   0    8.00    2.40
 -21  -3   0    7.10    2.10
 -21  -3   0    9.40    1.50
 -22   3   0    2.40    1.20
 -22  -3   0   -1.20    0.80
 -22   3   0    0.00    1.70
 -22  -3   0   -2.00    1.80
 -22  -3   0   -0.50    1.60
 -22   3   0    0.00    2.00
 -23  -3   0   -1.80    1.80
 -23  -3   0   -2.60    1.70
 -23   3   0    2.80    1.90
 -23   3   0   -0.90    0.90
 -23  -3   0   -0.90    0.80
 -23   3   0    2.00    1.80
 -24   3   0    1.10    1.10
 -24  -3   0    0.40    1.10
 -24  -3   0    0.50    0.80
 -24   3   0    2.60    1.00
 -24   3   0    3.20    0.80
   0  -4   0  637.74   47.20
   0  -4   0  640.44   47.00
   0  -4   0  638.04   46.80
   0   4   0  537.15   46.80
   1  -4   0 1472.25  105.49
   1  -4   0 1367.46  104.99
  -1   4   0 1195.68  105.29
  -1  -4   0 1453.45  105.19
  -1  -4   0 1518.55  105.09
   1  -4   0 1265.27  105.29
  -2  -4   0 1452.95  105.19
  -2  -4   0 1376.36  105.29
   2  -4   0 1260.37  105.69
   2  -4   0 1431.86  105.99
  -3  -4   0  350.96   26.20
   3  -4   0  296.57   27.40
  -3  -4   0  372.96   26.10
   3  -4   0  316.87   29.00
  -4  -4   0   59.99    6.90
   4  -4   0   70.09   13.10
   4  -4   0   68.89   17.60
   5  -4   0  129.19   16.80
   5  -4   0  155.68   20.20
  -6  -4   0 1102.49   75.69
   6  -4   0  915.01   77.79
   6  -4   0  942.41   76.89
   7  -4   0  263.17   27.80
   7  -4   0  292.37   26.90
  -7  -4   0  338.27   23.70
   8   4   0  135.89   12.80
  -8  -4   0  134.39   10.90
   8  -4   0   92.99   18.50
   8  -4   0  121.69   17.20
  -9  -4   0  249.78   20.20
   9   4   0  264.77   22.00
   9  -4   0  234.68   25.40
  10  -4   0   17.10    9.70
  10  -4   0   10.30    8.00
 -10  -4   0   14.90    3.00
 -11  -4   0   56.19    6.40
  11   4   0   46.50   12.50
  12  -4   0   -3.00    7.70
  12   4   0    4.20    4.20
 -12  -4   0    6.10    2.00
  12  -4   0    7.90    6.60
  13  -4   0    3.70    6.30
  13   4   0   -3.30    4.30
  13  -4   0    1.40    7.30
  14  -4   0   33.90    7.70
 -14   4   0   36.30    5.20
 -15   4   0   -3.10    3.00
 -15   4   0    5.30    3.00
 -15   4   0    6.00    2.20
 -15  -4   0    6.30    2.50
  15   4   0    6.50    7.30
 -15  -4   0    6.10    2.90
  16   4   0    5.20   10.90
 -16  -4   0   21.20    3.40
 -16   4   0   19.70    2.90
 -16   4   0   23.60    3.50
  16  -4   0   26.60    8.70
 -16   4   0   23.30    3.60
 -16  -4   0   21.30    3.10
 -17  -4   0   34.40    5.40
 -17  -4   0   39.30    5.00
 -17  -4   0   38.40    4.50
 -17   4   0   39.30    5.30
 -17   4   0   45.90    5.60
 -17   4   0   40.10    4.60
 -18   4   0    4.40    2.20
 -18   4   0    4.40    2.80
 -18   4   0    5.20    2.60
 -18  -4   0    5.90    2.70
 -18  -4   0    6.70    2.40
 -18  -4   0    4.50    2.20
 -19   4   0   41.50    5.00
 -19  -4   0   50.49    4.90
 -19  -4   0   39.90    4.40
 -19   4   0   40.00    4.50
 -19  -4   0   43.30    5.10
 -19   4   0   34.70    5.20
 -20   4   0   -1.10    1.80
 -20   4   0   -2.30    2.10
 -20   4   0   -0.30    2.40
 -20  -4   0    1.40    1.90
 -20  -4   0   -0.60    1.70
 -20  -4   0    0.00    2.10
 -21  -4   0    1.90    1.10
 -21   4   0    3.50    1.50
 -21   4   0    3.60    1.90
 -21  -4   0    4.80    1.90
 -21   4   0    3.70    2.30
 -21  -4   0    2.90    2.10
 -22   4   0    4.50    2.00
 -22  -4   0    2.60    1.00
 -22  -4   0    2.80    1.90
 -22  -4   0    3.30    1.70
 -22   4   0    3.90    1.30
 -22   4   0    4.70    1.80
 -23  -4   0    3.80    2.40
 -23   4   0    2.60    1.00
 -23   4   0    4.50    2.20
 -23  -4   0    3.70    1.00
 -23  -4   0    2.80    1.20
 -24   4   0    0.50    0.80
 -24  -4   0    1.10    1.10
 -24   4   0    0.80    1.10
 -24  -4   0    1.40    0.70
 -24   4   0    2.30    0.90
   0   5   0    1.90    1.10
   0  -5   0    1.80    2.00
   0  -5   0    2.60    1.50
   1  -5   0  100.29    9.10
  -1  -5   0  100.99    8.90
   1  -5   0  101.69    8.40
   1  -5   0  100.89    9.90
  -1  -5   0  116.19    8.60
   2  -5   0  792.42   62.79
  -2  -5   0  808.42   62.59
   2  -5   0  794.52   62.39
  -2  -5   0  878.81   62.49
   2  -5   0  809.52   63.39
   3  -5   0   52.29   13.10
  -3  -5   0   45.70    6.00
  -3  -5   0   38.70    5.50
   3  -5   0   38.00    9.50
   4  -5   0 9999.00  745.53
   4  -5   0 9566.24  744.33
   5  -5   0   68.59   11.90
   5  -5   0   63.29   15.80
   6  -5   0  523.25   43.80
   6  -5   0  538.55   45.40
  -6  -5   0  590.24   42.60
   7  -5   0  163.38   20.00
   7  -5   0  167.78   17.70
  -7  -5   0  196.78   14.60
   8  -5   0   30.90    6.60
  -8  -5   0   46.40    5.30
   8  -5   0   33.60    8.50
   9  -5   0  147.09   18.10
  -9  -5   0  150.18   12.90
   9  -5   0  163.48   21.50
   9   5   0  146.49   14.90
  10  -5   0   90.19   16.10
 -10  -5   0   96.09    8.80
  10   5   0   90.99   12.10
  10  -5   0   76.89   13.00
  11  -5   0    6.90    6.90
  11   5   0   19.50    5.50
 -11  -5   0   10.40    2.30
  12  -5   0   34.90    7.90
  12  -5   0   49.90   12.10
  12   5   0   34.50    8.30
 -12  -5   0   48.50    5.50
  13   5   0    1.70    4.00
  13  -5   0    1.50    5.90
  13  -5   0   -5.80    7.00
 -14   5   0    2.50    2.20
  14   5   0    5.50    5.90
 -14   5   0    1.30    5.20
  14  -5   0    3.40    6.50
 -14  -5   0    1.80    2.30
 -14   5   0    1.50    3.20
 -15   5   0   27.80    3.90
 -15  -5   0   26.20    3.90
  15   5   0   18.90    8.00
 -15  -5   0   26.00    4.10
 -15   5   0   31.80    4.20
  15  -5   0   29.40    7.30
 -15   5   0   29.50    4.10
 -16   5   0   37.90    5.60
 -16  -5   0   44.60    4.90
 -16   5   0   34.60    4.60
 -16   5   0   40.30    5.30
  16  -5   0   45.30    9.30
 -16  -5   0   46.60    5.60
  16   5   0   33.70   10.70
 -17   5   0   30.50    4.20
 -17  -5   0   27.20    3.90
 -17  -5   0   33.30    4.10
 -17  -5   0   26.40    4.40
 -17   5   0   34.80    5.20
 -17   5   0   35.50    4.90
 -18   5   0   32.40    5.20
 -18  -5   0   45.10    5.10
 -18   5   0   30.50    4.30
 -18  -5   0   39.50    4.50
 -18  -5   0   34.20    4.20
 -18   5   0   33.90    4.80
 -19   5   0    1.40    2.00
 -19  -5   0   -0.30    1.90
 -19   5   0    2.30    2.30
 -19  -5   0   -1.20    2.30
 -19  -5   0    2.20    2.10
 -19   5   0   -1.70    2.40
 -20   5   0    4.80    2.50
 -20   5   0    7.50    2.30
 -20   5   0    4.30    2.00
 -20  -5   0    9.70    2.30
 -20  -5   0    4.20    1.90
 -20  -5   0    5.10    2.00
 -21   5   0    0.20    2.20
 -21  -5   0    1.70    1.10
 -21  -5   0    0.00    1.70
 -21   5   0    3.60    1.90
 -21  -5   0    1.50    2.00
 -21   5   0    1.20    1.40
 -22   5   0    0.90    2.00
 -22   5   0   -0.70    1.10
 -22  -5   0   -0.80    1.00
 -22  -5   0    1.00    1.80
 -22  -5   0    2.90    1.60
 -22   5   0    0.10    1.60
 -23  -5   0    1.80    1.70
 -23   5   0    2.90    1.90
 -23  -5   0    0.80    1.00
 -23   5   0    1.70    1.50
 -23   5   0    1.20    1.10
 -24   5   0    0.30    1.10
 -24  -5   0    0.70    0.70
 -24   5   0    1.70    0.80
 -24   5   0    0.50    0.90
 -24  -5   0    2.30    1.10
   0  -6   0 2197.08  163.58
   0  -6   0 2152.38  164.18
   0  -6   0 2095.99  163.78
   1  -6   0   14.90    3.70
   1  -6   0   12.80    2.20
  -1  -6   0   21.50    4.80
  -1   6   0   18.00    3.70
   2  -6   0    6.40    3.10
   2  -6   0    6.30    1.90
  -2  -6   0    4.00    1.90
   2  -6   0    5.90    4.80
  -2  -6   0    6.80    2.40
   3  -6   0 1328.27  117.19
  -3  -6   0 1597.44  117.09
   3  -6   0 1560.54  118.19
  -3  -6   0 1638.64  116.89
  -4  -6   0  124.39   10.10
   4  -6   0  109.39   15.90
   4  -6   0   99.29   12.90
   5  -6   0   37.80    9.00
   5  -6   0   22.40    6.90
  -5  -6   0   36.10    4.90
   6  -6   0  102.59   14.90
  -6  -6   0  104.89    9.00
   6  -6   0   94.59   11.80
   7  -6   0   79.09   14.90
   7  -6   0   87.19   11.50
  -7  -6   0   91.69    8.10
   8  -6   0   58.79   15.20
   8  -6   0   61.39   11.30
  -8  -6   0   57.29    6.50
   9  -6   0  110.49   15.10
   9  -6   0  120.99   19.30
   9   6   0  122.29   12.90
  -9  -6   0  124.59   12.60
  10   6   0    0.70    4.30
 -10  -6   0    2.70    2.00
  10  -6   0    8.10    8.70
  10  -6   0    3.90    5.60
  11  -6   0  123.79   16.90
 -11  -6   0  156.98   12.40
  12  -6   0   71.09   12.40
  12   6   0   44.60    8.00
 -12  -6   0   52.59    5.90
  12  -6   0   41.30   10.90
  13   6   0   58.29    9.80
 -13   6   0   88.59    7.00
  13  -6   0   76.09   12.00
 -14  -6   0    3.80    2.10
 -14   6   0    5.60    3.40
 -14  -6   0   -1.20    3.20
  14   6   0    5.20    4.80
 -14   6   0    3.50    3.10
 -14   6   0    3.10    2.10
  14  -6   0    2.50    5.80
  15   6   0   50.59   14.10
  15  -6   0   75.49   13.40
 -15  -6   0   51.29    5.50
 -15   6   0   55.09    5.50
 -15   6   0   45.40    6.50
 -15   6   0   52.99    6.30
 -15  -6   0   57.69    6.50
 -16  -6   0  138.59   12.00
 -16   6   0  146.59   12.00
 -16   6   0  134.69   12.20
 -16   6   0  128.79   11.60
  16   6   0  130.29   19.50
 -16  -6   0  147.99   11.60
  16  -6   0  172.08   17.90
 -17   6   0   45.70    5.10
 -17   6   0   58.59    5.80
 -17  -6   0   44.90    5.80
 -17   6   0   50.09    6.00
 -17  -6   0   57.29    5.30
 -17  -6   0   41.10    5.00
  17  -6   0   19.50   13.80
 -18  -6   0   18.20    2.80
 -18  -6   0   27.80    3.80
 -18  -6   0   15.40    3.20
 -18   6   0   17.30    2.80
 -18   6   0   22.40    3.30
 -18   6   0   17.80    3.50
 -19   6   0    2.30    2.40
 -19  -6   0    3.20    2.00
 -19   6   0   -0.50    2.60
 -19   6   0    3.20    2.00
 -19  -6   0    3.60    1.90
 -19  -6   0    2.40    2.40
 -20  -6   0   10.60    2.20
 -20  -6   0   14.40    2.50
 -20   6   0   13.10    2.50
 -20   6   0   18.50    3.10
 -20  -6   0   12.20    2.30
 -20   6   0   12.30    2.80
 -21  -6   0    0.40    1.10
 -21   6   0    0.10    2.10
 -21  -6   0    2.00    1.70
 -21   6   0    1.90    1.80
 -21   6   0    1.20    1.40
 -21  -6   0   -1.70    1.90
 -22  -6   0    2.60    1.60
 -22   6   0    3.70    2.00
 -22  -6   0    2.10    1.90
 -22   6   0    0.10    1.70
 -22   6   0    4.00    1.30
 -23   6   0   -0.40    0.90
 -23   6   0    0.00    1.20
 -23   6   0   -1.00    1.30
 -23  -6   0    0.10    0.90
 -23  -6   0   -0.30    1.30
 -24  -6   0    1.90    1.00
 -24  -6   0    1.10    0.70
 -24   6   0    0.70    0.90
 -24   6   0    1.30    1.10
 -24   6   0   -0.50    0.80
   0  -7   0    2.20    3.50
   0  -7   0    0.40    1.90
   0  -7   0    0.40    2.70
   1  -7   0  449.86   35.40
  -1  -7   0  457.25   35.30
   1  -7   0  450.25   36.20
  -1  -7   0  464.65   34.90
   1  -7   0  436.46   34.80
  -2  -7   0 1029.50   73.89
  -2  -7   0  926.21   74.09
   2  -7   0  968.80   74.99
   2  -7   0  935.61   74.19
  -3  -7   0  860.61   66.69
  -3  -7   0  921.71   66.49
   3  -7   0  825.12   66.89
   3  -7   0  828.02   66.49
   3  -7   0  900.51   68.09
   4  -7   0  370.36   32.90
  -4  -7   0  439.56   32.30
   4  -7   0  415.86   34.80
  -4  -7   0  435.66   32.50
   5  -7   0 1120.29   87.19
  -5  -7   0 1118.29   86.69
   5  -7   0 1164.28   88.29
  -6  -7   0 1781.92  145.39
   6  -7   0 1993.80  146.99
   6  -7   0 1941.91  145.79
  -7  -7   0   93.59    8.60
   7  -7   0   95.69   14.60
   7  -7   0   98.69   11.80
   8  -7   0   12.30    4.90
   8  -7   0   11.10    7.10
  -8  -7   0   11.30    2.30
   9  -7   0  121.59   14.60
   9  -7   0  109.09   17.80
  -9  -7   0   97.09    9.60
  10   7   0   23.20    5.10
  10  -7   0   15.10    5.90
 -10  -7   0   27.60    4.70
  11   7   0    6.60    3.20
  11  -7   0    7.40    5.40
  11  -7   0    7.20    5.80
 -11  -7   0   10.30    2.20
 -12  -7   0    2.10    1.70
  12   7   0    0.30    3.00
  12  -7   0   12.90    5.40
 -12   7   0    1.40    2.30
  12  -7   0   -0.20    4.50
 -13  -7   0    0.60    1.60
  13   7   0   -2.10    3.70
  13  -7   0    0.10    5.30
 -13   7   0    2.70    2.20
 -14  -7   0   36.60    5.90
 -14   7   0   37.70    4.40
  14   7   0   27.90    5.60
 -14  -7   0   40.50    4.20
  14  -7   0   34.70    6.80
 -14   7   0   39.00    5.60
 -14   7   0   26.60    4.70
  15  -7   0    0.30    6.80
 -15  -7   0    0.80    1.90
 -15   7   0   -0.60    2.10
 -15   7   0   -0.20    2.80
  15   7   0   13.10    6.90
 -15   7   0    0.50    3.20
 -15  -7   0    1.50    2.90
 -16  -7   0   10.10    2.50
 -16   7   0    7.10    3.10
 -16   7   0   13.20    3.00
 -16  -7   0    8.20    2.40
 -16   7   0    9.40    2.50
  16  -7   0   17.60    7.90
 -16  -7   0    8.00    2.90
  16   7   0   19.10    9.90
 -17  -7   0   10.70    2.50
 -17  -7   0    7.90    3.00
 -17   7   0    8.00    2.40
 -17  -7   0    8.60    2.40
 -17   7   0   15.50    3.00
 -17   7   0    7.20    3.30
 -18  -7   0   22.40    3.80
 -18   7   0   39.00    4.80
 -18  -7   0   24.00    3.90
 -18   7   0   24.10    3.80
 -18   7   0   27.50    4.40
 -18  -7   0   21.20    3.50
 -19   7   0    1.30    2.60
 -19  -7   0    1.30    2.30
 -19  -7   0    0.60    1.90
 -19   7   0    0.20    1.90
 -19  -7   0   -0.10    1.90
 -19   7   0   -1.10    2.10
 -20   7   0   -0.50    2.40
 -20   7   0    2.10    2.00
 -20  -7   0    5.30    2.10
 -20  -7   0    1.30    1.80
 -20   7   0    0.80    2.00
 -20  -7   0   -0.90    2.10
 -21   7   0    0.60    2.10
 -21   7   0   -1.40    1.80
 -21  -7   0   -0.90    1.50
 -21   7   0    1.30    1.40
 -21  -7   0   -1.20    1.90
 -22   7   0    0.50    1.20
 -22  -7   0    0.70    1.50
 -22   7   0    0.30    1.70
 -22   7   0   -1.30    1.90
 -22  -7   0    2.50    1.80
 -23   7   0   -0.40    1.10
 -23  -7   0   -0.40    0.80
 -23  -7   0   -3.20    1.20
 -23   7   0   -0.90    1.30
 -23   7   0   -0.10    1.00
 -24   7   0   -0.40    0.80
 -24  -7   0   -0.10    1.00
 -24   7   0    0.50    1.00
 -24   7   0    0.50    0.80
 -24  -7   0    0.00    0.60
   0  -8   0  718.63   57.19
   0  -8   0  738.43   56.19
   0  -8   0  742.43   56.69
  -1  -8   0  146.69   12.00
   1  -8   0  134.29   13.00
   1  -8   0  134.69   14.40
  -1  -8   0  142.89   12.80
   1  -8   0  134.69   11.70
   2  -8   0  381.46   31.70
  -2  -8   0  391.26   30.30
   2  -8   0  389.06   30.50
  -2  -8   0  438.06   30.00
   2  -8   0  323.87   29.80
   3  -8   0 3324.57  265.37
   3  -8   0 3291.47  265.57
  -3  -8   0 3634.84  265.37
   3  -8   0 3760.92  266.57
  -3  -8   0 3415.16  265.57
  -4  -8   0  112.99    9.30
   4  -8   0   99.19   13.30
  -4  -8   0  116.79    9.70
   4  -8   0   91.19   10.40
  -5  -8   0  108.69    8.90
   5  -8   0   98.69   13.20
   5  -8   0   88.29    9.90
   6  -8   0  329.87   28.10
  -6  -8   0  333.87   25.50
   6  -8   0  310.87   26.30
  -7  -8   0  229.28   20.20
   7  -8   0  262.87   21.50
   7  -8   0  276.27   24.10
   8  -8   0  146.19   14.20
   8  -8   0  140.39   18.00
  -8  -8   0  134.79   12.10
  -9  -8   0  524.85   42.00
   9  -8   0  553.14   45.50
   9  -8   0  547.65   43.00
  10  -8   0   12.40    6.30
 -10  -8   0   28.30    4.70
  10  -8   0   20.40    5.10
  11  -8   0   35.30    6.50
  11  -8   0   25.00    5.40
 -11   8   0   32.00    4.80
 -11  -8   0   43.30    5.10
 -12   8   0  104.59    8.70
  12   8   0   94.99   10.20
  12  -8   0   99.69   12.50
 -12  -8   0  103.19    9.20
 -13   8   0   13.40    2.70
  13  -8   0   19.00    5.40
 -13  -8   0   18.20    4.10
 -14  -8   0   30.70    4.00
 -14   8   0   27.40    4.20
  14   8   0   45.30    9.20
  14  -8   0   30.10    6.30
 -14   8   0   37.80    6.00
 -14  -8   0   30.80    4.20
 -14   8   0   29.30    4.30
 -15  -8   0    7.40    2.10
 -15   8   0    2.60    3.10
 -15   8   0    8.50    2.90
  15  -8   0    1.40    6.70
  15   8   0   -4.50    6.00
 -15   8   0    7.30    2.40
 -15  -8   0    1.80    3.00
 -16  -8   0    9.20    2.50
  16  -8   0    8.90    7.70
 -16  -8   0    3.80    2.10
 -16   8   0    7.50    2.80
 -16   8   0    6.40    3.10
 -16  -8   0    4.20    2.70
 -16   8   0    5.70    2.30
  16   8   0   -2.90    9.60
 -17  -8   0    8.00    2.30
 -17   8   0    7.30    3.10
 -17  -8   0   13.10    3.00
 -17  -8   0    9.10    2.50
 -17   8   0    6.10    2.40
 -17   8   0    7.60    3.20
 -18   8   0   41.80    5.00
 -18  -8   0   36.30    4.50
 -18  -8   0   33.50    4.60
 -18  -8   0   42.10    5.10
 -18   8   0   41.90    4.50
 -18   8   0   33.40    5.30
 -19   8   0    0.70    2.00
 -19  -8   0    2.50    2.30
 -19   8   0    1.40    2.20
 -19   8   0    1.40    2.50
 -19  -8   0    1.30    1.90
 -20   8   0    0.20    2.30
 -20   8   0    1.70    2.00
 -20  -8   0    2.70    1.80
 -20  -8   0   -0.50    2.10
 -20   8   0    2.40    2.00
 -21  -8   0   -0.70    1.50
 -21  -8   0    1.20    1.90
 -21   8   0   -0.20    2.10
 -21   8   0    0.60    1.90
 -21   8   0   -0.70    1.30
 -22   8   0    0.70    1.20
 -22  -8   0    0.20    1.40
 -22   8   0   -2.00    1.60
 -22   8   0   -0.60    2.00
 -22  -8   0    1.50    1.80
 -23   8   0    0.40    1.00
 -23   8   0    4.00    1.40
 -23  -8   0    2.10    1.20
 -23   8   0    2.70    1.20
 -23  -8   0    3.70    0.90
   0  -9   0    4.80    3.00
   0  -9   0    3.90    2.10
  -1  -9   0  646.44   46.60
   1  -9   0  593.24   46.50
  -1  -9   0  607.44   47.00
   1  -9   0  574.84   47.70
   1  -9   0  602.34   47.10
   2  -9   0   60.59    6.50
   2  -9   0   67.19   10.40
  -2  -9   0   65.39    6.80
   2  -9   0   65.19    8.40
  -2  -9   0   62.39    7.60
  -3  -9   0  311.27   23.50
  -3  -9   0  301.77   23.80
   3  -9   0  290.77   23.30
   3  -9   0  294.17   24.00
   3  -9   0  301.07   25.50
  -4  -9   0  234.28   17.10
   4  -9   0  209.38   16.90
  -4  -9   0  204.98   17.40
   4  -9   0  227.58   19.80
   4  -9   0  195.08   17.70
   5  -9   0  401.56   32.80
   5  -9   0  435.46   34.90
   5  -9   0  429.86   33.40
  -5  -9   0  426.06   32.90
   6  -9   0 1119.79   85.39
  -6  -9   0 1065.49   83.79
   6  -9   0 1098.99   84.09
   7  -9   0    4.30    3.20
   7  -9   0    6.60    5.70
  -7  -9   0    4.10    2.10
   8  -9   0  197.28   17.20
   8  -9   0  180.68   20.50
  -9  -9   0   37.10    5.40
   9  -9   0   37.70    8.70
  10  -9   0   13.90    4.20
  10  -9   0   12.50    5.30
 -10   9   0   12.90    3.00
 -10  -9   0   18.70    4.30
  11  -9   0    3.40    4.20
  11   9   0    5.30    2.70
 -11  -9   0    1.30    1.80
  11  -9   0   12.00    4.00
 -11   9   0    2.70    2.40
 -12   9   0   51.39    5.00
 -12  -9   0   40.50    5.40
  12  -9   0   46.20    9.10
  12   9   0   35.60    6.50
 -13  -9   0    8.20    2.00
  13  -9   0   12.90    4.90
 -13   9   0   12.80    2.50
  13   9   0    8.60    3.60
 -14   9   0    2.40    3.10
 -14  -9   0    6.80    3.20
 -14   9   0   -3.60    3.40
 -14  -9   0    1.30    1.80
 -14   9   0    1.90    2.20
  14   9   0   -5.10    4.50
  14  -9   0    8.20    5.60
 -15  -9   0   32.30    4.00
 -15   9   0   36.00    4.50
 -15   9   0   34.20    5.70
 -15   9   0   33.40    5.20
  15  -9   0   44.30   11.60
  15   9   0   45.30   11.70
 -15  -9   0   38.10    5.70
  16  -9   0   14.40    7.50
 -16  -9   0   14.70    2.30
 -16  -9   0   14.50    3.00
  16   9   0  -11.00    9.90
 -16   9   0    7.80    2.50
 -16   9   0    7.80    3.30
 -16   9   0   12.50    3.00
 -17   9   0    3.30    3.30
 -17   9   0    1.30    3.20
 -17  -9   0   -2.40    2.80
 -17  -9   0   -1.10    3.10
 -17   9   0   -2.60    2.10
 -18   9   0   -0.80    2.10
 -18   9   0    1.10    2.40
 -18   9   0    1.70    2.80
 -18  -9   0    0.90    1.90
 -18  -9   0    3.00    2.50
 -19  -9   0    0.40    2.30
 -19   9   0    3.80    2.20
 -19   9   0   -2.00    2.50
 -19   9   0    3.50    2.10
 -19  -9   0    0.80    1.90
 -20  -9   0    7.50    2.20
 -20  -9   0    2.40    1.80
 -20   9   0    4.90    2.20
 -20   9   0    8.50    2.50
 -20   9   0    3.20    2.30
 -21  -9   0   11.20    1.90
 -21   9   0   12.90    2.50
 -21   9   0   10.40    1.80
 -21  -9   0    8.60    2.30
 -21   9   0   11.00    2.20
 -22   9   0    1.90    1.70
 -22   9   0   -1.10    1.10
 -22  -9   0    3.10    1.60
 -22  -9   0    0.80    1.80
 -22   9   0   -0.40    2.00
 -23  -9   0    1.00    0.70
 -23   9   0    2.30    1.20
 -23  -9   0    0.80    1.10
 -23   9   0    1.00    1.10
 -23   9   0    1.10    1.00
   0 -10   0   20.40    4.10
   0 -10   0   12.10    3.00
  -1 -10   0  323.77   23.60
   1 -10   0  293.77   24.20
   1 -10   0  292.77   25.00
   1 -10   0  291.47   23.50
  -1 -10   0  302.67   24.10
   2 -10   0  354.96   28.80
  -2 -10   0  393.06   29.00
   2 -10   0  376.76   30.60
  -2 -10   0  372.06   29.40
   2 -10   0  368.66   29.50
   3 -10   0    4.80    2.70
   3 -10   0    5.60    1.70
  -3 -10   0    8.20    2.30
  -3 -10   0    7.90    1.90
   3 -10   0    6.80    4.20
   4 -10   0   38.60    6.30
   4 -10   0   38.10    9.40
   4 -10   0   32.00    4.30
  -4 -10   0   29.40    5.30
  -4 -10   0   36.30    5.00
   5 -10   0  129.49   14.80
   5 -10   0  126.89   12.10
  -5 -10   0  151.18   11.40
   5 -10   0  122.89   11.00
  -6 -10   0   46.50    5.80
   6 -10   0   32.80    5.50
   6 -10   0   35.20    7.20
   6 -10   0   57.19   11.20
  -7 -10   0   30.60    5.50
   7 -10   0   26.40    6.70
   8 -10   0  109.19   14.80
  -8 -10   0   74.39    8.30
   8 -10   0   92.39   10.10
  -9 -10   0   43.70    5.50
   9 -10   0   40.40    7.90
  -9  10   0   41.90    5.60
   9 -10   0   36.40    6.80
  10 -10   0    7.90    4.50
 -10 -10   0    6.30    2.00
  10 -10   0    8.30    3.50
 -10  10   0    8.60    2.60
 -11  10   0  196.48   15.80
  11 -10   0  197.88   17.10
  11 -10   0  211.48   18.50
 -11 -10   0  187.48   16.20
 -12 -10   0  127.19   11.60
  12  10   0  127.19   12.50
  12 -10   0  150.98   14.30
 -12  10   0  144.19   11.30
 -13  10   0    6.60    3.70
 -13 -10   0   12.80    2.50
  13 -10   0   11.80    5.00
 -13 -10   0   18.90    2.90
 -13  10   0   19.60    2.80
  13  10   0   24.40    6.70
 -14 -10   0    9.10    2.00
 -14  10   0    6.50    3.10
 -14  10   0   10.40    2.50
  14  10   0   13.60    4.30
  14 -10   0   11.70    5.40
 -14 -10   0    7.30    3.20
 -14  10   0   15.00    3.80
 -14 -10   0    9.80    2.10
  15 -10   0   44.60   11.50
 -15  10   0   39.70    5.40
 -15 -10   0   32.40    4.30
 -15  10   0   41.60    4.70
  15  10   0   47.40   11.60
 -15  10   0   43.50    6.20
 -15 -10   0   43.10    5.90
 -16  10   0    3.70    2.70
 -16 -10   0    3.50    2.70
 -16 -10   0    5.30    1.90
  16 -10   0   -3.90    7.50
 -16  10   0    3.90    3.10
 -16  10   0    3.40    2.30
 -17  10   0   11.90    2.60
 -17 -10   0   15.70    2.50
 -17 -10   0   15.40    4.90
 -17  10   0   12.80    5.10
 -17  10   0   10.80    2.90
 -18  10   0    2.40    2.20
 -18  10   0   -0.20    2.70
 -18 -10   0    1.70    1.80
 -18  10   0    2.30    2.30
 -18 -10   0    1.30    2.50
 -19  10   0    6.30    2.30
 -19  10   0    4.40    2.80
 -19 -10   0   10.30    2.10
 -19 -10   0    4.90    2.40
 -19  10   0    3.90    2.10
 -20  10   0    3.20    2.00
 -20  10   0    1.90    2.40
 -20 -10   0    2.80    2.10
 -20  10   0    2.40    1.70
 -20 -10   0   -2.30    1.60
 -21  10   0    2.70    2.20
 -21 -10   0    1.60    1.90
 -21  10   0    2.20    1.50
 -21 -10   0    1.90    1.50
 -21  10   0    1.80    1.80
 -22 -10   0   14.60    2.00
 -22  10   0   12.20    2.20
 -22  10   0   13.90    2.20
 -22 -10   0   12.50    2.70
 -23  10   0    1.20    1.00
 -23  10   0    0.20    1.00
 -23  10   0    0.00    1.10
 -23 -10   0    0.20    1.00
 -23 -10   0   -0.40    0.70
   0 -11   0    0.20    1.60
   0 -11   0   -0.80    2.40
   1 -11   0  546.15   43.80
  -1 -11   0  564.74   44.30
   1 -11   0  561.94   45.10
  -1 -11   0  605.94   43.90
   1 -11   0  567.14   44.30
   2 -11   0  196.28   17.10
  -2 -11   0  207.58   17.00
   2 -11   0  221.38   18.50
   2 -11   0  185.28   16.20
  -2 -11   0  218.78   16.50
   3 -11   0   86.49    8.20
  -3 -11   0   92.89    9.10
   3 -11   0   98.59    9.60
   3 -11   0   95.39   11.70
  -3 -11   0  100.89    8.60
  -4 -11   0  365.06   26.70
   4 -11   0  362.16   28.90
   4 -11   0  311.47   26.30
   4 -11   0  335.17   27.10
  -4 -11   0  331.47   27.00
  -5 -11   0   29.80    5.20
   5 -11   0   19.40    5.70
   5 -11   0   30.00    4.20
   6 -11   0  146.39   12.70
  -6 -11   0  128.29   12.00
   6 -11   0  147.59   16.00
   6 -11   0  131.69   11.40
   7 -11   0    4.30    3.20
   7 -11   0    5.20    2.20
   7 -11   0    6.30    5.90
   8 -11   0  429.06   36.80
   8 -11   0  493.65   35.10
  -8 -11   0  407.36   34.60
   9 -11   0   14.30    3.60
  -9 -11   0    8.50    2.20
   9 -11   0    8.30    4.70
  -9  11   0   11.40    3.00
 -10 -11   0   77.29    8.00
  10 -11   0   76.89   10.70
 -10  11   0   85.39    7.70
  10 -11   0   93.99    9.70
 -11 -11   0   28.20    4.60
 -11  11   0   34.20    4.50
  12 -11   0   10.00    4.20
  12  11   0    8.80    3.00
 -12 -11   0    7.30    2.00
 -12  11   0    5.30    2.50
 -13 -11   0    1.10    1.60
 -13  11   0    1.30    3.30
  13  11   0    0.40    3.30
 -13  11   0   -1.00    2.60
 -13 -11   0    1.60    1.60
  13 -11   0    4.50    4.70
 -14 -11   0   70.39    7.00
 -14  11   0   68.29    8.10
  14 -11   0   84.69   10.90
 -14  11   0   67.99    6.50
 -14  11   0   77.59    7.40
 -14 -11   0   75.19    7.70
  14  11   0   64.19   10.10
 -14 -11   0   58.09    6.00
  15 -11   0    9.40    6.40
 -15 -11   0    4.50    2.90
  15  11   0   -1.90    6.30
 -15 -11   0    3.10    1.70
 -15  11   0    2.00    2.70
 -15  11   0   -1.60    3.40
 -15  11   0    2.90    2.20
 -16  11   0    5.90    3.40
 -16 -11   0    9.60    2.90
  16 -11   0   -1.40    8.70
 -16  11   0    6.60    2.40
 -16  11   0    7.30    2.70
 -16 -11   0    4.90    2.00
 -17 -11   0   10.70    2.20
 -17  11   0    7.10    2.70
 -17  11   0    6.60    2.40
 -17 -11   0    4.10    2.90
 -17  11   0   15.50    3.30
 -18 -11   0   -0.30    2.50
 -18  11   0    0.40    2.20
 -18  11   0    4.30    2.70
 -18  11   0    2.90    2.10
 -18 -11   0    3.70    1.90
 -19 -11   0    5.50    1.90
 -19  11   0    7.10    2.20
 -19  11   0    8.10    2.40
 -19 -11   0    7.20    2.50
 -19  11   0   10.70    2.80
 -20  11   0   10.60    2.00
 -20  11   0   12.70    2.80
 -20 -11   0   14.40    2.50
 -20 -11   0   11.90    2.10
 -20  11   0   12.60    2.40
 -21  11   0    1.80    1.80
 -21 -11   0    2.10    1.60
 -21 -11   0    4.60    2.10
 -21  11   0    6.70    1.50
 -21  11   0    7.20    2.30
 -22  11   0    1.00    2.00
 -22 -11   0    0.30    0.80
 -22  11   0   -0.10    1.20
 -22  11   0   -0.70    1.40
 -22 -11   0   -1.60    1.30
 -23  11   0    0.90    1.00
 -23 -11   0    1.50    0.70
 -23  11   0   -0.20    1.00
 -23 -11   0    1.10    0.90
   0 -12   0  148.39   12.30
   0 -12   0  148.99   13.20
  -1 -12   0  370.76   29.10
   1 -12   0  350.46   30.00
   1 -12   0  370.16   29.20
  -1 -12   0  387.86   28.60
   1 -12   0  352.66   28.50
   2 -12   0    1.70    1.60
   2 -12   0    3.60    2.60
   2 -12   0    4.90    4.00
  -2 -12   0    3.60    1.90
  -2 -12   0    2.70    2.20
  -3 -12   0    3.90    2.40
   3 -12   0    4.60    1.60
   3 -12   0    2.60    3.90
  -3 -12   0    5.30    2.00
   3 -12   0    6.20    2.80
  -4 -12   0    0.90    2.30
  -4 -12   0    0.40    2.00
   4 -12   0    3.30    2.80
   4 -12   0    4.60    1.60
   4 -12   0    1.60    4.50
   5 -12   0   52.29    7.80
   5 -12   0   45.50   11.50
   5 -12   0   51.39    5.60
  -5 -12   0   66.29    6.90
   6 -12   0   36.00    7.10
   6 -12   0   49.40   11.50
  -6 -12   0   33.30    6.20
   6 -12   0   36.70    4.70
   7 -12   0 1253.47  101.59
   7 -12   0 1395.66  104.09
   7 -12   0 1376.66  102.19
  -7 -12   0 1304.97  101.99
  -8 -12   0  313.57   25.50
   8 -12   0  330.37   27.60
   8 -12   0  323.37   26.00
   9 -12   0   23.10    3.90
  -9  12   0   21.30    3.50
   9 -12   0   22.80    4.90
  -9 -12   0   18.80    4.60
 -10  12   0   11.10    3.00
 -10 -12   0   19.40    4.40
  10 -12   0   16.70    4.40
  10 -12   0   27.40    6.60
 -11  12   0   36.90    4.70
 -11 -12   0   29.90    4.70
  11 -12   0   32.40    7.80
  12 -12   0   66.59    9.70
 -12  12   0   63.49    6.40
  12  12   0   70.59    8.00
 -12 -12   0   60.49    6.70
 -13  12   0    3.60    2.20
 -13 -12   0    1.00    1.70
  13  12   0    3.00    3.50
 -13  12   0   -1.10    3.10
  13 -12   0   -2.60    4.60
 -13 -12   0    2.20    1.60
 -14  12   0   43.60    4.80
  14 -12   0   49.10   10.10
 -14 -12   0   43.10    6.30
 -14  12   0   32.80    5.10
 -14 -12   0   36.10    4.10
 -14 -12   0   41.00    5.40
 -14  12   0   45.40    5.60
  14  12   0   39.50    9.10
 -15  12   0    7.40    2.40
 -15  12   0    8.20    3.60
  15  12   0    5.50    5.70
  15 -12   0   10.10    6.70
 -15 -12   0    9.00    3.10
 -15  12   0   12.10    3.00
 -15 -12   0   10.40    1.90
 -16 -12   0   27.60    3.30
 -16  12   0   17.20    3.00
 -16  12   0   23.90    4.00
 -16  12   0   15.80    3.30
  16 -12   0   33.90    8.40
 -16 -12   0   20.30    3.50
 -17  12   0    5.80    3.10
 -17 -12   0    4.80    2.80
 -17  12   0    0.40    2.50
 -17  12   0    1.70    2.30
 -17 -12   0    6.10    1.90
 -18 -12   0    1.20    2.50
 -18  12   0    1.00    2.10
 -18  12   0    3.90    2.80
 -18  12   0    2.40    2.30
 -18 -12   0    2.80    1.80
 -19  12   0    0.50    2.10
 -19  12   0   -2.10    2.50
 -19 -12   0   -1.00    2.20
 -19  12   0   -0.10    2.10
 -19 -12   0    1.80    1.70
 -20  12   0    1.20    1.90
 -20  12   0   -3.80    2.30
 -20  12   0   -0.40    1.60
 -20 -12   0    2.00    2.10
 -20 -12   0    0.90    1.60
 -21  12   0    1.00    2.20
 -21 -12   0   -1.10    1.40
 -21 -12   0   -0.50    1.90
 -21  12   0   -0.60    1.70
 -21  12   0   -1.10    1.30
 -22  12   0   -1.00    1.60
 -22 -12   0    0.10    1.10
 -22 -12   0   -0.90    0.80
 -22  12   0    0.80    1.10
 -23  12   0    0.90    1.00
 -23 -12   0   -1.20    0.90
 -23 -12   0   -0.50    0.70
 -23  12   0   -1.60    0.90
   0 -13   0    0.50    1.80
   0 -13   0   -0.20    2.60
  -1 -13   0    9.00    2.10
   1 -13   0    8.70    2.90
   1 -13   0    5.90    1.90
  -1 -13   0    5.20    2.80
   2 -13   0   48.60    7.10
  -2 -13   0   44.30    5.60
   2 -13   0   38.50    9.50
  -2 -13   0   40.30    6.70
   2 -13   0   36.20    5.10
  -3 -13   0    9.80    2.80
   3 -13   0   12.70    3.20
   3 -13   0   11.00    4.50
  -4 -13   0   25.20    6.00
   4 -13   0   26.20    6.70
   4 -13   0   23.80    5.90
  -4 -13   0   18.40    3.00
  -5 -13   0  325.37   26.10
   5 -13   0  328.17   25.50
   5 -13   0  331.37   26.60
   5 -13   0  331.67   28.60
   6 -13   0   85.99    8.60
   6 -13   0  103.79   10.30
   7 -13   0   97.59   12.40
  -7 -13   0  100.49    9.40
   7 -13   0  100.89   10.50
   8 -13   0   51.49    7.20
  -8 -13   0   37.90    5.60
  -8  13   0   35.40    4.60
   8 -13   0   33.50    8.50
  -9  13   0   77.79    7.70
   9 -13   0   77.79   10.10
  -9 -13   0   77.49    7.70
 -10 -13   0    6.60    2.00
  10 -13   0   12.90    3.80
 -10  13   0    8.20    2.60
 -11  13   0   58.19    6.80
 -11 -13   0   72.19    7.20
  11 -13   0   89.19    9.40
  12 -13   0  122.09   11.70
 -12  13   0  105.19   10.00
 -12  13   0   98.09    8.90
 -12 -13   0   92.79    9.40
 -13  13   0   28.00    4.20
  13  13   0   22.20    4.40
 -13 -13   0   26.20    3.30
 -13  13   0   32.30    5.50
  13 -13   0   39.80    9.00
 -13 -13   0   35.60    4.60
 -13  13   0   28.30    5.40
 -14  13   0   11.10    3.20
  14 -13   0   12.70    5.60
 -14 -13   0   11.00    2.20
 -14 -13   0   11.70    1.90
 -14  13   0    2.60    4.00
 -14  13   0    7.70    2.50
 -14 -13   0   12.00    3.50
  14  13   0   11.40    4.60
 -15  13   0    3.20    2.30
  15 -13   0    8.90    6.80
 -15  13   0    8.80    3.60
 -15 -13   0   -0.30    2.90
 -15  13   0    2.70    2.80
 -15 -13   0    5.40    1.70
  15  13   0    5.30    5.90
 -16 -13   0    0.60    2.50
  16 -13   0    7.90    7.90
 -16  13   0    0.50    2.30
 -16 -13   0    2.20    3.00
 -16  13   0    1.80    3.20
 -16  13   0   -2.40    2.50
 -17  13   0    2.70    2.40
 -17  13   0   -0.80    2.20
 -17 -13   0   -0.70    2.70
 -17 -13   0    1.90    1.80
 -17  13   0    3.00    3.00
 -18  13   0    3.50    2.20
 -18  13   0    0.00    2.70
 -18  13   0    0.30    2.20
 -18 -13   0    1.20    1.80
 -18 -13   0    2.50    2.50
 -19 -13   0   12.40    2.10
 -19  13   0   15.90    2.70
 -19 -13   0    9.40    2.60
 -19  13   0   10.70    2.90
 -19  13   0   11.40    2.50
 -20 -13   0    2.50    2.10
 -20  13   0    0.50    2.40
 -20 -13   0    0.40    1.60
 -20  13   0    1.90    1.50
 -20  13   0    3.20    2.00
 -21  13   0    8.60    2.90
 -21 -13   0    2.30    1.70
 -21 -13   0    1.60    2.00
 -21  13   0    1.00    1.30
 -21  13   0   -0.90    1.70
 -22  13   0    1.30    1.20
 -22 -13   0    0.00    1.00
 -22 -13   0   -0.70    0.80
 -22  13   0    1.00    1.10
   0 -14   0   61.39    8.40
   0 -14   0   61.59    6.70
   1 -14   0  104.69    9.50
   1 -14   0  113.39   11.10
  -1 -14   0  105.79   10.80
  -1 -14   0  105.29    9.70
   2 -14   0  144.29   15.50
   2 -14   0  150.98   13.70
   2 -14   0  146.99   12.20
  -2 -14   0  147.29   12.50
  -2 -14   0  142.99   13.40
   3 -14   0  160.38   13.50
   3 -14   0  161.98   15.00
   3 -14   0  171.78   17.40
  -3 -14   0  183.38   14.20
  -3 -14   0  157.58   14.70
  -4 -14   0    7.80    2.80
  -4 -14   0    7.70    2.60
   4 -14   0    6.10    3.30
   4 -14   0    7.80    1.80
   5 -14   0   93.09   10.40
   5 -14   0  100.99    8.30
   6 -14   0    6.70    4.10
   7 -14   0   10.00    3.40
   7 -14   0   12.90    4.30
  -7 -14   0    9.10    2.30
   8 -14   0  565.54   43.50
  -8  14   0  533.55   41.70
   8 -14   0  562.74   42.20
  -8 -14   0  497.45   41.80
  -9  14   0  155.18   13.40
   9 -14   0  173.98   15.40
  -9 -14   0  154.68   13.60
   9 -14   0  167.68   14.40
  10 -14   0    8.70    3.10
  10 -14   0    6.30    3.60
 -10 -14   0    5.70    1.80
 -10  14   0    2.40    2.50
 -11 -14   0   61.79    6.70
 -11  14   0   71.09    6.50
 -12  14   0    2.70    3.40
  12 -14   0    5.30    4.40
 -12 -14   0    9.80    1.80
 -12 -14   0    7.90    2.00
  13 -14   0    2.30    5.00
 -13 -14   0    9.00    1.80
 -13 -14   0    7.90    2.10
 -13  14   0   12.30    2.50
 -13  14   0   11.70    3.20
  13  14   0   12.80    4.00
 -13  14   0   21.80    4.90
 -13 -14   0   11.70    3.90
 -14  14   0   -0.60    3.90
 -14 -14   0    3.90    3.30
 -14  14   0    1.70    2.20
 -14  14   0    3.70    2.90
  14 -14   0   13.30    5.70
 -14 -14   0    1.70    1.50
  14  14   0   -4.10    4.80
 -15  14   0   15.00    4.10
 -15 -14   0   16.30    2.90
 -15  14   0   15.00    2.80
 -15  14   0   20.20    3.40
 -15 -14   0   18.80    3.50
  15  14   0   18.20    6.70
 -16  14   0    0.40    2.30
 -16  14   0   -0.80    2.40
 -16 -14   0    1.80    1.70
 -17  14   0   -1.50    2.30
 -17  14   0   -6.70    2.90
 -17 -14   0    0.90    1.70
 -17  14   0    0.50    2.20
 -17 -14   0    5.50    2.70
 -18 -14   0    2.40    1.80
 -18  14   0   -0.80    2.10
 -18  14   0    0.80    2.20
 -18 -14   0    1.10    2.40
 -18  14   0    1.10    2.80
 -19 -14   0   -0.60    2.20
 -19 -14   0    1.50    1.70
 -19  14   0    0.60    1.70
 -19  14   0    2.80    2.00
 -19  14   0    2.90    2.70
 -20  14   0    4.50    2.00
 -20 -14   0    2.90    1.60
 -20 -14   0    5.90    2.20
 -20  14   0    4.30    1.50
 -20  14   0    3.20    2.50
 -21 -14   0   -2.40    1.20
 -21  14   0    0.50    1.70
 -21  14   0   -0.90    1.10
 -21 -14   0   -0.30    0.90
 -22 -14   0    0.60    0.80
 -22  14   0   -0.10    1.10
 -22  14   0    2.00    1.10
   0 -15   0   -1.80    2.00
   0 -15   0   -2.40    3.10
   1 -15   0  448.96   35.80
  -1 -15   0  477.55   35.70
  -1 -15   0  442.76   34.90
   1 -15   0  427.16   34.80
   2 -15   0   26.20    4.60
   2 -15   0   15.90    3.90
   3 -15   0   89.89   11.90
   3 -15   0   99.49   10.60
  -3 -15   0   91.19    9.40
   3 -15   0   92.09    8.30
  -3 -15   0   92.09    9.50
   4 -15   0  111.89    9.50
  -4 -15   0  117.39   10.80
   4 -15   0  111.89   11.70
   4 -15   0  114.19   13.20
   5 -15   0    6.40    4.00
  -5 -15   0    9.20    2.40
   5 -15   0   11.60    3.60
   5 -15   0   16.40    3.30
   6 -15   0    9.00    3.30
  -6 -15   0   -0.70    1.90
   6 -15   0   -2.60    3.50
  -7 -15   0  290.87   23.90
   7 -15   0  312.27   25.70
  -7  15   0  292.97   23.90
   7 -15   0  305.57   24.50
   8 -15   0   11.40    3.50
   8 -15   0    9.60    3.60
  -8  15   0    7.80    3.20
   9 -15   0   -0.40    3.00
   9 -15   0    4.20    3.20
  -9 -15   0    0.80    1.70
  -9  15   0    3.40    2.70
  10 -15   0   18.10    4.20
 -10  15   0   25.70    4.30
  11 -15   0   71.89    8.90
 -11  15   0   60.49    6.10
 -11  15   0   47.00    7.70
 -11 -15   0   55.59    6.40
 -12 -15   0    1.00    1.50
 -12 -15   0    2.20    1.80
  12 -15   0    2.90    4.30
 -12  15   0    3.50    3.30
 -12  15   0    1.80    2.30
 -13 -15   0    1.80    1.40
 -13  15   0    3.20    3.00
 -13 -15   0    0.80    1.80
  13  15   0   -0.60    4.00
 -13  15   0    1.40    2.30
 -13 -15   0   -0.80    5.10
  13 -15   0    1.00    4.90
  14  15   0   36.00    9.50
 -14 -15   0   13.70    3.80
 -14  15   0   15.30    3.30
 -14  15   0   17.00    4.60
  14 -15   0   18.60    6.00
 -14 -15   0   19.80    4.40
 -14 -15   0   16.20    2.70
 -14  15   0   10.30    2.70
 -15  15   0   -7.00    3.70
 -15  15   0    2.60    3.20
 -15 -15   0    2.20    1.50
 -15  15   0    1.10    2.30
 -15 -15   0    2.80    3.30
 -16 -15   0    2.50    1.70
 -16  15   0    5.40    3.50
 -16  15   0    1.40    2.30
 -16  15   0   -2.80    2.40
 -16 -15   0    2.10    3.00
 -17  15   0   -0.80    2.20
 -17 -15   0    5.40    2.70
 -17  15   0   -1.10    2.10
 -17 -15   0   -0.80    1.70
 -17  15   0    0.90    3.20
 -18  15   0   16.10    3.50
 -18 -15   0   18.80    3.00
 -18  15   0   16.90    2.70
 -18 -15   0   11.30    2.90
 -18  15   0   23.20    3.70
 -19  15   0   11.40    2.30
 -19 -15   0    9.20    2.50
 -19 -15   0    5.60    1.80
 -19  15   0    7.40    1.90
 -20 -15   0    3.90    2.20
 -20  15   0   -1.60    1.30
 -20  15   0   -0.40    1.80
 -20 -15   0    0.40    1.50
 -21 -15   0   -0.20    0.90
 -21 -15   0    0.50    1.10
 -21  15   0    0.50    1.10
 -21  15   0    1.40    1.80
 -22  15   0    0.90    1.10
 -22 -15   0    1.40    1.00
 -22  15   0    0.60    1.00
 -22 -15   0    0.60    0.80
   0 -16   0 1564.94  113.79
   0 -16   0 1413.36  114.99
  -1 -16   0  102.69    9.70
   1 -16   0   84.59   13.80
   1 -16   0   77.49    8.40
  -2 -16   0    3.70    2.60
   2 -16   0    3.10    1.90
  -2 -16   0    4.80    2.40
   3 -16   0   33.10    4.60
  -3 -16   0   32.50    5.90
  -3 -16   0   34.70    6.50
   3 -16   0   23.70    5.40
   3 -16   0   39.20    7.90
  -4 -16   0    7.90    2.50
   4 -16   0    6.90    1.80
   4 -16   0   11.80    4.40
  -4 -16   0   11.60    2.50
   5 -16   0   55.29    8.90
  -5 -16   0   49.00    6.50
   6 -16   0  124.69   14.10
  -6 -16   0  150.48   12.30
   6 -16   0  147.79   13.40
   7 -16   0  220.18   20.40
  -7 -16   0  211.88   18.70
   7 -16   0  262.87   19.50
  -7  16   0  229.48   18.70
   8 -16   0   32.90    7.50
  -8 -16   0   40.20    5.30
  -8  16   0   31.10    5.40
  -9 -16   0   43.60    5.50
 -10  16   0   66.49    7.30
 -10 -16   0   78.39    7.60
  10 -16   0   83.39    9.70
  11 -16   0    4.00    4.00
 -11 -16   0    5.70    1.90
 -11  16   0    3.50    3.60
 -11 -16   0    1.60    1.50
 -11  16   0   -0.90    2.50
 -12 -16   0   78.19    7.70
 -12  16   0   81.69    7.30
 -12  16   0   84.19    8.20
  12 -16   0   99.79   10.80
 -12 -16   0   64.09    6.60
 -13  16   0   -0.20    2.80
  13 -16   0   10.80    5.40
  13  16   0    3.50    4.30
 -13 -16   0    3.80    1.40
 -13  16   0   -1.00    2.30
  14 -16   0   14.20    8.80
  14  16   0    7.10    5.60
 -14  16   0    3.00    2.40
 -14 -16   0    7.10    4.10
 -14  16   0    3.90    2.80
 -14 -16   0    4.90    1.50
 -15  16   0    2.20    4.10
 -16  16   0    1.30    2.40
 -16  16   0    1.70    2.20
 -16 -16   0    2.00    1.60
  16 -16   0   14.40   10.80
 -16  16   0    6.20    3.80
 -16 -16   0    3.30    3.00
 -17  16   0    6.00    2.40
 -17 -16   0    9.40    2.00
 -17 -16   0    7.90    2.80
 -17  16   0    7.90    2.50
 -17  16   0    5.80    3.50
 -18  16   0    1.20    2.10
 -18 -16   0    3.10    2.40
 -18 -16   0    0.10    1.70
 -18  16   0    3.60    2.20
 -19 -16   0    0.20    1.60
 -19  16   0    1.70    1.60
 -19  16   0    0.90    2.00
 -19 -16   0    0.10    2.20
 -20 -16   0    1.30    2.40
 -20  16   0   -1.30    1.80
 -20 -16   0    3.60    1.90
 -20  16   0   -0.50    1.20
 -21  16   0    0.90    1.30
 -21 -16   0   -0.70    1.10
 -21  16   0    1.10    1.10
 -21 -16   0   -0.20    0.90
 -22  16   0    2.20    1.00
 -22 -16   0    1.10    1.40
 -22  16   0    0.40    1.00
 -22 -16   0    3.50    1.10
   0 -17   0   -0.30    2.20
   0 -17   0    0.50    2.60
   1 -17   0   -0.10    2.60
  -1 -17   0   -0.20    2.30
  -1 -17   0   -0.70    2.30
   1 -17   0    0.80    2.00
  -2 -17   0    0.80    2.50
   2 -17   0    1.20    2.60
   2 -17   0    0.80    1.90
  -2 -17   0   -0.80    2.30
  -3 -17   0   29.00    5.70
   3 -17   0   29.60    4.50
   4 -17   0  112.19   11.50
  -4 -17   0  128.89   11.00
   4 -17   0  121.59   10.30
  -4 -17   0  121.79   11.40
   4 -17   0  144.09   13.40
   5 -17   0   38.80    7.90
  -5 -17   0   43.20    5.50
   6 -17   0   86.59    9.70
  -6  17   0   59.99    8.60
   6 -17   0   65.89    7.50
  -6 -17   0   68.69    7.30
   7 -17   0    2.80    2.10
   7 -17   0    0.10    3.20
  -7 -17   0    1.80    1.80
  -7  17   0   -2.30    3.20
   8 -17   0  102.59   11.00
  -8 -17   0  105.29    9.00
  -8  17   0   88.59    9.00
   8 -17   0   87.49    8.90
   9 -17   0    4.60    3.70
  -9  17   0    5.40    2.80
  -9 -17   0    5.60    2.00
 -10  17   0    1.90    3.90
 -10  17   0    0.50    2.60
 -10 -17   0    1.90    1.70
 -11  17   0    8.30    3.60
 -11 -17   0    8.20    2.00
 -11 -17   0    3.50    1.60
 -11  17   0    8.00    2.60
  11 -17   0    4.60    4.60
 -12 -17   0    2.00    1.40
 -12 -17   0    0.10    1.80
  12 -17   0   -1.00    5.10
 -12  17   0    2.20    2.40
 -12  17   0    0.30    3.10
 -13  17   0    2.50    2.40
  13  17   0   -1.60    4.60
 -13  17   0    3.50    3.00
 -13 -17   0    2.80    2.00
 -13 -17   0    3.10    1.40
 -14  17   0    4.40    3.00
 -14  17   0    5.40    2.50
  14  17   0   12.90    6.50
  14 -17   0   27.00    7.40
 -15  17   0   30.50    4.60
 -15  17   0   48.30    5.40
 -15 -17   0   36.10    3.90
 -16  17   0   65.29    6.10
 -16 -17   0   54.59    5.20
 -16  17   0   51.89    5.60
 -16 -17   0   55.59    6.50
 -17  17   0   -2.20    2.00
 -17  17   0    1.70    2.20
 -17 -17   0    0.50    1.70
 -17 -17   0   10.90    2.70
 -18 -17   0    8.50    2.50
 -18  17   0    6.60    2.30
 -18 -17   0    8.20    1.90
 -18  17   0    6.50    1.90
 -19 -17   0    2.20    1.60
 -19  17   0    2.80    1.50
 -19  17   0    4.30    2.00
 -19 -17   0    0.90    2.20
 -20 -17   0    1.10    1.30
 -20  17   0    0.50    1.70
 -20  17   0   -1.20    1.20
 -20 -17   0   -0.40    1.00
 -21 -17   0   -1.50    0.90
 -21 -17   0   -0.30    1.20
 -21  17   0    1.00    1.20
 -21  17   0    0.50    1.10
   0 -18   0  205.58   16.50
   0 -18   0  197.58   17.10
  -1 -18   0    4.30    2.50
  -2 -18   0   27.10    5.70
   2 -18   0   31.40    5.70
  -3 -18   0   48.60    6.10
   3 -18   0   60.89    5.70
   3 -18   0   49.20    6.70
  -3 -18   0   52.99    6.80
   4 -18   0    6.80    3.40
   4 -18   0    4.30    2.20
  -4 -18   0    4.30    2.30
  -4 -18   0    6.30    2.00
   5 -18   0    1.50    2.00
   5 -18   0    0.40    3.10
  -5 -18   0    0.10    1.60
   6 -18   0  111.79   12.00
  -6  18   0  112.69   10.70
   6 -18   0  110.59   10.00
  -6 -18   0  112.19   10.00
   7 -18   0    8.00    2.30
  -7  18   0   10.70    3.40
  -7 -18   0    5.70    2.00
   7 -18   0    8.30    3.60
   8 -18   0   11.20    2.50
  -8  18   0   16.90    3.40
   8 -18   0   11.70    3.90
  -9  18   0   60.39    6.90
  -9 -18   0   68.99    6.90
  -9  18   0   61.09    8.60
   9 -18   0   69.29    9.50
  10 -18   0   49.99    8.70
 -10  18   0   40.60    7.30
 -10  18   0   41.50    5.70
 -10 -18   0   53.49    5.80
 -11  18   0    4.60    2.50
 -11 -18   0    3.20    1.50
  11 -18   0    5.00    5.00
 -11  18   0    7.10    3.40
 -12 -18   0   32.90    3.80
  12 -18   0   48.90   10.10
 -12  18   0   42.70    6.00
 -12  18   0   36.10    4.90
 -13  18   0    5.40    3.20
 -13 -18   0    8.10    1.70
 -13  18   0   10.70    2.60
 -14 -18   0   28.90    3.60
 -14  18   0   37.10    4.50
 -14  18   0   38.40    5.30
 -15  18   0   34.70    4.60
  15 -18   0   43.00   10.10
 -15 -18   0   38.90    4.00
 -15  18   0   41.70    5.20
 -16  18   0   -1.50    2.30
 -16 -18   0   -0.70    1.60
 -16  18   0   -1.60    2.20
 -17 -18   0    2.10    1.70
 -17  18   0    2.00    2.20
 -17  18   0    3.50    2.30
 -18  18   0    0.10    2.00
 -18 -18   0    1.00    2.20
 -18  18   0    0.80    1.60
 -18 -18   0   -0.90    1.60
 -19  18   0    0.30    1.90
 -19 -18   0    1.80    2.40
 -19 -18   0    1.50    1.60
 -19  18   0    1.80    1.30
 -20 -18   0    4.20    1.40
 -20  18   0    4.00    2.10
 -20  18   0    3.70    1.40
 -21  18   0   12.40    2.00
 -21  18   0   11.50    1.90
   0 -19   0    1.10    2.30
   0 -19   0   -0.10    2.00
   1 -19   0    2.50    2.20
   1 -19   0    6.80    2.20
  -1 -19   0    2.40    2.30
  -2 -19   0   57.79    5.80
  -2 -19   0   49.30    6.60
   2 -19   0   50.89    6.60
   2 -19   0   50.19    6.10
  -3 -19   0   41.40    5.90
  -3 -19   0   42.80    5.10
   3 -19   0   34.20    5.60
  -4 -19   0    5.70    2.20
   4 -19   0    8.30    2.30
  -4 -19   0    9.60    2.00
  -5 -19   0    7.10    1.80
   5 -19   0    3.50    3.20
  -5  19   0    2.80    4.10
   5 -19   0    4.00    2.10
  -6  19   0   -6.40    3.50
   6 -19   0    2.80    3.40
   6 -19   0   -3.30    2.10
  -6 -19   0    1.00    1.70
   7 -19   0   38.90    5.40
  -7  19   0   31.30    4.60
   7 -19   0   30.90    7.70
  -7 -19   0   39.70    5.10
  -8  19   0   -4.60    4.40
   8 -19   0    2.20    3.90
  -8  19   0   10.60    3.20
  -8 -19   0    7.40    2.00
   8 -19   0    9.40    2.50
   9 -19   0    0.40    4.20
  -9  19   0   -0.90    2.80
  -9 -19   0    3.50    1.90
  -9 -19   0    3.80    2.50
  -9  19   0    2.30    3.90
 -10  19   0   11.60    4.00
 -10  19   0   15.20    3.10
 -10 -19   0   13.40    2.10
  10 -19   0   21.30    4.80
 -10 -19   0   21.40    4.40
  11 -19   0   28.30    5.70
 -11  19   0   36.20    5.70
 -11 -19   0   18.90    3.00
 -11  19   0   20.40    3.30
 -12 -19   0   31.50    5.10
 -12 -19   0   26.80    3.30
 -12  19   0   31.10    4.60
 -12  19   0   34.30    4.40
 -13 -19   0   20.70    2.70
 -13 -19   0   12.40    2.70
 -13  19   0   19.00    3.80
 -13  19   0   20.60    3.00
 -14  19   0    0.30    2.30
  14  19   0   -2.90    6.90
 -14  19   0    0.70    2.60
 -14 -19   0   -2.60    1.40
 -15 -19   0    0.00    1.50
 -15  19   0   -0.50    2.20
 -15  19   0    3.90    2.60
 -16  19   0   38.70    4.70
 -16  19   0   29.50    4.10
 -16 -19   0   28.60    3.60
 -17  19   0    2.90    1.90
 -17  19   0    3.50    2.30
 -17 -19   0    2.90    1.70
 -18  19   0    2.00    1.40
 -18  19   0    1.80    2.00
 -18 -19   0    2.30    1.70
 -19 -19   0    2.70    1.10
 -19  19   0   -0.20    1.30
 -19  19   0    2.90    1.90
 -20  19   0   -0.80    1.00
 -20  19   0   -0.10    1.20
 -21  19   0    0.90    1.00
 -21  19   0    0.50    1.10
   0 -20   0  169.38   14.70
   0 -20   0  169.28   14.40
  -1 -20   0   32.50    4.60
  -1 -20   0   33.90    5.50
   1 -20   0   20.80    5.10
   1 -20   0   31.80    5.40
   2 -20   0   33.20    5.70
  -2 -20   0   45.00    6.20
  -2 -20   0   50.79    5.10
  -3 -20   0    2.50    1.60
  -3 -20   0   -0.30    1.90
   3 -20   0    2.50    2.00
   4 -20   0   22.00    4.80
  -4 -20   0   19.80    4.00
   5 -20   0   30.80    5.10
   6 -20   0   35.30    5.20
  -6 -20   0   30.50    4.70
   6 -20   0   30.70    7.50
  -6  20   0   35.50    4.70
  -7  20   0   21.00    5.10
  -7  20   0   13.80    3.60
   7 -20   0   10.70    3.80
  -7 -20   0   11.90    2.40
   7 -20   0   11.70    2.60
   8 -20   0   20.60    5.60
  -8  20   0   21.50    3.80
   8 -20   0   24.40    4.70
  -8  20   0   14.90    4.80
  -8 -20   0   31.90    4.70
  -9 -20   0   19.90    4.50
  -9  20   0   20.80    4.30
   9 -20   0   13.70    4.60
  -9 -20   0   12.70    2.10
 -10  20   0   -0.50    3.40
 -10  20   0   -0.50    2.60
 -10 -20   0    0.00    1.40
 -10 -20   0   -1.50    2.00
 -11  20   0    4.00    3.30
 -11  20   0    1.40    2.60
 -11 -20   0    0.20    1.40
 -12  20   0    3.60    3.10
 -12 -20   0    3.20    2.30
 -12  20   0    3.20    2.50
 -12 -20   0    0.00    1.40
  13 -20   0   -8.20    7.20
 -13 -20   0   -2.00    1.50
 -13 -20   0   -0.70    2.50
 -13  20   0    6.80    2.50
 -13  20   0   -1.30    2.80
 -14  20   0    2.70    2.30
  14 -20   0   -5.20    8.80
 -14 -20   0   -0.40    1.50
 -14  20   0   -1.20    2.40
 -15  20   0    1.70    2.40
 -15 -20   0   -0.20    1.60
 -15  20   0   -0.80    2.20
 -16  20   0    5.30    2.10
 -16  20   0    3.80    2.40
 -16 -20   0    0.00    1.70
 -17  20   0   -1.60    2.00
 -17  20   0    0.60    1.60
 -17 -20   0   -1.30    1.60
 -18 -20   0   10.50    2.20
 -18  20   0   13.30    2.00
 -18  20   0   16.30    2.50
 -19  20   0    2.70    1.90
 -19  20   0    1.40    1.20
 -20  20   0    2.80    1.20
 -20  20   0    3.30    1.20
   0 -21   0   15.80    4.00
   1 -21   0   21.20    5.00
  -1 -21   0   31.70    4.20
  -1 -21   0   29.50    5.30
   2 -21   0    1.90    2.00
  -2 -21   0    1.00    1.60
  -2 -21   0    1.00    2.00
  -3 -21   0   -1.00    2.00
  -3 -21   0   -0.10    1.50
   3 -21   0    2.80    2.20
   4 -21   0  133.19   12.10
  -4 -21   0  144.69   11.70
  -5 -21   0   34.20    4.70
   5 -21   0   29.50    5.40
  -6  21   0    1.90    3.60
   6 -21   0    2.30    2.50
  -6  21   0   -1.40    4.20
  -6 -21   0    3.20    1.80
  -7 -21   0   31.90    4.90
   7 -21   0   32.90    5.90
  -7  21   0   25.10    4.30
  -7  21   0   29.00    5.10
   8 -21   0   28.30    5.80
   8 -21   0   27.30    5.20
  -8  21   0   20.10    3.80
  -8 -21   0   15.50    2.50
  -8 -21   0   17.50    2.90
  -8  21   0   22.10    4.60
  -9  21   0    4.50    3.50
  -9 -21   0    3.30    1.60
  -9 -21   0    8.10    2.20
   9 -21   0   -0.80    4.80
  -9  21   0    5.70    2.90
  -9 -21   0    2.70    1.70
 -10  21   0   13.20    3.70
 -10 -21   0   10.70    1.90
 -10 -21   0    7.20    1.70
 -10  21   0    0.80    2.80
 -11 -21   0   16.10    2.60
 -11  21   0   23.10    3.80
 -11  21   0   18.60    3.00
 -11 -21   0   10.00    2.60
 -12 -21   0    0.10    1.40
 -12  21   0   -1.60    2.40
 -12  21   0    1.40    3.40
 -13 -21   0   15.40    2.10
 -13  21   0   11.50    3.20
 -13  21   0   14.80    2.80
 -14  21   0    2.10    2.50
 -14 -21   0    1.40    1.50
 -14  21   0   -1.20    2.20
 -15  21   0    4.50    2.50
 -15  21   0   -0.60    2.20
 -15 -21   0    2.40    1.70
 -16 -21   0   26.60    3.60
 -16  21   0   40.00    4.40
 -16  21   0   24.80    3.50
 -17  21   0   14.30    2.70
 -17 -21   0   17.20    2.90
 -17  21   0   17.10    2.60
 -18  21   0    1.00    2.00
 -18  21   0    3.10    1.40
 -19  21   0    0.20    1.40
 -19  21   0    0.30    1.10
 -20  21   0    0.80    1.00
 -20  21   0   -1.00    1.00
   0 -22   0   29.70    5.50
   0 -22   0   41.20    4.70
   1 -22   0   81.99    8.10
  -1 -22   0   78.29    8.20
  -1 -22   0   75.99    7.20
  -2 -22   0   27.60    4.20
  -2 -22   0   27.70    5.10
   2 -22   0   22.60    5.00
   3 -22   0    3.30    2.30
  -3 -22   0    7.40    1.80
  -3 -22   0    4.40    2.20
  -4 -22   0   51.99    5.90
   4  22   0   62.69    8.10
  -4  22   0   51.89    8.80
   4 -22   0   60.39    6.60
   5 -22   0    6.50    2.50
   5  22   0    8.10    3.90
  -5  22   0   12.40    4.60
  -6 -22   0    0.90    1.90
  -6  22   0    0.90    4.10
   6 -22   0    1.30    2.60
  -7 -22   0   75.69    7.60
   7 -22   0   78.79    8.20
  -7  22   0   75.19    8.20
  -8 -22   0   11.50    2.40
  -8  22   0   12.50    4.00
  -8  22   0   11.30    3.50
  -8 -22   0    7.90    1.90
  -9  22   0    3.80    3.00
  -9  22   0    9.50    3.70
  -9 -22   0    7.60    1.80
  -9 -22   0   10.00    1.80
  -9 -22   0    4.70    2.50
 -10  22   0    1.50    2.70
 -10  22   0   -2.80    3.30
 -10 -22   0    2.50    1.50
 -10 -22   0    4.60    2.40
 -10 -22   0    0.60    1.60
 -11  22   0    0.20    2.60
 -11 -22   0   -3.50    2.70
 -11  22   0    7.10    4.30
 -11 -22   0    5.50    1.50
 -12  22   0    8.40    3.20
 -13  22   0    4.50    2.80
 -13  22   0    3.40    2.40
 -13 -22   0    5.60    1.60
 -14 -22   0   42.70    4.50
 -14  22   0   42.90    5.10
 -14  22   0   57.89    5.70
 -15 -22   0    0.30    1.70
 -15  22   0    4.60    2.50
 -15  22   0    3.60    2.40
 -16  22   0   11.10    2.00
 -16  22   0   16.60    2.70
 -16 -22   0    8.10    2.80
 -17  22   0    2.10    2.10
 -17  22   0    3.20    1.40
 -18  22   0    2.80    1.30
 -18  22   0    4.90    1.90
 -19  22   0   -0.70    1.10
 -19  22   0   -0.80    1.00
   0  23   0    1.50    4.00
   0 -23   0   -2.90    2.20
   1  23   0    6.40    3.90
  -1 -23   0    3.20    2.20
   1 -23   0    6.50    2.40
  -1  23   0    7.70    4.20
   1 -23   0    6.60   10.00
  -2  23   0   40.70    5.40
  -2 -23   0   28.40    5.60
   2  23   0   45.70    5.40
   2 -23   0   33.90    5.50
  -2 -23   0   27.80    4.70
  -3  23   0    3.10    4.20
   3 -23   0    0.60    2.40
   3  23   0    7.10    3.70
  -3 -23   0    0.60    1.90
   4 -23   0   61.99    6.80
   4  23   0   53.79    7.50
  -4 -23   0   51.69    6.30
  -4  23   0   61.79    8.40
  -5  23   0   12.10    4.30
   5  23   0   19.80    4.10
   5 -23   0   18.30    2.90
  -5 -23   0   11.90    2.50
  -6 -23   0   21.20    5.00
   6 -23   0   29.50    6.10
  -6  23   0   33.10    5.10
   7 -23   0    8.20    3.30
  -7 -23   0    6.50    2.30
  -7  23   0    4.80    3.50
  -7  23   0   14.30    4.00
  -8 -23   0    3.20    2.40
  -8  23   0    0.80    3.40
  -8  23   0    2.70    3.20
  -9 -23   0   33.20    6.10
  -9 -23   0   29.70    3.50
  -9  23   0   24.00    4.10
  -9 -23   0   39.20    4.20
  -9  23   0   30.80    4.80
 -10  23   0   -4.40    3.20
 -10 -23   0   -0.40    1.50
 -10  23   0   -2.10    2.60
 -10 -23   0   -0.80    1.50
 -12 -23   0   20.10    3.10
 -12  23   0   20.70    3.30
 -12 -23   0   26.70    4.00
 -12  23   0   32.80    5.10
 -13  23   0    5.30    2.40
 -13 -23   0    6.40    2.40
 -13  23   0    3.40    2.70
 -14  23   0    3.40    2.50
 -14  23   0    2.50    2.20
 -15  23   0    5.40    2.30
 -15  23   0    4.80    1.70
 -16  23   0    2.50    2.20
 -16  23   0    4.70    1.40
 -17  23   0    0.40    2.00
 -17  23   0    0.20    1.20
 -18  23   0   18.80    2.30
 -18  23   0   19.30    3.20
 -19  23   0   -0.90    1.10
 -19  23   0   -0.80    0.80
   0 -24   0   39.30    5.90
   0 -24   0   35.80    6.70
   0  24   0   26.50    5.00
  -1 -24   0   -0.50    2.40
   1 -24   0    1.40    5.30
  -1 -24   0    7.20    5.60
   1 -24   0   -1.80    2.40
   1  24   0   -0.80    3.40
  -1  24   0    2.40    3.60
   2 -24   0    6.70    2.60
  -2  24   0   10.60    4.00
  -2 -24   0   14.30    6.00
   2  24   0    9.10    3.40
  -3 -24   0    1.70    6.70
  -3 -24   0    1.70    2.20
  -3  24   0    3.70    3.80
   3  24   0    1.10    3.10
   3 -24   0   -0.40    2.60
   4  24   0    9.80    3.70
  -4  24   0    9.70    4.10
   4 -24   0   10.40    2.80
  -5 -24   0   13.40    2.60
  -5  24   0   13.70    4.20
   5 -24   0   12.50    3.10
   5  24   0   21.10    3.80
  -6  24   0   -0.70    3.60
  -6 -24   0    4.40    2.40
   6 -24   0    6.50    3.20
  -7  24   0   15.10    4.10
  -8  24   0    9.30    3.40
  -8  24   0   24.50    4.20
  -8 -24   0   14.30    3.00
  -9 -24   0    2.40    1.50
  -9  24   0   -4.40    3.10
  -9  24   0   -1.70    2.80
 -10  24   0   15.40    3.50
 -10  24   0    9.50    3.00
 -11  24   0    0.80    2.50
 -11 -24   0    5.20    3.70
 -11 -24   0    1.20    1.60
 -11  24   0   -0.30    2.90
 -12  24   0   19.40    3.60
 -12  24   0   14.50    2.90
 -13  24   0    0.90    2.30
 -13  24   0   -3.50    2.50
 -14  24   0    4.50    2.50
 -14  24   0    2.30    1.80
 -15  24   0    1.00    2.40
 -15  24   0   -1.80    1.30
 -16  24   0    4.50    2.20
 -16  24   0    5.60    1.40
 -17  24   0   -0.20    1.90
 -17  24   0    1.40    1.00
 -18  24   0   -0.40    0.90
 -18  24   0   -1.10    1.20
   0  25   0   -0.80    3.40
   0 -25   0   -0.90    2.60
   0 -25   0   -7.00    5.00
   1 -25   0   69.69    7.90
   1  25   0   64.79    8.00
  -1 -25   0   71.69    9.70
   1 -25   0   66.89    9.80
  -1  25   0   66.59    8.10
  -2 -25   0   -0.90    5.30
   2 -25   0    7.00    4.80
   2  25   0    7.70    3.30
   2 -25   0    5.50    2.80
  -2  25   0    6.50    3.60
  -3 -25   0   97.89   11.40
  -3  25   0  121.19   10.50
   3 -25   0  101.39   10.10
   3  25   0  113.29    9.90
  -3 -25   0   90.39    9.50
   4 -25   0   35.70    6.80
  -4 -25   0   24.30    5.70
  -4  25   0   24.70    4.60
   4  25   0   30.50    4.30
  -5 -25   0    4.00    2.70
   5 -25   0    2.20    3.30
  -5  25   0    5.60    3.60
   6 -25   0    4.30    3.60
  -6 -25   0    5.20    2.90
[truncated: 6,316,287 more chars]
